# Supplementary material for: CBX1 as a Prognostic Biomarker and Therapeutic Target in Liver Hepatocellular Carcinoma: Insight into DNA Methylation and Non-Coding RNA Networks from Comprehensive Bioinformatics Analysis
Source: Medicina (Kaunas). 2025 May 26;61(6):983. doi: 10.3390/medicina61060983 (PMC12195192; doi:10.3390/medicina61060983)
Supplement: Supplementary file 1 [file medicina-61-00983-s001.zip]

Archive with 2 entries (2 files):
- Supplementary Table 1.xlsx
- Supplementary table 2.xlsx
