# Supplementary material for: CBX1 as a Prognostic Biomarker and Therapeutic Target in Liver Hepatocellular Carcinoma: Insight into DNA Methylation and Non-Coding RNA Networks from Comprehensive Bioinformatics Analysis
Source: Medicina (Kaunas). 2025 May 26;61(6):983. doi: 10.3390/medicina61060983 (PMC12195192; doi:10.3390/medicina61060983)
Supplement: Supplementary file 1 [file medicina-61-00983-s001.zip › Supplementary Table 1.xlsx]

## Sheet: hsa-miR-212-3p _circRNA
miRNAid	miRNAname	geneID	geneName	geneType	chromosome	start	end	RBP	miRseq	targetSeq	TDMDScore	phyloP
MIMAT0000269	hsa-miR-212-3p	NM_001110781	SLC35E2B	circRNA	chr1	1661892	1661911	NA	ccggcACUGACCUCUGACAAu	cuugcUCAUU-UAGACUGUUc	0.5532	-0.169
MIMAT0000269	hsa-miR-212-3p	hsa_circ_0000005	hsa_circ_002136	circRNA	chr1	1661892	1661911	NA	ccggcACUGACCUCUGACAAu	cuugcUCAUU-UAGACUGUUc	0.5532	-0.169
MIMAT0000269	hsa-miR-212-3p	NM_001110781	SLC35E2B	circRNA	chr1	1679303	1679325	NA	ccggcACUGACC--UCUGACAAu	gaagcUAAGUGGACAGACUGUUc	0.9117	-0.383
MIMAT0000269	hsa-miR-212-3p	hsa_circ_0000005	hsa_circ_002136	circRNA	chr1	1679303	1679325	NA	ccggcACUGACC--UCUGACAAu	gaagcUAAGUGGACAGACUGUUc	0.9117	-0.383
MIMAT0000269	hsa-miR-212-3p	NM_001110781	SLC35E2B	circRNA	chr1	1690955	1690975	AGO2	ccggCACUGACCU--CUGACAAu	guaaGUG--UGGAAUGACUGUUa	1.1719	0.127
MIMAT0000269	hsa-miR-212-3p	hsa_circ_0000005	hsa_circ_002136	circRNA	chr1	1690955	1690975	AGO2	ccggCACUGACCU--CUGACAAu	guaaGUG--UGGAAUGACUGUUa	1.1719	0.127
MIMAT0000269	hsa-miR-212-3p	hsa_circ_0000005	hsa_circ_002136	circRNA	chr1	1695189	1695208	NA	ccggcacUGACCUCUGACAAu	cacaacaGCU-GAGACUGUUg	0.7747	-0.135
MIMAT0000269	hsa-miR-212-3p	NM_002074	GNB1	circRNA	chr1	1790497	1790517	AGO1,AGO1-4,AGO2	ccGGCACUGACCUCUGACAAu	gcUCCUGACACCAGACUGUUc	1.3949	4.266
MIMAT0000269	hsa-miR-212-3p	NM_015207	OTUD3	circRNA	chr1	19908419	19908439	NA	ccggcacUGACCUCUGACAAu	gauaaauGCAGCUGACUGUUa	0.389	0.517
MIMAT0000269	hsa-miR-212-3p	NM_015207	OTUD3	circRNA	chr1	19910151	19910172	AGO2	ccggCACUGACCU-CUGACAAu	ucuaGUCCUGGGAUGACUGUUg	0.8362	-0.054
MIMAT0000269	hsa-miR-212-3p	NM_015207	OTUD3	circRNA	chr1	19911990	19912009	NA	ccGGCACUGACCUCUGACAAu	ugUCCUCGUUAG-GACUGUUu	1.0673	-0.267
MIMAT0000269	hsa-miR-212-3p	NM_017761	PNRC2	circRNA	chr1	23962736	23962756	AGO1-4	ccggcaCUGACCUCUGACAAu	auguaaGACCGUGGACUGUUu	0.641	1.782
MIMAT0000269	hsa-miR-212-3p	NM_175852	TXLNA	circRNA	chr1	32197876	32197896	AGO1-4,AGO2	ccggcacugaCCUCUGACAAu	acuuucuguaGGAGACUGUUa	0.0476	1.401
MIMAT0000269	hsa-miR-212-3p	NR_037591	AK2	circRNA	chr1	33009219	33009243	AGO2	ccggCACUGAC-CU---CUGACAAu	ugagGUUUCUGAGAAAUGACUGUUg	1.0058	0.82
MIMAT0000269	hsa-miR-212-3p	NM_005095	ZMYM4	circRNA	chr1	35300604	35300624	NA	ccggcACUGACCUCUGACAAu	ucuuuUUAUUUUGGACUGUUu	0.5532	0.171
MIMAT0000269	hsa-miR-212-3p	NM_005095	ZMYM4	circRNA	chr1	35301639	35301659	NA	ccggcacuGACCUCUGACAAu	gcuuuuuuCUGGUGACUGUUu	1.0349	0.005
MIMAT0000269	hsa-miR-212-3p	NM_005095	ZMYM4	circRNA	chr1	35312113	35312133	NA	ccggcacugaccuCUGACAAu	guuguuuguuucuGACUGUUc	0.367	0.098
MIMAT0000269	hsa-miR-212-3p	NM_005095	ZMYM4	circRNA	chr1	35320796	35320816	NA	ccGGCACUGAC-CUCUGACAAu	uuCUGUG-UUGCGAGACUGUUa	1.4146	-0.027
MIMAT0000269	hsa-miR-212-3p	NM_005095	ZMYM4	circRNA	chr1	35387549	35387568	AGO2	ccGGCACUGACCUCUGACAAu	aaUUGU-AAAGGAGACUGUUc	1.1347	2.356
MIMAT0000269	hsa-miR-212-3p	hsa_circ_0000051	hsa_circ_000837	circRNA	chr1	35387549	35387568	AGO2	ccGGCACUGACCUCUGACAAu	aaUUGU-AAAGGAGACUGUUc	1.1347	2.356
MIMAT0000269	hsa-miR-212-3p	NM_012199	EIF2C1	circRNA	chr1	35921397	35921417	NA	ccggcacugaccuCUGACAAu	gcccuuuuuccuuGACUGUUc	0.5156	0.925
MIMAT0000269	hsa-miR-212-3p	NM_012199	EIF2C1	circRNA	chr1	35921733	35921753	AGO1-4	ccggcacugaccUCUGACAAu	gagaaagcaucaGGACUGUUg	0.4383	2.047
MIMAT0000269	hsa-miR-212-3p	NM_024700	SNIP1	circRNA	chr1	37537155	37537175	AGO1-4,AGO2	ccggcacUGACCUCUGACAAu	aguaaacAUUAUUGACUGUUu	0.458	0.479
MIMAT0000269	hsa-miR-212-3p	NM_004468	FHL3	circRNA	chr1	37996989	37997009	AGO1	ccGGCACUGACCUCUGACAAu	guCCUUGAAAGUGGACUGUUc	1.3194	0.138
MIMAT0000269	hsa-miR-212-3p	NR_000024	SNORD46	circRNA	chr1	44776573	44776593	AGO1,AGO1-4,AGO2	ccggcacugaccuCUGACAAu	ucauaguuacacuGACUGUUg	-0.6667	5.337
MIMAT0000269	hsa-miR-212-3p	NM_001134673	NFIA	circRNA	chr1	61455527	61455547	AGO2	ccggcacuGACCUCUGACAAu	aaaauacuUUAGGGACUGUUg	0.1759	2.89
MIMAT0000269	hsa-miR-212-3p	NM_018841	GNG12	circRNA	chr1	67702499	67702519	AGO1,AGO2	ccggcacugaccUCUGACAAu	uuuucucuauuuAGACUGUUu	0.3082	0.43
MIMAT0000269	hsa-miR-212-3p	NM_017768	LRRC40	circRNA	chr1	70189097	70189119	AGO2	ccGGCACUGACCU--CUGACAAu	acUCUUGCCUGCACUGACUGUUc	1.1289	3.577
MIMAT0000269	hsa-miR-212-3p	NM_005482	PIGK	circRNA	chr1	77092113	77092133	AGO2	ccggcacugaccuCUGACAAu	aucagaauacauuGACUGUUu	0.0755	0.394
MIMAT0000269	hsa-miR-212-3p	NM_001166417	SSX2IP	circRNA	chr1	84655950	84655968	AGO1,AGO2,AGO3	ccGGCACUGACCUCUGACAAu	caCUAUUAC--GAGACUGUUa	0.9721	3.845
MIMAT0000269	hsa-miR-212-3p	NM_201269	ZNF644	circRNA	chr1	90916296	90916316	AGO1-4,AGO2	ccGGCACUGACCUCUGACAAu	cuUCAUAGUUUGAGACUGUUc	1.0952	4.407
MIMAT0000269	hsa-miR-212-3p	NM_000969	RPL5	circRNA	chr1	92840691	92840710	AGO1,AGO2	ccgGCACUGACCUCUGACAAu	ccaCGUGG-GGCAGACUGUUg	1.1498	-0.279
MIMAT0000269	hsa-miR-212-3p	NM_004815	ARHGAP29	circRNA	chr1	94231621	94231641	AGO1-4	ccggcacugaccuCUGACAAu	uuucaguuuuucuGACUGUUa	0.1653	1.36
MIMAT0000269	hsa-miR-212-3p	NM_001242891	CSDE1	circRNA	chr1	114717839	114717859	AGO1,AGO1-4,AGO2	ccggcacUGACCUCUGACAAu	agugaaaAAUAUAGACUGUUa	0.5056	2.857
MIMAT0000269	hsa-miR-212-3p	NM_003594	TTF2	circRNA	chr1	117090578	117090598	AGO2	ccggcacugacCUCUGACAAu	cugaagaugaaGAGACUGUUu	-0.1905	2.993
MIMAT0000269	hsa-miR-212-3p	NM_006699	MAN1A2	circRNA	chr1	117523077	117523097	AGO1-4,AGO2	ccggcacugaccUCUGACAAu	cuauucccccuaAGACUGUUc	-0.0146	0.94
MIMAT0000269	hsa-miR-212-3p	NM_004515	ILF2	circRNA	chr1	153663100	153663121	AGO2	ccggcACUGACCU-CUGACAAu	gauucUGGCUGCAGGACUGUUc	1.1417	4.76
MIMAT0000269	hsa-miR-212-3p	NM_018489	ASH1L	circRNA	chr1	155343666	155343689	NA	ccGGCACU---GACCUCUGACAAu	guCCGUCAGUCCUAUCGACUGUUa	1.0871	4.793
MIMAT0000269	hsa-miR-212-3p	NM_018489	ASH1L	circRNA	chr1	155478131	155478152	AGO1-4,AGO2	ccGGCACUGAC-CUCUGACAAu	caCCUUUACAGAUUGACUGUUc	0.9163	3.784
MIMAT0000269	hsa-miR-212-3p	NM_003768	PEA15	circRNA	chr1	160213993	160214010	AGO1	ccGGCACUGACCUCUGACAAu	ucCUGUG-CUG--GACUGUUu	1.2462	-0.062
MIMAT0000269	hsa-miR-212-3p	NM_003768	PEA15	circRNA	chr1	160214227	160214246	AGO2	ccggcacUGACCUCUGACAAu	uguuccuACU-CAGACUGUUg	0.71	0.981
MIMAT0000269	hsa-miR-212-3p	NM_015172	PRRC2C	circRNA	chr1	171536072	171536092	AGO1,AGO1-4,AGO2	ccggcacugaccUCUGACAAu	guguacuuccacAGACUGUUc	0.2154	2.221
MIMAT0000269	hsa-miR-212-3p	NM_002065	GLUL	circRNA	chr1	182384539	182384559	AGO2	ccggcacugaccUCUGACAAu	uacgcauuccccGGACUGUUg	0.2954	4.582
MIMAT0000269	hsa-miR-212-3p	NM_003292	TPR	circRNA	chr1	186355703	186355723	AGO1,AGO1-4	ccggcacugaccUCUGACAAu	caaguacaucacAGACUGUUu	0.0725	2.149
MIMAT0000269	hsa-miR-212-3p	NM_203459	CAMSAP2	circRNA	chr1	200830500	200830519	NA	ccGGCACUGACCUCUGACAAu	guCCAAGA-GGCAGACUGUUu	1.1068	-0.194
MIMAT0000269	hsa-miR-212-3p	NM_203459	CAMSAP2	circRNA	chr1	200860458	200860479	AGO2	ccGGCACUGACCU--CUGACAAu	uuUUGU-AUUAGAAUGACUGUUa	1.0789	1.545
MIMAT0000269	hsa-miR-212-3p	NM_001114309	ELF3	circRNA	chr1	202015877	202015894	AGO2	ccggCACUGACCUCUGACAAu	cagaGUG-CUG--GACUGUUc	0.9257	-0.016
MIMAT0000269	hsa-miR-212-3p	NM_001114309	ELF3	circRNA	chr1	202016197	202016216	NA	ccggcacUGACCUCUGACAAu	ggaagcaGCU-GAGACUGUUg	1.1823	-0.71
MIMAT0000269	hsa-miR-212-3p	NM_006618	KDM5B	circRNA	chr1	202728782	202728802	AGO2	ccggcacugaccuCUGACAAu	gguuugaaaagcuGACUGUUu	0.5253	2.195
MIMAT0000269	hsa-miR-212-3p	NM_006618	KDM5B	circRNA	chr1	202733449	202733470	AGO1-4,AGO2	ccggCA-CUGACCUCUGACAAu	ucgaGUGGGCUCAGGACUGUUa	0.8815	1.699
MIMAT0000269	hsa-miR-212-3p	NM_006763	BTG2	circRNA	chr1	203309406	203309425	AGO1,AGO1-4,AGO2	ccGGCACU-GACCUCUGACAAu	acCCCUGAGCUG--GACUGUUg	1.2857	3.06
MIMAT0000269	hsa-miR-212-3p	NM_001114752	CD55	circRNA	chr1	207359637	207359657	AGO1,AGO1-4,AGO2	ccggcacugaccUCUGACAAu	acacaaguauacAGACUGUUc	0.5726	0.207
MIMAT0000269	hsa-miR-212-3p	NM_005401	PTPN14	circRNA	chr1	214351381	214351400	AGO1,AGO2	ccggcaCUGACCUCUGACAAu	gggaacGGGUGG-GACUGUUg	1.0464	-0.446
MIMAT0000269	hsa-miR-212-3p	TCONS_l2_00001808	TCONS_l2_00001808	circRNA	chr1	222490048	222490069	NA	ccGGCACUGA-CCUCUGACAAu	caCCAUGUUUCCCAGACUGUUc	1.0116	-0.511
MIMAT0000269	hsa-miR-212-3p	TCONS_l2_00001808	TCONS_l2_00001808	circRNA	chr1	222493868	222493889	NA	ccggcacUGAC-CUCUGACAAu	uugagaaACUGCCAGACUGUUu	0.9396	-0.068
MIMAT0000269	hsa-miR-212-3p	TCONS_l2_00001808	TCONS_l2_00001808	circRNA	chr1	222510138	222510156	NA	ccggcACUGACCUCUGACAAu	gauucUUAUUG--GACUGUUa	0.7468	0.278
MIMAT0000269	hsa-miR-212-3p	TCONS_l2_00001808	TCONS_l2_00001808	circRNA	chr1	222514122	222514141	NA	ccggcACUGACCUCUGACAAu	uaaaaUGA-UGUGGACUGUUa	0.8447	-0.099
MIMAT0000269	hsa-miR-212-3p	TCONS_l2_00001808	TCONS_l2_00001808	circRNA	chr1	222517162	222517182	NA	ccggcacUGACCUCUGACAAu	aauaagaGCUGUGGACUGUUu	0.515	-0.075
MIMAT0000269	hsa-miR-212-3p	TCONS_l2_00001808	TCONS_l2_00001808	circRNA	chr1	222537804	222537824	NA	ccggcacugaccuCUGACAAu	aauuccaguuucuGACUGUUa	-0.2527	-0.107
MIMAT0000269	hsa-miR-212-3p	TCONS_l2_00001808	TCONS_l2_00001808	circRNA	chr1	222564136	222564157	NA	ccggcaCUGA-CCUCUGACAAu	uguaaaGAUUACAAGACUGUUc	0.7468	0.518
MIMAT0000269	hsa-miR-212-3p	TCONS_l2_00001808	TCONS_l2_00001808	circRNA	chr1	222573681	222573699	NA	ccggcacUGACCUCUGACAAu	aagaaccACUG--GACUGUUu	0.4674	0.131
MIMAT0000269	hsa-miR-212-3p	TCONS_l2_00001808	TCONS_l2_00001808	circRNA	chr1	222582525	222582546	NA	ccggcacUGAC-CUCUGACAAu	uugaggaACUGCCAGACUGUUu	0.9396	0.282
MIMAT0000269	hsa-miR-212-3p	TCONS_l2_00001808	TCONS_l2_00001808	circRNA	chr1	222592280	222592299	NA	ccGGCACUGACCUCUGACAAu	aaCCAAGA-UGCUGACUGUUg	0.9837	0.197
MIMAT0000269	hsa-miR-212-3p	TCONS_l2_00001808	TCONS_l2_00001808	circRNA	chr1	222610189	222610211	NA	ccggCACUGACC--UCUGACAAu	aaugGUCAGAGGCAGGACUGUUa	0.6713	0.331
MIMAT0000269	hsa-miR-212-3p	TCONS_l2_00001808	TCONS_l2_00001808	circRNA	chr1	222627432	222627456	NA	ccggcacUGACCU----CUGACAAu	cgucaacACUGGGCACUGACUGUUc	1.0771	-0.226
MIMAT0000269	hsa-miR-212-3p	TCONS_l2_00001808	TCONS_l2_00001808	circRNA	chr1	222630017	222630037	NA	ccggcacugaccUCUGACAAu	gaaccgcugcaaAGACUGUUg	0.2184	1.233
MIMAT0000269	hsa-miR-212-3p	TCONS_l2_00001808	TCONS_l2_00001808	circRNA	chr1	222651178	222651198	NA	ccggcacugaccUCUGACAAu	aacaaaacacaaGGACUGUUc	-0.0673	-0.021
MIMAT0000269	hsa-miR-212-3p	TCONS_l2_00001808	TCONS_l2_00001808	circRNA	chr1	222655144	222655164	NA	ccggcacugaccUCUGACAAu	uacaaaucccucAGACUGUUu	0.343	0.266
MIMAT0000269	hsa-miR-212-3p	TCONS_l2_00001808	TCONS_l2_00001808	circRNA	chr1	222658455	222658474	NA	ccgGCACUGACCUCUGACAAu	cuaUGUGUC-AAAGACUGUUg	0.9117	-0.408
MIMAT0000269	hsa-miR-212-3p	TCONS_l2_00001808	TCONS_l2_00001808	circRNA	chr1	222706395	222706415	NA	ccggcacugaccUCUGACAAu	guuucuacuuuuGGACUGUUa	0.4623	0.171
MIMAT0000269	hsa-miR-212-3p	TCONS_l2_00001808	TCONS_l2_00001808	circRNA	chr1	222711554	222711573	NA	ccGGCACUGACCUCUGACAAu	uuCGGUUUCUGG-GACUGUUa	1.252	2.102
MIMAT0000269	hsa-miR-212-3p	TCONS_l2_00001808	TCONS_l2_00001808	circRNA	chr1	222730084	222730105	NA	ccGGCACUGAC-CUCUGACAAu	ugUCCUGAAGGUUUGACUGUUg	1.0418	4.466
MIMAT0000269	hsa-miR-212-3p	TCONS_l2_00001808	TCONS_l2_00001808	circRNA	chr1	222736827	222736847	NA	ccggcacugaccUCUGACAAu	auguuuucaaauGGACUGUUa	0.077	0.3
MIMAT0000269	hsa-miR-212-3p	TCONS_l2_00001808	TCONS_l2_00001808	circRNA	chr1	222737454	222737474	NA	ccggcacugaccUCUGACAAu	cuuucuuuccuuAGACUGUUu	0.343	-0.374
MIMAT0000269	hsa-miR-212-3p	TCONS_l2_00001808	TCONS_l2_00001808	circRNA	chr1	222746383	222746403	NA	ccggcacugaccUCUGACAAu	aaauccaaaaaaGGACUGUUc	0.0249	0.211
MIMAT0000269	hsa-miR-212-3p	TCONS_l2_00001808	TCONS_l2_00001808	circRNA	chr1	222781200	222781220	NA	ccggcACUGACCUCUGACAAu	uuaauUGUUUUCUGACUGUUu	0.4974	0.203
MIMAT0000269	hsa-miR-212-3p	TCONS_l2_00001808	TCONS_l2_00001808	circRNA	chr1	222813776	222813795	NA	ccGGCACUGACCUCUGACAAu	uaCAGU-AAUGAGGACUGUUg	1.0592	-0.03
MIMAT0000269	hsa-miR-212-3p	TCONS_l2_00001808	TCONS_l2_00001808	circRNA	chr1	222852269	222852290	NA	ccggcaCUGACCU-CUGACAAu	cuaaaaGUCUACAUGACUGUUu	0.3611	0.395
MIMAT0000269	hsa-miR-212-3p	TCONS_l2_00001808	TCONS_l2_00001808	circRNA	chr1	222864528	222864550	NA	ccggcacugaCCU--CUGACAAu	auugaaaaaaGGAUUGACUGUUc	0.2572	0.405
MIMAT0000269	hsa-miR-212-3p	TCONS_l2_00001808	TCONS_l2_00001808	circRNA	chr1	222869953	222869973	NA	ccggcacUGACCUCUGACAAu	aucacacACUGGGGACUGUUg	1.0279	-0.106
MIMAT0000269	hsa-miR-212-3p	TCONS_l2_00001808	TCONS_l2_00001808	circRNA	chr1	222928178	222928199	NA	ccggcACUGACCU-CUGACAAu	gaaacUGCAUGAAGGACUGUUu	0.8141	1.727
MIMAT0000269	hsa-miR-212-3p	TCONS_l2_00001808	TCONS_l2_00001808	circRNA	chr1	222931610	222931631	NA	ccggcaCUGACCU-CUGACAAu	ccugcaGAUAGCAGGACUGUUa	0.476	0.167
MIMAT0000269	hsa-miR-212-3p	TCONS_l2_00001808	TCONS_l2_00001808	circRNA	chr1	222950686	222950706	NA	ccggcacugaccUCUGACAAu	agaucaucaaauGGACUGUUc	-0.1429	-0.293
MIMAT0000269	hsa-miR-212-3p	TCONS_l2_00001808	TCONS_l2_00001808	circRNA	chr1	222955108	222955131	NA	ccggCACUGAC---CUCUGACAAu	cuggGCGACAGAGCGAGACUGUUu	0.8165	-0.794
MIMAT0000269	hsa-miR-212-3p	TCONS_l2_00001808	TCONS_l2_00001808	circRNA	chr1	222956900	222956920	NA	ccggcacugaccUCUGACAAu	ccuuuucaugccAGACUGUUg	0.3627	0.586
MIMAT0000269	hsa-miR-212-3p	TCONS_l2_00001808	TCONS_l2_00001808	circRNA	chr1	222960264	222960286	NA	ccGGCACU-GAC-CUCUGACAAu	caCUGUGGUCUGACAGACUGUUa	1.4367	0.103
MIMAT0000269	hsa-miR-212-3p	TCONS_l2_00001808	TCONS_l2_00001808	circRNA	chr1	223000404	223000424	NA	ccggcacugaccuCUGACAAu	auaauucauacuuGACUGUUu	0.2199	1.618
MIMAT0000269	hsa-miR-212-3p	TCONS_l2_00001808	TCONS_l2_00001808	circRNA	chr1	223001516	223001536	NA	ccggcacugaccUCUGACAAu	agauuaagacaaAGACUGUUu	-0.0952	-0.116
MIMAT0000269	hsa-miR-212-3p	TCONS_l2_00001808	TCONS_l2_00001808	circRNA	chr1	223009931	223009950	NA	ccGGCACUGACCUCUGACAAu	agCAGAGG-UGUUGACUGUUa	1.0789	-0.257
MIMAT0000269	hsa-miR-212-3p	TCONS_l2_00001808	TCONS_l2_00001808	circRNA	chr1	223027761	223027786	NA	ccggcacUGACCU-----CUGACAAu	ggaccccACUGGAAAUCGGACUGUUc	1.3498	-0.189
MIMAT0000269	hsa-miR-212-3p	TCONS_l2_00001808	TCONS_l2_00001808	circRNA	chr1	223058040	223058058	NA	ccggCACUGACCUCUGACAAu	uuaaGCGAGUG--GACUGUUu	0.691	-0.066
MIMAT0000269	hsa-miR-212-3p	TCONS_l2_00001808	TCONS_l2_00001808	circRNA	chr1	223070405	223070425	NA	ccggcacugaccuCUGACAAu	uccuaagcagucuGACUGUUa	0.2114	-0.023
MIMAT0000269	hsa-miR-212-3p	TCONS_l2_00001808	TCONS_l2_00001808	circRNA	chr1	223112675	223112695	NA	ccggcacugacCUCUGACAAu	gaugcuuuucaGGGACUGUUc	0.5168	2.55
MIMAT0000269	hsa-miR-212-3p	TCONS_l2_00001808	TCONS_l2_00001808	circRNA	chr1	223129779	223129801	NA	ccGGCACU--GACCUCUGACAAu	auCCCUGAUGCUAAUGACUGUUg	1.0337	-0.402
MIMAT0000269	hsa-miR-212-3p	TCONS_l2_00001808	TCONS_l2_00001808	circRNA	chr1	223152961	223152980	NA	ccGGCACUGACCUCUGACAAu	gaCUGAGAGU-UAGACUGUUg	1.1823	0.212
MIMAT0000269	hsa-miR-212-3p	TCONS_l2_00001808	TCONS_l2_00001808	circRNA	chr1	223160833	223160853	NA	ccggcacugaCCUCUGACAAu	ggacaaaggaGAAGACUGUUg	0.6189	0.119
MIMAT0000269	hsa-miR-212-3p	TCONS_l2_00001808	TCONS_l2_00001808	circRNA	chr1	223162277	223162297	NA	ccggcacugaccUCUGACAAu	uuuuuguuuuucAGACUGUUa	-0.1098	0.01
MIMAT0000269	hsa-miR-212-3p	TCONS_l2_00001808	TCONS_l2_00001808	circRNA	chr1	223174528	223174549	NA	ccggcAC-UGACCUCUGACAAu	ggauuUGAACCCAGGACUGUUa	1.0161	0.074
MIMAT0000269	hsa-miR-212-3p	TCONS_l2_00001808	TCONS_l2_00001808	circRNA	chr1	223205069	223205093	NA	ccGGCAC---UGACCU-CUGACAAu	agCUGUGAGAAAUCAAUGACUGUUg	0.9721	-0.128
MIMAT0000269	hsa-miR-212-3p	TCONS_l2_00001808	TCONS_l2_00001808	circRNA	chr1	223225749	223225769	NA	ccGGCACUGACCUCUGACAAu	uaUCCUGGGUGUGGACUGUUa	1.1544	-0.457
MIMAT0000269	hsa-miR-212-3p	TCONS_l2_00001808	TCONS_l2_00001808	circRNA	chr1	223230316	223230334	NA	ccGGCACUGACCUCUGACAAu	auCUGUGGUU--UGACUGUUu	1.1092	-0.167
MIMAT0000269	hsa-miR-212-3p	TCONS_l2_00001808	TCONS_l2_00001808	circRNA	chr1	223236244	223236264	NA	ccggcACUGACCUCUGACAAu	acaucUGAUAAAGGACUGUUa	0.6624	0.244
MIMAT0000269	hsa-miR-212-3p	TCONS_l2_00001808	TCONS_l2_00001808	circRNA	chr1	223244507	223244526	NA	ccGGCACUGACCUCUGACAAu	ucUCUUGA-UAGAGACUGUUc	1.2323	-0.292
MIMAT0000269	hsa-miR-212-3p	TCONS_l2_00001808	TCONS_l2_00001808	circRNA	chr1	223266634	223266654	NA	ccggcacUGACCUCUGACAAu	gaagcccAUUUUCGACUGUUa	0.389	0.061
MIMAT0000269	hsa-miR-212-3p	TCONS_l2_00001808	TCONS_l2_00001808	circRNA	chr1	223276223	223276243	NA	ccggcacugacCUCUGACAAu	aaggucgcacaGUGACUGUUa	0.0487	0.144
MIMAT0000269	hsa-miR-212-3p	TCONS_l2_00001808	TCONS_l2_00001808	circRNA	chr1	223283210	223283230	NA	ccGGCACUGACCUCUGACAAu	auUUGUCAAUUUUGACUGUUg	0.8966	0.052
MIMAT0000269	hsa-miR-212-3p	TCONS_l2_00001808	TCONS_l2_00001808	circRNA	chr1	223310409	223310427	NA	ccggcACUGACCUCUGACAAu	guuucUGAAU--AGACUGUUa	0.8641	0.077
MIMAT0000269	hsa-miR-212-3p	TCONS_l2_00001808	TCONS_l2_00001808	circRNA	chr1	223339892	223339913	NA	ccggcACUG-ACCUCUGACAAu	gugucUGCCUUUCAGACUGUUg	0.7944	0.205
MIMAT0000269	hsa-miR-212-3p	TCONS_l2_00001808	TCONS_l2_00001808	circRNA	chr1	223366700	223366720	NA	ccggcacuGACCUCUGACAAu	aucacacuCUGGGGACUGUUg	0.885	-0.017
MIMAT0000269	hsa-miR-212-3p	TCONS_l2_00001808	TCONS_l2_00001808	circRNA	chr1	223392512	223392533	NA	ccggcacUGACCU-CUGACAAu	uaugggcAUUGCAGGACUGUUg	0.727	-0.211
MIMAT0000269	hsa-miR-212-3p	TCONS_l2_00001808	TCONS_l2_00001808	circRNA	chr1	223413458	223413480	NA	ccggcacuGA-CCU-CUGACAAu	ggacaauuCUAGGAUGACUGUUa	1.1335	-0.033
MIMAT0000269	hsa-miR-212-3p	TCONS_l2_00001808	TCONS_l2_00001808	circRNA	chr1	223429320	223429340	NA	ccggcacugacCUCUGACAAu	cacgucucccaGGGACUGUUu	0.4383	-0.074
MIMAT0000269	hsa-miR-212-3p	TCONS_l2_00001808	TCONS_l2_00001808	circRNA	chr1	223429682	223429702	NA	ccggcacugacCUCUGACAAu	uuauuccaagaGAGACUGUUa	0.2154	0.52
MIMAT0000269	hsa-miR-212-3p	TCONS_l2_00001808	TCONS_l2_00001808	circRNA	chr1	223439825	223439848	NA	ccggcACUGAC-C--UCUGACAAu	gaugaUGACAGAGCAAGACUGUUg	1.0546	-0.321
MIMAT0000269	hsa-miR-212-3p	TCONS_l2_00001808	TCONS_l2_00001808	circRNA	chr1	223456924	223456943	NA	ccgGCACUGACCUCUGACAAu	ugaCG-GAUUCAUGACUGUUa	1.0789	-0.082
MIMAT0000269	hsa-miR-212-3p	TCONS_l2_00001808	TCONS_l2_00001808	circRNA	chr1	223486085	223486104	NA	ccggcacUGACCUCUGACAAu	uucuuccACAGG-GACUGUUc	0.7189	-0.189
MIMAT0000269	hsa-miR-212-3p	TCONS_l2_00001808	TCONS_l2_00001808	circRNA	chr1	223518866	223518886	NA	ccggcacuGACCUCUGACAAu	uauuuacuCUGCUGACUGUUc	0.2375	-0.045
MIMAT0000269	hsa-miR-212-3p	TCONS_l2_00001808	TCONS_l2_00001808	circRNA	chr1	223526144	223526164	NA	ccggcacugaccuCUGACAAu	aguucccuaaguuGACUGUUc	-0.0146	-0.01
MIMAT0000269	hsa-miR-212-3p	TCONS_l2_00001808	TCONS_l2_00001808	circRNA	chr1	223526191	223526210	NA	ccGGCACUGACCUCUGACAAu	ggCUCUG-UUGUUGACUGUUc	1.4262	-0.006
MIMAT0000269	hsa-miR-212-3p	TCONS_l2_00001808	TCONS_l2_00001808	circRNA	chr1	223528769	223528789	NA	ccGGCACUGACCUCUGACAAu	agCCAUUUUUCCAGACUGUUc	1.1371	0.303
MIMAT0000269	hsa-miR-212-3p	TCONS_l2_00001808	TCONS_l2_00001808	circRNA	chr1	223533175	223533195	NA	ccggcacuGACCUCUGACAAu	aucacacuCUGGGGACUGUUg	0.885	0.069
MIMAT0000269	hsa-miR-212-3p	TCONS_l2_00001808	TCONS_l2_00001808	circRNA	chr1	223533472	223533490	NA	ccggcaCUGACCUCUGACAAu	auaucaGGUUG--GACUGUUc	0.4481	0.027
MIMAT0000269	hsa-miR-212-3p	TCONS_l2_00001808	TCONS_l2_00001808	circRNA	chr1	223540405	223540424	NA	ccGGCACUGACCUCUGACAAu	guCCGAGG-UAAGGACUGUUc	1.2044	-0.127
MIMAT0000269	hsa-miR-212-3p	TCONS_l2_00001808	TCONS_l2_00001808	circRNA	chr1	223613602	223613622	NA	ccggcACUGACCUCUGACAAu	gcauuUGAAAGAUGACUGUUu	0.7968	0.187
MIMAT0000269	hsa-miR-212-3p	TCONS_l2_00001808	TCONS_l2_00001808	circRNA	chr1	223619610	223619630	NA	ccggcaCUGACCUCUGACAAu	agugaaGAAUGUGGACUGUUg	0.8815	-0.509
MIMAT0000269	hsa-miR-212-3p	TCONS_l2_00001808	TCONS_l2_00001808	circRNA	chr1	223673756	223673778	NA	ccggcacUGA--CCUCUGACAAu	aguuaaaACUUGGGGGACUGUUg	0.8052	0.167
MIMAT0000269	hsa-miR-212-3p	TCONS_l2_00001808	TCONS_l2_00001808	circRNA	chr1	223700029	223700049	NA	ccgGCACUGACCUCUGACAAu	aggCUUUAUUCAGGACUGUUg	1	-0.247
MIMAT0000269	hsa-miR-212-3p	TCONS_l2_00001808	TCONS_l2_00001808	circRNA	chr1	223737755	223737775	NA	ccggcacugaccuCUGACAAu	uucuuuuagaacuGACUGUUu	0.4844	0.091
MIMAT0000269	hsa-miR-212-3p	TCONS_l2_00001808	TCONS_l2_00001808	circRNA	chr1	223744269	223744289	NA	ccGGCACUGACCUCUGACAAu	agCCAAGCCAGAAGACUGUUc	1.1847	-1.158
MIMAT0000269	hsa-miR-212-3p	TCONS_l2_00001808	TCONS_l2_00001808	circRNA	chr1	223767353	223767373	NA	ccggcacuGACCUCUGACAAu	aucacacuCUGGGGACUGUUg	0.885	0.082
MIMAT0000269	hsa-miR-212-3p	TCONS_l2_00001808	TCONS_l2_00001808	circRNA	chr1	223775308	223775328	NA	ccggCACU-GACCUCUGACAAu	aaugGUAAUCUUG-GACUGUUg	0.7862	-0.221
MIMAT0000269	hsa-miR-212-3p	TCONS_l2_00001808	TCONS_l2_00001808	circRNA	chr1	223779847	223779867	NA	ccggcacugaccUCUGACAAu	agagccucuaauAGACUGUUu	-0.0952	-0.21
MIMAT0000269	hsa-miR-212-3p	TCONS_l2_00001808	TCONS_l2_00001808	circRNA	chr1	223789542	223789563	NA	ccggcACUGACCU-CUGACAAu	uuaaaUAACUUAAGGACUGUUa	0.6427	0.06
MIMAT0000269	hsa-miR-212-3p	TCONS_l2_00001808	TCONS_l2_00001808	circRNA	chr1	223807208	223807228	AGO1	ccggcacugaccuCUGACAAu	cauuuaugucccuGACUGUUg	-0.6667	-0.222
MIMAT0000269	hsa-miR-212-3p	TCONS_l2_00001808	TCONS_l2_00001808	circRNA	chr1	223821480	223821501	NA	ccggCACUGAC-CUCUGACAAu	ccggGUGACAGCCAGACUGUUc	1.2199	-0.497
MIMAT0000269	hsa-miR-212-3p	TCONS_l2_00001808	TCONS_l2_00001808	circRNA	chr1	223823182	223823204	NA	ccggCACU-GAC-CUCUGACAAu	gaagGGGAGUUGUGUGACUGUUg	1.0243	-0.052
MIMAT0000269	hsa-miR-212-3p	TCONS_l2_00001808	TCONS_l2_00001808	circRNA	chr1	223836718	223836736	NA	ccGGCACUGACCUCUGACAAu	ucUCCUGCCUG--GACUGUUg	1.0813	-0.319
MIMAT0000269	hsa-miR-212-3p	TCONS_l2_00001808	TCONS_l2_00001808	circRNA	chr1	223874581	223874601	NA	ccggcacUGACCUCUGACAAu	ucacaccAUAGCAGACUGUUu	0.6527	0.106
MIMAT0000269	hsa-miR-212-3p	TCONS_l2_00001808	TCONS_l2_00001808	circRNA	chr1	223886460	223886480	NA	ccggcacugaccuCUGACAAu	acuuuaccuuuuuGACUGUUg	-0.2527	-0.016
MIMAT0000269	hsa-miR-212-3p	TCONS_l2_00001808	TCONS_l2_00001808	circRNA	chr1	223943097	223943117	NA	ccggcacugaccUCUGACAAu	aaaauuacaauaGGACUGUUu	0.077	0.329
MIMAT0000269	hsa-miR-212-3p	NM_015176	FBXO28	circRNA	chr1	224157450	224157471	NA	ccggCACUGAC--CUCUGACAAu	aaugGUG-CUGGCGUGACUGUUc	0.9338	4.784
MIMAT0000269	hsa-miR-212-3p	NM_015176	FBXO28	circRNA	chr1	224159117	224159138	AGO2	ccgGCACUGA-CCUCUGACAAu	uuaUGUAGCUAUUUGACUGUUa	0.7862	1.608
MIMAT0000269	hsa-miR-212-3p	NM_015176	FBXO28	circRNA	chr1	224159775	224159795	NA	ccggcacugaccUCUGACAAu	ggauacagccccAGACUGUUu	0.476	0.913
MIMAT0000269	hsa-miR-212-3p	NM_025160	WDR26	circRNA	chr1	224398953	224398974	AGO2	ccggCACUGACC--UCUGACAAu	uugaGUGA-UGGAAAGACUGUUc	1.2114	4.612
MIMAT0000269	hsa-miR-212-3p	NR_033184	ZNF678	circRNA	chr1	227655879	227655899	NA	ccggcacugaccuCUGACAAu	guaugagcauaauGACUGUUu	0.5924	-0.899
MIMAT0000269	hsa-miR-212-3p	NR_033184	ZNF678	circRNA	chr1	227659428	227659446	AGO2	ccGGCACUGACCUCUGACAAu	gcCAGAGA-UGG-GACUGUUa	1.2915	0.26
MIMAT0000269	hsa-miR-212-3p	NR_033184	ZNF678	circRNA	chr1	227660150	227660167	AGO2	ccGGCACUGACCUCUGACAAu	gcCAGU-AUUG--GACUGUUu	1.1265	-0.282
MIMAT0000269	hsa-miR-212-3p	NM_022051	EGLN1	circRNA	chr1	231396989	231397009	NA	ccggcacugaCCUCUGACAAu	agauagauaaGAAGACUGUUa	0.1283	0.146
MIMAT0000269	hsa-miR-212-3p	NM_022051	EGLN1	circRNA	chr1	231408329	231408349	AGO1	ccggcacugaccUCUGACAAu	aguguuucagccAGACUGUUu	0.374	-0.162
MIMAT0000269	hsa-miR-212-3p	NM_015014	RBM34	circRNA	chr1	235167286	235167308	AGO1-4,AGO2	ccgGCACUGAC--CUCUGACAAu	guaCUUUAUUGUACAGACUGUUu	1.0197	6.307
MIMAT0000269	hsa-miR-212-3p	NR_036605	GGPS1	circRNA	chr1	235342316	235342337	AGO2	ccggcacUGACC-UCUGACAAu	gcagaaaACAGGUGGACUGUUu	0.6583	5.42
MIMAT0000269	hsa-miR-212-3p	NM_152490	B3GALNT2	circRNA	chr1	235455631	235455650	AGO2	ccggcaCUGACCUCUGACAAu	aagacaGA-UGAUGACUGUUa	0.4679	5.532
MIMAT0000269	hsa-miR-212-3p	NM_205768	ZNF238	circRNA	chr1	244057025	244057043	AGO2	ccgGCACUGACCUCUGACAAu	gugUGUUGCUG--GACUGUUu	1.1765	4.781
MIMAT0000269	hsa-miR-212-3p	NM_016076	PPPDE1	circRNA	chr1	244707383	244707403	AGO2	ccggcacUGACCUCUGACAAu	aauuuauGCUUUCGACUGUUc	0.2072	0.807
MIMAT0000269	hsa-miR-212-3p	NM_015446	AHCTF1	circRNA	chr1	246850122	246850142	AGO2	ccGGCACUGACCUCUGACAAu	agUCAUCUCAGUUGACUGUUc	0.885	0.645
MIMAT0000269	hsa-miR-212-3p	NM_015446	AHCTF1	circRNA	chr1	246861028	246861046	NA	ccGGCACUGACCUCUGACAAu	gaCCUUGA--AGAGACUGUUu	1.2915	1.329
MIMAT0000269	hsa-miR-212-3p	NM_015446	AHCTF1	circRNA	chr1	246865175	246865195	NA	ccggcacugaccUCUGACAAu	caaccauaagauAGACUGUUu	0.4146	-0.147
MIMAT0000269	hsa-miR-212-3p	NM_012293	PXDN	circRNA	chr2	1654440	1654459	AGO2	ccggCACUGACCUCUGACAAu	ggaaGCGAUU-GCGACUGUUg	1.202	3.677
MIMAT0000269	hsa-miR-212-3p	NM_014668	GREB1	circRNA	chr2	11637877	11637897	AGO1-4,AGO2	ccggcACUGACCUCUGACAAu	agugcUGUCUGUCGACUGUUa	1.0464	3.969
MIMAT0000269	hsa-miR-212-3p	NM_033505	EPT1	circRNA	chr2	26373457	26373477	AGO2	ccggcacugACCUCUGACAAu	uuuacuuugUUGUGACUGUUu	0.3082	5.035
MIMAT0000269	hsa-miR-212-3p	NM_177983	PPM1G	circRNA	chr2	27381565	27381585	AGO1-4,AGO2	ccggcacugaccUCUGACAAu	cccugcccaccuAGACUGUUu	0.3136	2.935
MIMAT0000269	hsa-miR-212-3p	NM_016252	BIRC6	circRNA	chr2	32430949	32430969	AGO1	ccggcacugacCUCUGACAAu	caagguuuucaGCGACUGUUc	0.3	5.634
MIMAT0000269	hsa-miR-212-3p	NM_016252	BIRC6	circRNA	chr2	32529725	32529749	NA	ccGGC-ACUGACCU---CUGACAAu	uaCCGCUCAAUAGAUCUGACUGUUa	0.986	4.912
MIMAT0000269	hsa-miR-212-3p	NM_016441	CRIM1	circRNA	chr2	36380748	36380771	NA	ccGGCACU---GACCUCUGACAAu	auCAGUGAGGUCAGAGGACUGUUg	0.9803	0.024
MIMAT0000269	hsa-miR-212-3p	NM_016441	CRIM1	circRNA	chr2	36393129	36393151	NA	ccggcACUGACCU--CUGACAAu	ugggcUGCUUGGAAGGACUGUUg	1.1893	0.332
MIMAT0000269	hsa-miR-212-3p	NM_016441	CRIM1	circRNA	chr2	36549626	36549646	AGO1	ccggcacugaccUCUGACAAu	cuuuuuuuaaaaAGACUGUUu	0.1247	1.211
MIMAT0000269	hsa-miR-212-3p	NM_006036	PREPL	circRNA	chr2	44329085	44329105	AGO2	ccggcacugaccuCUGACAAu	aauuagugccaauGACUGUUu	-0.1574	4.134
MIMAT0000269	hsa-miR-212-3p	NM_000179	MSH6	circRNA	chr2	47801074	47801094	AGO1-4,AGO2	ccggcacugaCCUCUGACAAu	gacugcaugcGGCGACUGUUc	0.6879	5.247
MIMAT0000269	hsa-miR-212-3p	NM_006759	UGP2	circRNA	chr2	63842601	63842621	NA	ccggcacugacCUCUGACAAu	uggguuuugccGGGACUGUUg	0.5645	0.958
MIMAT0000269	hsa-miR-212-3p	NM_006759	UGP2	circRNA	chr2	63848193	63848213	AGO2	ccggcacuGACCUCUGACAAu	gaguuuuuCUAAAGACUGUUg	0.727	0.519
MIMAT0000269	hsa-miR-212-3p	NM_006759	UGP2	circRNA	chr2	63882617	63882640	NA	ccgGCACUGACCU---CUGACAAu	auaCCUUUCUGGAUCUGACUGUUc	1.0573	5.226
MIMAT0000269	hsa-miR-212-3p	NM_001005386	ACTR2	circRNA	chr2	65268711	65268729	NA	ccgGCACUGACCUCUGACAAu	aaaCUUGGU--GUGACUGUUc	0.727	6.018
MIMAT0000269	hsa-miR-212-3p	NM_001005386	ACTR2	circRNA	chr2	65269869	65269889	AGO1-4	ccggcacugaccuCUGACAAu	uacaguaaaauuuGACUGUUu	0.6864	1.441
MIMAT0000269	hsa-miR-212-3p	NM_144582	TEX261	circRNA	chr2	70987986	70988006	AGO2	ccGGCACUGACCUCUGACAAu	gcCCUUCCCAAGGGACUGUUc	1.0673	0.502
MIMAT0000269	hsa-miR-212-3p	NM_017789	SEMA4C	circRNA	chr2	96863263	96863283	AGO1-4	ccggcacugacCUCUGACAAu	cccccauuuccGUGACUGUUu	0.2351	-0.337
MIMAT0000269	hsa-miR-212-3p	NM_001099693	RPL31	circRNA	chr2	101006313	101006337	AGO1-4	ccgGCACUGACCU----CUGACAAu	augUGGGUAUGGAAAUUGACUGUUa	0.7968	-0.345
MIMAT0000269	hsa-miR-212-3p	NM_000877	IL1R1	circRNA	chr2	102175508	102175528	AGO1-4,AGO2	ccGGCACUGACCUCUGACAAu	uaCUGUAUCCAAAGACUGUUg	0.9048	1.774
MIMAT0000269	hsa-miR-212-3p	NM_006267	RANBP2	circRNA	chr2	107915581	107915603	NA	ccggcACUGACCU--CUGACAAu	uggacUGAAGGGAGUGACUGUUu	1.0488	0.438
MIMAT0000269	hsa-miR-212-3p	NM_182588	RGPD4	circRNA	chr2	107915581	107915603	NA	ccggcACUGACCU--CUGACAAu	uggacUGAAGGGAGUGACUGUUu	1.0488	0.438
MIMAT0000269	hsa-miR-212-3p	NM_006267	RANBP2	circRNA	chr2	107932513	107932534	NA	ccGGCACUG-ACCUCUGACAAu	gaCAGAGGUGUAGGGACUGUUg	1.1626	-0.17
MIMAT0000269	hsa-miR-212-3p	NM_182588	RGPD4	circRNA	chr2	107932513	107932534	NA	ccGGCACUG-ACCUCUGACAAu	gaCAGAGGUGUAGGGACUGUUg	1.1626	-0.17
MIMAT0000269	hsa-miR-212-3p	NM_006267	RANBP2	circRNA	chr2	107970939	107970959	NA	ccggcacuGACCUCUGACAAu	aucacacuCUGGGGACUGUUg	0.885	0.23
MIMAT0000269	hsa-miR-212-3p	NM_182588	RGPD4	circRNA	chr2	107970939	107970959	NA	ccggcacuGACCUCUGACAAu	aucacacuCUGGGGACUGUUg	0.885	0.23
MIMAT0000269	hsa-miR-212-3p	NM_006267	RANBP2	circRNA	chr2	107973930	107973950	NA	ccggcacugaccuCUGACAAu	acuaagaucccacGACUGUUc	-0.1574	-0.249
MIMAT0000269	hsa-miR-212-3p	NM_182588	RGPD4	circRNA	chr2	107973930	107973950	NA	ccggcacugaccuCUGACAAu	acuaagaucccacGACUGUUc	-0.1574	-0.249
MIMAT0000269	hsa-miR-212-3p	NM_006267	RANBP2	circRNA	chr2	107994086	107994106	NA	ccggcacUGACCUCUGACAAu	ugggaccAGUUGAGACUGUUg	0.6485	-0.551
MIMAT0000269	hsa-miR-212-3p	NM_182588	RGPD4	circRNA	chr2	107994086	107994106	NA	ccggcacUGACCUCUGACAAu	ugggaccAGUUGAGACUGUUg	0.6485	-0.551
MIMAT0000269	hsa-miR-212-3p	NM_006267	RANBP2	circRNA	chr2	107994230	107994250	NA	ccggcacugacCUCUGACAAu	uauaaaaaagaGUGACUGUUg	0.0179	0.07
MIMAT0000269	hsa-miR-212-3p	NM_182588	RGPD4	circRNA	chr2	107994230	107994250	NA	ccggcacugacCUCUGACAAu	uauaaaaaagaGUGACUGUUg	0.0179	0.07
MIMAT0000269	hsa-miR-212-3p	NM_006267	RANBP2	circRNA	chr2	107998188	107998206	NA	ccggcacUGACCUCUGACAAu	gcucuccAUUG--GACUGUUa	0.7747	-0.045
MIMAT0000269	hsa-miR-212-3p	NM_182588	RGPD4	circRNA	chr2	107998188	107998206	NA	ccggcacUGACCUCUGACAAu	gcucuccAUUG--GACUGUUa	0.7747	-0.045
MIMAT0000269	hsa-miR-212-3p	NM_006267	RANBP2	circRNA	chr2	108007932	108007952	NA	ccggcacugacCUCUGACAAu	uucaauaaaaaGGGACUGUUc	0.7225	-0.087
MIMAT0000269	hsa-miR-212-3p	NM_182588	RGPD4	circRNA	chr2	108007932	108007952	NA	ccggcacugacCUCUGACAAu	uucaauaaaaaGGGACUGUUc	0.7225	-0.087
MIMAT0000269	hsa-miR-212-3p	NM_006267	RANBP2	circRNA	chr2	108021018	108021036	NA	ccGGCACUGACCUCUGACAAu	uuCUGUAUCU--UGACUGUUa	0.849	0.101
MIMAT0000269	hsa-miR-212-3p	NM_182588	RGPD4	circRNA	chr2	108021018	108021036	NA	ccGGCACUGACCUCUGACAAu	uuCUGUAUCU--UGACUGUUa	0.849	0.101
MIMAT0000269	hsa-miR-212-3p	NM_006267	RANBP2	circRNA	chr2	108026994	108027014	NA	ccggcacugaccuCUGACAAu	cucauaaacacauGACUGUUu	0.4413	0.137
MIMAT0000269	hsa-miR-212-3p	NM_182588	RGPD4	circRNA	chr2	108026994	108027014	NA	ccggcacugaccuCUGACAAu	cucauaaacacauGACUGUUu	0.4413	0.137
MIMAT0000269	hsa-miR-212-3p	NM_006267	RANBP2	circRNA	chr2	108029746	108029768	NA	ccGGCAC-UG-ACCUCUGACAAu	cgCUCUGCAUGUGCUGACUGUUa	1.2136	-0.501
MIMAT0000269	hsa-miR-212-3p	NM_182588	RGPD4	circRNA	chr2	108029746	108029768	NA	ccGGCAC-UG-ACCUCUGACAAu	cgCUCUGCAUGUGCUGACUGUUa	1.2136	-0.501
MIMAT0000269	hsa-miR-212-3p	NM_006267	RANBP2	circRNA	chr2	108034189	108034209	NA	ccggcacugaccuCUGACAAu	caggacuaccucuGACUGUUc	0.1119	0.104
MIMAT0000269	hsa-miR-212-3p	NM_182588	RGPD4	circRNA	chr2	108034189	108034209	NA	ccggcacugaccuCUGACAAu	caggacuaccucuGACUGUUc	0.1119	0.104
MIMAT0000269	hsa-miR-212-3p	NM_006267	RANBP2	circRNA	chr2	108042842	108042865	NA	ccGGCACUG--ACCU-CUGACAAu	agUUGAGACUUUGGAGGACUGUUg	1.5796	0.105
MIMAT0000269	hsa-miR-212-3p	NM_182588	RGPD4	circRNA	chr2	108042842	108042865	NA	ccGGCACUG--ACCU-CUGACAAu	agUUGAGACUUUGGAGGACUGUUg	1.5796	0.105
MIMAT0000269	hsa-miR-212-3p	NM_006267	RANBP2	circRNA	chr2	108049026	108049046	NA	ccggcacugaCCUCUGACAAu	ugaggaaaagGGUGACUGUUu	0.7898	-0.424
MIMAT0000269	hsa-miR-212-3p	NM_182588	RGPD4	circRNA	chr2	108049026	108049046	NA	ccggcacugaCCUCUGACAAu	ugaggaaaagGGUGACUGUUu	0.7898	-0.424
MIMAT0000269	hsa-miR-212-3p	NM_006267	RANBP2	circRNA	chr2	108066010	108066031	NA	ccggCAC-UGACCUCUGACAAu	ggagGUGAAAAAGAGACUGUUu	1.2717	0.01
MIMAT0000269	hsa-miR-212-3p	NM_182588	RGPD4	circRNA	chr2	108066010	108066031	NA	ccggCAC-UGACCUCUGACAAu	ggagGUGAAAAAGAGACUGUUu	1.2717	0.01
MIMAT0000269	hsa-miR-212-3p	NM_006267	RANBP2	circRNA	chr2	108073655	108073675	NA	ccggcacUGACCUCUGACAAu	aaagaaaAAUGAAGACUGUUu	0.3977	2.993
MIMAT0000269	hsa-miR-212-3p	NM_182588	RGPD4	circRNA	chr2	108073655	108073675	NA	ccggcacUGACCUCUGACAAu	aaagaaaAAUGAAGACUGUUu	0.3977	2.993
MIMAT0000269	hsa-miR-212-3p	NM_006267	RANBP2	circRNA	chr2	108094421	108094441	NA	ccggcACUGACCUCUGACAAu	auugaUGAUUCGGGACUGUUu	0.9481	-0.091
MIMAT0000269	hsa-miR-212-3p	NM_182588	RGPD4	circRNA	chr2	108094421	108094441	NA	ccggcACUGACCUCUGACAAu	auugaUGAUUCGGGACUGUUu	0.9481	-0.091
MIMAT0000269	hsa-miR-212-3p	NM_006267	RANBP2	circRNA	chr2	108111386	108111406	NA	ccggcaCUGACCUCUGACAAu	uuguugGUUUAAAGACUGUUu	0.389	0.09
MIMAT0000269	hsa-miR-212-3p	NM_182588	RGPD4	circRNA	chr2	108111386	108111406	NA	ccggcaCUGACCUCUGACAAu	uuguugGUUUAAAGACUGUUu	0.389	0.09
MIMAT0000269	hsa-miR-212-3p	NM_006267	RANBP2	circRNA	chr2	108116870	108116891	NA	ccGGCACUGAC-CUCUGACAAu	uaUCAUGCUUGAUAGACUGUUu	1.1068	-0.523
MIMAT0000269	hsa-miR-212-3p	NM_182588	RGPD4	circRNA	chr2	108116870	108116891	NA	ccGGCACUGAC-CUCUGACAAu	uaUCAUGCUUGAUAGACUGUUu	1.1068	-0.523
MIMAT0000269	hsa-miR-212-3p	NM_006267	RANBP2	circRNA	chr2	108147995	108148015	NA	ccGGCACUGACCUCUGACAAu	aaCUAUUGUUUUUGACUGUUc	0.8095	-0.181
MIMAT0000269	hsa-miR-212-3p	NM_182588	RGPD4	circRNA	chr2	108147995	108148015	NA	ccGGCACUGACCUCUGACAAu	aaCUAUUGUUUUUGACUGUUc	0.8095	-0.181
MIMAT0000269	hsa-miR-212-3p	NM_006267	RANBP2	circRNA	chr2	108154117	108154137	NA	ccggcacuGACCUCUGACAAu	ugcccaccUUUGGGACUGUUu	1.007	-0.351
MIMAT0000269	hsa-miR-212-3p	NM_182588	RGPD4	circRNA	chr2	108154117	108154137	NA	ccggcacuGACCUCUGACAAu	ugcccaccUUUGGGACUGUUu	1.007	-0.351
MIMAT0000269	hsa-miR-212-3p	NM_006267	RANBP2	circRNA	chr2	108179781	108179801	NA	ccggcacugacCUCUGACAAu	uaagcauuccaGAGACUGUUg	0.1283	0.186
MIMAT0000269	hsa-miR-212-3p	NM_182588	RGPD4	circRNA	chr2	108179781	108179801	NA	ccggcacugacCUCUGACAAu	uaagcauuccaGAGACUGUUg	0.1283	0.186
MIMAT0000269	hsa-miR-212-3p	NM_006267	RANBP2	circRNA	chr2	108210622	108210644	NA	ccggcACUGAC--CUCUGACAAu	accauUUAUUGAAGAGACUGUUc	1	0
MIMAT0000269	hsa-miR-212-3p	NM_182588	RGPD4	circRNA	chr2	108210622	108210644	NA	ccggcACUGAC--CUCUGACAAu	accauUUAUUGAAGAGACUGUUc	1	0
MIMAT0000269	hsa-miR-212-3p	NM_006267	RANBP2	circRNA	chr2	108214670	108214690	NA	ccggcacuGACCUCUGACAAu	aucacacuCCGGGGACUGUUg	0.5811	-0.046
MIMAT0000269	hsa-miR-212-3p	NM_182588	RGPD4	circRNA	chr2	108214670	108214690	NA	ccggcacuGACCUCUGACAAu	aucacacuCCGGGGACUGUUg	0.5811	-0.046
MIMAT0000269	hsa-miR-212-3p	NM_006267	RANBP2	circRNA	chr2	108233052	108233073	NA	ccggcacUGACC-UCUGACAAu	aguuaaaACUGGAAGACUGUUg	1.1611	0.036
MIMAT0000269	hsa-miR-212-3p	NM_182588	RGPD4	circRNA	chr2	108233052	108233073	NA	ccggcacUGACC-UCUGACAAu	aguuaaaACUGGAAGACUGUUg	1.1611	0.036
MIMAT0000269	hsa-miR-212-3p	NM_006267	RANBP2	circRNA	chr2	108234892	108234912	NA	ccggcacugaccUCUGACAAu	uuaagcacaaauGGACUGUUc	0.0407	0.159
MIMAT0000269	hsa-miR-212-3p	NM_182588	RGPD4	circRNA	chr2	108234892	108234912	NA	ccggcacugaccUCUGACAAu	uuaagcacaaauGGACUGUUc	0.0407	0.159
MIMAT0000269	hsa-miR-212-3p	NM_006267	RANBP2	circRNA	chr2	108239334	108239354	NA	ccggcacuGACCUCUGACAAu	cagaagcuCUGGAGACUGUUc	0.5238	0.37
MIMAT0000269	hsa-miR-212-3p	NM_182588	RGPD4	circRNA	chr2	108239334	108239354	NA	ccggcacuGACCUCUGACAAu	cagaagcuCUGGAGACUGUUc	0.5238	0.37
MIMAT0000269	hsa-miR-212-3p	NM_006267	RANBP2	circRNA	chr2	108262757	108262777	NA	ccggcacugacCUCUGACAAu	cuuuccccaauGUGACUGUUc	-0.4659	-0.015
MIMAT0000269	hsa-miR-212-3p	NM_182588	RGPD4	circRNA	chr2	108262757	108262777	NA	ccggcacugacCUCUGACAAu	cuuuccccaauGUGACUGUUc	-0.4659	-0.015
MIMAT0000269	hsa-miR-212-3p	NM_006267	RANBP2	circRNA	chr2	108264793	108264815	NA	ccggcACUGAC--CUCUGACAAu	ugauuUGUUUGGUGUGACUGUUc	0.842	0.189
MIMAT0000269	hsa-miR-212-3p	NM_182588	RGPD4	circRNA	chr2	108264793	108264815	NA	ccggcACUGAC--CUCUGACAAu	ugauuUGUUUGGUGUGACUGUUc	0.842	0.189
MIMAT0000269	hsa-miR-212-3p	NM_006267	RANBP2	circRNA	chr2	108269199	108269219	NA	ccGGCACUGACCUCUGACAAu	ugUUGGCAAUGUGGACUGUUu	1.1347	0.108
MIMAT0000269	hsa-miR-212-3p	NM_182588	RGPD4	circRNA	chr2	108269199	108269219	NA	ccGGCACUGACCUCUGACAAu	ugUUGGCAAUGUGGACUGUUu	1.1347	0.108
MIMAT0000269	hsa-miR-212-3p	NM_006267	RANBP2	circRNA	chr2	108275782	108275802	NA	ccggcacUGACCUCUGACAAu	aucacacACCAGGGACUGUUg	0.6794	0.082
MIMAT0000269	hsa-miR-212-3p	NM_182588	RGPD4	circRNA	chr2	108275782	108275802	NA	ccggcacUGACCUCUGACAAu	aucacacACCAGGGACUGUUg	0.6794	0.082
MIMAT0000269	hsa-miR-212-3p	NM_006267	RANBP2	circRNA	chr2	108291549	108291571	NA	ccGGCAC-UG-ACCUCUGACAAu	uuCCUUGUACAUUUGGACUGUUu	1.0986	-0.102
MIMAT0000269	hsa-miR-212-3p	NM_182588	RGPD4	circRNA	chr2	108291549	108291571	NA	ccGGCAC-UG-ACCUCUGACAAu	uuCCUUGUACAUUUGGACUGUUu	1.0986	-0.102
MIMAT0000269	hsa-miR-212-3p	NM_006267	RANBP2	circRNA	chr2	108338547	108338567	NA	ccggcacuGACCUCUGACAAu	aucacacuCCGGGGACUGUUg	0.5811	-0.239
MIMAT0000269	hsa-miR-212-3p	NM_182588	RGPD4	circRNA	chr2	108338547	108338567	NA	ccggcacuGACCUCUGACAAu	aucacacuCCGGGGACUGUUg	0.5811	-0.239
MIMAT0000269	hsa-miR-212-3p	NM_006267	RANBP2	circRNA	chr2	108342698	108342720	NA	ccGGCACU-GAC-CUCUGACAAu	caCUGUGGUCUGAGAGACUGUUa	1.5796	0.17
MIMAT0000269	hsa-miR-212-3p	NM_182588	RGPD4	circRNA	chr2	108342698	108342720	NA	ccGGCACU-GAC-CUCUGACAAu	caCUGUGGUCUGAGAGACUGUUa	1.5796	0.17
MIMAT0000269	hsa-miR-212-3p	NM_006267	RANBP2	circRNA	chr2	108353400	108353420	NA	ccGGCACUGACCUCUGACAAu	gaCCCUAGUCAUAGACUGUUc	1.0592	0.295
MIMAT0000269	hsa-miR-212-3p	NM_182588	RGPD4	circRNA	chr2	108353400	108353420	NA	ccGGCACUGACCUCUGACAAu	gaCCCUAGUCAUAGACUGUUc	1.0592	0.295
MIMAT0000269	hsa-miR-212-3p	NM_006267	RANBP2	circRNA	chr2	108379272	108379291	NA	ccggcacuGACCUCUGACAAu	aguauuuuCU-GAGACUGUUc	0.8699	0.412
MIMAT0000269	hsa-miR-212-3p	NM_182588	RGPD4	circRNA	chr2	108379272	108379291	NA	ccggcacuGACCUCUGACAAu	aguauuuuCU-GAGACUGUUc	0.8699	0.412
MIMAT0000269	hsa-miR-212-3p	NM_006267	RANBP2	circRNA	chr2	108382178	108382199	NA	ccggcacuGACCU-CUGACAAu	uuauuuauUUGGAUGACUGUUa	0.8331	-0.129
MIMAT0000269	hsa-miR-212-3p	NM_182588	RGPD4	circRNA	chr2	108382178	108382199	NA	ccggcacuGACCU-CUGACAAu	uuauuuauUUGGAUGACUGUUa	0.8331	-0.129
MIMAT0000269	hsa-miR-212-3p	NM_006267	RANBP2	circRNA	chr2	108388131	108388151	NA	ccgGCACUGACCUCUGACAAu	acgUGUAAAUAGUGACUGUUu	0.8896	0.184
MIMAT0000269	hsa-miR-212-3p	NM_182588	RGPD4	circRNA	chr2	108388131	108388151	NA	ccgGCACUGACCUCUGACAAu	acgUGUAAAUAGUGACUGUUu	0.8896	0.184
MIMAT0000269	hsa-miR-212-3p	NM_006267	RANBP2	circRNA	chr2	108401037	108401058	NA	ccGGC--ACUGACCUCUGACAAu	ucCCGAAUCUCUGG-GACUGUUu	1.2347	-0.028
MIMAT0000269	hsa-miR-212-3p	NM_182588	RGPD4	circRNA	chr2	108401037	108401058	NA	ccGGC--ACUGACCUCUGACAAu	ucCCGAAUCUCUGG-GACUGUUu	1.2347	-0.028
MIMAT0000269	hsa-miR-212-3p	NM_006267	RANBP2	circRNA	chr2	108403571	108403591	NA	ccggcacugacCUCUGACAAu	gcuaaacaaaaGCGACUGUUa	0.2391	-0.116
MIMAT0000269	hsa-miR-212-3p	NM_182588	RGPD4	circRNA	chr2	108403571	108403591	NA	ccggcacugacCUCUGACAAu	gcuaaacaaaaGCGACUGUUa	0.2391	-0.116
MIMAT0000269	hsa-miR-212-3p	NM_006267	RANBP2	circRNA	chr2	108430341	108430364	NA	ccGGCA-CUGACC-U-CUGACAAu	ugCAGUAGAUGGGCAUGACUGUUa	1.3483	0.066
MIMAT0000269	hsa-miR-212-3p	NM_182588	RGPD4	circRNA	chr2	108430341	108430364	NA	ccGGCA-CUGACC-U-CUGACAAu	ugCAGUAGAUGGGCAUGACUGUUa	1.3483	0.066
MIMAT0000269	hsa-miR-212-3p	NM_006267	RANBP2	circRNA	chr2	108437407	108437427	NA	ccggcacugaccuCUGACAAu	cguuaaucuuucuGACUGUUu	0.0725	0.092
MIMAT0000269	hsa-miR-212-3p	NM_182588	RGPD4	circRNA	chr2	108437407	108437427	NA	ccggcacugaccuCUGACAAu	cguuaaucuuucuGACUGUUu	0.0725	0.092
MIMAT0000269	hsa-miR-212-3p	NM_006267	RANBP2	circRNA	chr2	108490004	108490026	NA	ccGGCACUGACC--UCUGACAAu	cuCCGGGAAAAGUAAGACUGUUa	0.9791	3.311
MIMAT0000269	hsa-miR-212-3p	NM_182588	RGPD4	circRNA	chr2	108490004	108490026	NA	ccGGCACUGACC--UCUGACAAu	cuCCGGGAAAAGUAAGACUGUUa	0.9791	3.311
MIMAT0000269	hsa-miR-212-3p	NM_006267	RANBP2	circRNA	chr2	108537117	108537139	NA	ccGGCACUGACCU--CUGACAAu	gcCAGCAGUUGUACCGACUGUUg	0.9918	-0.431
MIMAT0000269	hsa-miR-212-3p	NM_182588	RGPD4	circRNA	chr2	108537117	108537139	NA	ccGGCACUGACCU--CUGACAAu	gcCAGCAGUUGUACCGACUGUUg	0.9918	-0.431
MIMAT0000269	hsa-miR-212-3p	NM_006267	RANBP2	circRNA	chr2	108538121	108538139	NA	ccggcacUGACCUCUGACAAu	auuauauGCUG--GACUGUUg	0.3245	0.701
MIMAT0000269	hsa-miR-212-3p	NM_182588	RGPD4	circRNA	chr2	108538121	108538139	NA	ccggcacUGACCUCUGACAAu	auuauauGCUG--GACUGUUg	0.3245	0.701
MIMAT0000269	hsa-miR-212-3p	NM_006267	RANBP2	circRNA	chr2	108543107	108543127	NA	ccggcacugacCUCUGACAAu	aagucccauaaGAGACUGUUu	0.2154	-0.037
MIMAT0000269	hsa-miR-212-3p	NM_182588	RGPD4	circRNA	chr2	108543107	108543127	NA	ccggcacugacCUCUGACAAu	aagucccauaaGAGACUGUUu	0.2154	-0.037
MIMAT0000269	hsa-miR-212-3p	NM_006267	RANBP2	circRNA	chr2	108547506	108547526	NA	ccggcacugacCUCUGACAAu	acuagccaagaGGGACUGUUg	0.4971	0.389
MIMAT0000269	hsa-miR-212-3p	NM_182588	RGPD4	circRNA	chr2	108547506	108547526	NA	ccggcacugacCUCUGACAAu	acuagccaagaGGGACUGUUg	0.4971	0.389
MIMAT0000269	hsa-miR-212-3p	NM_006267	RANBP2	circRNA	chr2	108555122	108555142	NA	ccggcacugACCUCUGACAAu	guuuucccgUGGUGACUGUUu	0.3803	0.151
MIMAT0000269	hsa-miR-212-3p	NM_182588	RGPD4	circRNA	chr2	108555122	108555142	NA	ccggcacugACCUCUGACAAu	guuuucccgUGGUGACUGUUu	0.3803	0.151
MIMAT0000269	hsa-miR-212-3p	NM_006267	RANBP2	circRNA	chr2	108560162	108560180	NA	ccggcacUGACCUCUGACAAu	ccucucaACUG--GACUGUUu	0.8095	-0.024
MIMAT0000269	hsa-miR-212-3p	NM_182588	RGPD4	circRNA	chr2	108560162	108560180	NA	ccggcacUGACCUCUGACAAu	ccucucaACUG--GACUGUUu	0.8095	-0.024
MIMAT0000269	hsa-miR-212-3p	NM_006267	RANBP2	circRNA	chr2	108574577	108574597	NA	ccggcaCUGACCUCUGACAAu	gaguagGGAUGAUGACUGUUu	0.6403	0.042
MIMAT0000269	hsa-miR-212-3p	NM_182588	RGPD4	circRNA	chr2	108574577	108574597	NA	ccggcaCUGACCUCUGACAAu	gaguagGGAUGAUGACUGUUu	0.6403	0.042
MIMAT0000269	hsa-miR-212-3p	NM_006267	RANBP2	circRNA	chr2	108577853	108577874	NA	ccGGCACUGAC-CUCUGACAAu	ucCUCUUACCGUGUGACUGUUa	0.9721	0.058
MIMAT0000269	hsa-miR-212-3p	NM_182588	RGPD4	circRNA	chr2	108577853	108577874	NA	ccGGCACUGAC-CUCUGACAAu	ucCUCUUACCGUGUGACUGUUa	0.9721	0.058
MIMAT0000269	hsa-miR-212-3p	NM_006267	RANBP2	circRNA	chr2	108580389	108580409	NA	ccggcaCUGACCUCUGACAAu	aaucaaGGUAGGUGACUGUUa	0.842	-0.119
MIMAT0000269	hsa-miR-212-3p	NM_182588	RGPD4	circRNA	chr2	108580389	108580409	NA	ccggcaCUGACCUCUGACAAu	aaucaaGGUAGGUGACUGUUa	0.842	-0.119
MIMAT0000269	hsa-miR-212-3p	NM_006267	RANBP2	circRNA	chr2	108599986	108600006	NA	ccggcacuGACCUCUGACAAu	uuuucucuUUGUUGACUGUUu	0.4777	0.064
MIMAT0000269	hsa-miR-212-3p	NM_182588	RGPD4	circRNA	chr2	108599986	108600006	NA	ccggcacuGACCUCUGACAAu	uuuucucuUUGUUGACUGUUu	0.4777	0.064
MIMAT0000269	hsa-miR-212-3p	NM_006267	RANBP2	circRNA	chr2	108616109	108616129	NA	ccggcacUGACCUCUGACAAu	ggucuaaAUUGAAGACUGUUg	1.2148	-0.145
MIMAT0000269	hsa-miR-212-3p	NM_182588	RGPD4	circRNA	chr2	108616109	108616129	NA	ccggcacUGACCUCUGACAAu	ggucuaaAUUGAAGACUGUUg	1.2148	-0.145
MIMAT0000269	hsa-miR-212-3p	NM_006267	RANBP2	circRNA	chr2	108629083	108629105	NA	ccGGC-ACUGACC-UCUGACAAu	agCUGUUUAAAGGAAGACUGUUg	1.202	0.066
MIMAT0000269	hsa-miR-212-3p	NM_182588	RGPD4	circRNA	chr2	108629083	108629105	NA	ccGGC-ACUGACC-UCUGACAAu	agCUGUUUAAAGGAAGACUGUUg	1.202	0.066
MIMAT0000269	hsa-miR-212-3p	NM_006267	RANBP2	circRNA	chr2	108630442	108630463	NA	ccggcaCUGACCU-CUGACAAu	gaucacGACUUGAUGACUGUUg	1.3473	0.083
MIMAT0000269	hsa-miR-212-3p	NM_182588	RGPD4	circRNA	chr2	108630442	108630463	NA	ccggcaCUGACCU-CUGACAAu	gaucacGACUUGAUGACUGUUg	1.3473	0.083
MIMAT0000269	hsa-miR-212-3p	NM_006267	RANBP2	circRNA	chr2	108634408	108634430	NA	ccGGCACUGAC--CUCUGACAAu	aaCAGAAAUUGUCCAGACUGUUa	0.8571	-0.243
MIMAT0000269	hsa-miR-212-3p	NM_182588	RGPD4	circRNA	chr2	108634408	108634430	NA	ccGGCACUGAC--CUCUGACAAu	aaCAGAAAUUGUCCAGACUGUUa	0.8571	-0.243
MIMAT0000269	hsa-miR-212-3p	NM_006267	RANBP2	circRNA	chr2	108644394	108644414	NA	ccggcacugaccuCUGACAAu	agcagaggggccuGACUGUUa	0.6109	-0.028
MIMAT0000269	hsa-miR-212-3p	NM_182588	RGPD4	circRNA	chr2	108644394	108644414	NA	ccggcacugaccuCUGACAAu	agcagaggggccuGACUGUUa	0.6109	-0.028
MIMAT0000269	hsa-miR-212-3p	NM_006267	RANBP2	circRNA	chr2	108655669	108655689	NA	ccggcacUGACCUCUGACAAu	aaaacaaAUUACAGACUGUUg	0.3106	0.167
MIMAT0000269	hsa-miR-212-3p	NM_182588	RGPD4	circRNA	chr2	108655669	108655689	NA	ccggcacUGACCUCUGACAAu	aaaacaaAUUACAGACUGUUg	0.3106	0.167
MIMAT0000269	hsa-miR-212-3p	NM_006267	RANBP2	circRNA	chr2	108657850	108657871	NA	ccggcacUGACCU-CUGACAAu	cuacaaaACAGGAUGACUGUUu	0.8966	-0.125
MIMAT0000269	hsa-miR-212-3p	NM_182588	RGPD4	circRNA	chr2	108657850	108657871	NA	ccggcacUGACCU-CUGACAAu	cuacaaaACAGGAUGACUGUUu	0.8966	-0.125
MIMAT0000269	hsa-miR-212-3p	NM_001193485	LIMS1	circRNA	chr2	108684214	108684235	AGO1-4,AGO2	ccggcACUG-ACCUCUGACAAu	uuuguUGACAUGUAGACUGUUu	1.0828	0.221
MIMAT0000269	hsa-miR-212-3p	NM_004987	LIMS1	circRNA	chr2	108684214	108684235	AGO1-4,AGO2	ccggcACUG-ACCUCUGACAAu	uuuguUGACAUGUAGACUGUUu	1.0828	0.221
MIMAT0000269	hsa-miR-212-3p	NM_006267	RANBP2	circRNA	chr2	108684214	108684235	AGO1-4,AGO2	ccggcACUG-ACCUCUGACAAu	uuuguUGACAUGUAGACUGUUu	1.0828	0.221
MIMAT0000269	hsa-miR-212-3p	NM_182588	RGPD4	circRNA	chr2	108684214	108684235	AGO1-4,AGO2	ccggcACUG-ACCUCUGACAAu	uuuguUGACAUGUAGACUGUUu	1.0828	0.221
MIMAT0000269	hsa-miR-212-3p	NM_006267	RANBP2	circRNA	chr2	108718688	108718709	NA	ccGGCACUGACCU-CUGACAAu	ucCCCCGCCGAGAUGACUGUUu	0.8769	0.109
MIMAT0000269	hsa-miR-212-3p	NM_182588	RGPD4	circRNA	chr2	108718688	108718709	NA	ccGGCACUGACCU-CUGACAAu	ucCCCCGCCGAGAUGACUGUUu	0.8769	0.109
MIMAT0000269	hsa-miR-212-3p	NM_182588	RGPD4	circRNA	chr2	108730101	108730120	NA	ccggcacUGACCUCUGACAAu	uagcagcACU-GUGACUGUUa	0.7619	0.01
MIMAT0000269	hsa-miR-212-3p	NM_002830	PTPN4	circRNA	chr2	119977255	119977275	AGO1-4	ccgGCACUGACCUCUGACAAu	ucaUGUAUUUGAAGACUGUUu	1.0046	2.676
MIMAT0000269	hsa-miR-212-3p	NM_004622	TSN	circRNA	chr2	121765653	121765673	AGO2	ccggcacugaccuCUGACAAu	ucuugcuuaccuuGACUGUUg	-0.1498	0.595
MIMAT0000269	hsa-miR-212-3p	NM_001199140	AMMECR1L	circRNA	chr2	127864036	127864057	AGO2	ccggCACUGACC-UCUGACAAu	uguaGAGGUGGGAAGACUGUUg	1.0871	0.567
MIMAT0000269	hsa-miR-212-3p	NM_001009993	FAM168B	circRNA	chr2	131048920	131048940	AGO2	ccggcaCUGACCUCUGACAAu	uuauccGACAGCUGACUGUUg	0.5457	0.11
MIMAT0000269	hsa-miR-212-3p	NM_015702	MMADHC	circRNA	chr2	149575755	149575777	AGO1-4,AGO2	ccggcaCUGAC-CU-CUGACAAu	aacuaaGAAUGAUAUGACUGUUu	0.7665	3.906
MIMAT0000269	hsa-miR-212-3p	NM_003628	PKP4	circRNA	chr2	158464776	158464795	NA	ccggcacUGACCUCUGACAAu	gugggaaACAGG-GACUGUUu	0.9094	0.143
MIMAT0000269	hsa-miR-212-3p	NM_003628	PKP4	circRNA	chr2	158469433	158469457	NA	ccGGCAC---UGAC-CUCUGACAAu	caCCGUGCUUUUUGUGUGACUGUUg	1.1851	-0.494
MIMAT0000269	hsa-miR-212-3p	NM_003628	PKP4	circRNA	chr2	158473118	158473139	NA	ccggcaCUGACCU-CUGACAAu	acaccaGUCAGAAUGACUGUUa	0.64	0.114
MIMAT0000269	hsa-miR-212-3p	NM_003628	PKP4	circRNA	chr2	158475867	158475887	NA	ccggcacUGACCUCUGACAAu	acaacccAAUACAGACUGUUa	0.2154	-0.117
MIMAT0000269	hsa-miR-212-3p	NM_003628	PKP4	circRNA	chr2	158488369	158488389	NA	ccggcacugaccuCUGACAAu	cuguuuuuauucuGACUGUUg	0.1653	0.072
MIMAT0000269	hsa-miR-212-3p	NM_003628	PKP4	circRNA	chr2	158507456	158507476	NA	ccggcacUGACCUCUGACAAu	cauggcaACCUGAGACUGUUc	0.727	0.321
MIMAT0000269	hsa-miR-212-3p	NM_003628	PKP4	circRNA	chr2	158510175	158510195	NA	ccggcacugaCCUCUGACAAu	cauuaaggaaGCAGACUGUUc	0.2391	0.576
MIMAT0000269	hsa-miR-212-3p	NM_003628	PKP4	circRNA	chr2	158512901	158512922	NA	ccggcaCU-GACCUCUGACAAu	uucuagGAUCAGGUGACUGUUg	0.8617	0.098
MIMAT0000269	hsa-miR-212-3p	NM_003628	PKP4	circRNA	chr2	158513852	158513872	NA	ccGGCACUGACCUCUGACAAu	caCCCCAAUUUUAGACUGUUg	0.8699	0.093
MIMAT0000269	hsa-miR-212-3p	NM_003628	PKP4	circRNA	chr2	158530778	158530799	NA	ccGGCACU-GACCUCUGACAAu	gcUCCUCAUCUAAUGACUGUUc	0.9918	-0.327
MIMAT0000269	hsa-miR-212-3p	NM_003628	PKP4	circRNA	chr2	158625326	158625349	AGO2	ccGGCACUGACCU---CUGACAAu	gaCCUUCACUGCAAAGGACUGUUc	1.3391	3.534
MIMAT0000269	hsa-miR-212-3p	NM_003628	PKP4	circRNA	chr2	158642641	158642659	NA	ccGGCACUGACCUCUGACAAu	ugCCUUG--UUGCGACUGUUg	1.1092	3.542
MIMAT0000269	hsa-miR-212-3p	NM_003705	SLC25A12	circRNA	chr2	171787842	171787864	AGO2	ccGGCACUGACCU--CUGACAAu	uaCAGUGGUGUCAUCGACUGUUu	0.8641	5.417
MIMAT0000269	hsa-miR-212-3p	NM_003705	SLC25A12	circRNA	chr2	171813383	171813403	NA	ccggcacugaccuCUGACAAu	caaaaacagcuuuGACUGUUu	-0.0704	6.187
MIMAT0000269	hsa-miR-212-3p	NM_133378	TTN	circRNA	chr2	178554154	178554175	NA	ccggcacUGACCU-CUGACAAu	accaagaAUUCGAUGACUGUUg	0.727	4.205
MIMAT0000269	hsa-miR-212-3p	NM_133378	TTN	circRNA	chr2	178567123	178567141	NA	ccgGCACUGACCUCUGACAAu	cgaCUUGCCUG--GACUGUUg	1.1486	5.69
MIMAT0000269	hsa-miR-212-3p	NM_133378	TTN	circRNA	chr2	178580197	178580216	AGO2	ccGGCACUGACCUCUGACAAu	acCUGUCAAU-GUGACUGUUa	1.0197	3.724
MIMAT0000269	hsa-miR-212-3p	NM_002156	HSPD1	circRNA	chr2	197497326	197497347	AGO1-4,AGO2	ccggcaCUGAC-CUCUGACAAu	acaaaaGAUGGUGUGACUGUUg	0.476	5.857
MIMAT0000269	hsa-miR-212-3p	NM_199440	HSPD1	circRNA	chr2	197497326	197497347	AGO1-4,AGO2	ccggcaCUGAC-CUCUGACAAu	acaaaaGAUGGUGUGACUGUUg	0.476	5.857
MIMAT0000269	hsa-miR-212-3p	NM_000599	IGFBP5	circRNA	chr2	216674653	216674674	AGO2	ccggCACU-GACCUCUGACAAu	auggGUGGCCUUGUGACUGUUc	0.9988	0.426
MIMAT0000269	hsa-miR-212-3p	NM_000599	IGFBP5	circRNA	chr2	216675138	216675160	AGO2	ccggCACUGACCU--CUGACAAu	aaggGAGAGGGGGCUGACUGUUc	0.6713	-0.083
MIMAT0000269	hsa-miR-212-3p	NM_001077399	PNKD	circRNA	chr2	218272777	218272797	AGO1,AGO2	ccGGCACUGACCUCUGACAAu	cuCCUAGGCUAUUGACUGUUa	0.9442	0.186
MIMAT0000269	hsa-miR-212-3p	NM_001040445	ASB1	circRNA	chr2	238451629	238451648	AGO1	ccGGCACUGACCUCUGACAAu	ggCCGGGAC-CGUGACUGUUu	1.7646	-0.292
MIMAT0000269	hsa-miR-212-3p	NM_001040445	ASB1	circRNA	chr2	238451752	238451774	NA	ccGGCACU--GACCUCUGACAAu	ugCCUUAAUUUUGUGGACUGUUu	1.2044	0.649
MIMAT0000269	hsa-miR-212-3p	NM_001163424	MYEOV2	circRNA	chr2	240130907	240130927	AGO2	ccggcacugaccUCUGACAAu	accagaaagauaAGACUGUUc	0.6272	-0.592
MIMAT0000269	hsa-miR-212-3p	NM_001080517	SETD5	circRNA	chr3	9477607	9477626	AGO1,AGO1-4,AGO2	ccGGCACUGACCUCUGACAAu	cuCUUUGUGU-GUGACUGUUa	0.8571	3.765
MIMAT0000269	hsa-miR-212-3p	hsa_circ_0001274	hsa_circ_001828	circRNA	chr3	17010570	17010590	AGO2	ccggcacugaccuCUGACAAu	ccuuaugucaccuGACUGUUa	0.4022	4.909
MIMAT0000269	hsa-miR-212-3p	NM_152653	UBE2E2	circRNA	chr3	23590419	23590439	AGO2	ccggcacUGACCUCUGACAAu	cccucccGCAGAAGACUGUUg	0.64	2.851
MIMAT0000269	hsa-miR-212-3p	NM_152653	UBE2E2	circRNA	chr3	23594316	23594336	NA	ccggcacugaccUCUGACAAu	cuggacaaaccaAGACUGUUg	0.0725	-0.093
MIMAT0000269	hsa-miR-212-3p	NM_020345	NKIRAS1	circRNA	chr3	23893220	23893240	AGO2	ccGGCACUGACCUCUGACAAu	gaCUGUGGGAGGUGACUGUUa	1.4146	4.37
MIMAT0000269	hsa-miR-212-3p	NM_001008392	CTDSPL	circRNA	chr3	37982122	37982142	AGO2	ccggcacugaccuCUGACAAu	ugauaaauaagcuGACUGUUc	-0.0146	0.19
MIMAT0000269	hsa-miR-212-3p	NM_173826	C3orf23	circRNA	chr3	44400508	44400528	AGO2	ccggcacugaccUCUGACAAu	guguuuuauaauAGACUGUUg	0.5645	1.12
MIMAT0000269	hsa-miR-212-3p	hsa_circ_0001287	hsa_circ_000703	circRNA	chr3	44400508	44400528	AGO2	ccggcacugaccUCUGACAAu	guguuuuauaauAGACUGUUg	0.5645	1.12
MIMAT0000269	hsa-miR-212-3p	NM_016598	ZDHHC3	circRNA	chr3	44925658	44925679	AGO2	ccggcacuGA-CCUCUGACAAu	auuuuaacCUGGGAGACUGUUg	0.3582	0.378
MIMAT0000269	hsa-miR-212-3p	NM_015340	LARS2	circRNA	chr3	45547629	45547647	AGO2	ccggcACUGACCUCUGACAAu	acaaaUGUCU--UGACUGUUg	0.4893	-0.182
MIMAT0000269	hsa-miR-212-3p	NM_006321	ARIH2	circRNA	chr3	48926128	48926148	AGO1	ccggcaCUGACCUCUGACAAu	aguuagGGUUUGUGACUGUUu	0.7747	0.353
MIMAT0000269	hsa-miR-212-3p	NM_177938	P4HTM	circRNA	chr3	49005811	49005832	AGO2	ccggCACUGAC-CUCUGACAAu	acugGUGGGGGCGAGACUGUUu	0.9396	4.325
MIMAT0000269	hsa-miR-212-3p	NM_007275	TUSC2	circRNA	chr3	50324952	50324975	AGO2	ccGGCACUGA--CC-UCUGACAAu	gcCCCUAGCUUAGGAAGACUGUUg	1.2694	0.924
MIMAT0000269	hsa-miR-212-3p	NM_007275	TUSC2	circRNA	chr3	50325277	50325297	AGO2	ccggcACUGACCUCUGACAAu	ccaauUGGGAGGGGACUGUUc	0.7355	-0.365
MIMAT0000269	hsa-miR-212-3p	NM_007024	TMEM115	circRNA	chr3	50354896	50354916	AGO2	ccggcacugaccUCUGACAAu	ccauccccagaaAGACUGUUc	-0.4286	0.684
MIMAT0000269	hsa-miR-212-3p	NM_012096	APPL1	circRNA	chr3	57259996	57260016	AGO2	ccggCACUGACCUCUGACAAu	auuaGUCACUUGUGACUGUUu	0.9988	4.75
MIMAT0000269	hsa-miR-212-3p	NM_015541	LRIG1	circRNA	chr3	66380810	66380830	AGO2	ccggcacugaCCUCUGACAAu	caacaccgaaGUGGACUGUUa	0.1915	-0.194
MIMAT0000269	hsa-miR-212-3p	NM_032505	KBTBD8	circRNA	chr3	67004219	67004240	AGO2	ccggcACUGACCU-CUGACAAu	gagaaUUGUUGGACGACUGUUu	1.1695	5.088
MIMAT0000269	hsa-miR-212-3p	NM_032505	KBTBD8	circRNA	chr3	67008195	67008215	NA	ccggcacugacCUCUGACAAu	gagcuacucaaGUGACUGUUg	0.525	5.833
MIMAT0000269	hsa-miR-212-3p	NM_001080393	GXYLT2	circRNA	chr3	72975250	72975270	AGO2	ccggCACUGACCU-CUGACAAu	aaugGUG-CUCCAUGACUGUUg	0.8362	0.906
MIMAT0000269	hsa-miR-212-3p	NM_020357	PCNP	circRNA	chr3	101579812	101579834	AGO1	ccGGCAC---UGACCUCUGACAAu	acCUGUGAAAACU-AAGACUGUUu	1.0894	6.858
MIMAT0000269	hsa-miR-212-3p	NM_020357	PCNP	circRNA	chr3	101594051	101594071	AGO2	ccggcacUGACCUCUGACAAu	ggaggcaGCUUCAGACUGUUu	1.0871	0.786
MIMAT0000269	hsa-miR-212-3p	NM_001243288	PVRL3	circRNA	chr3	111112156	111112176	AGO1-4,AGO2	ccggcacugaccUCUGACAAu	gcaaaaguucacAGACUGUUg	0.3627	3.04
MIMAT0000269	hsa-miR-212-3p	NM_015480	PVRL3	circRNA	chr3	111112156	111112176	AGO1-4,AGO2	ccggcacugaccUCUGACAAu	gcaaaaguucacAGACUGUUg	0.3627	3.04
MIMAT0000269	hsa-miR-212-3p	NM_173570	ZDHHC23	circRNA	chr3	113953960	113953979	AGO2	ccGGCACUGACCUCUGACAAu	ucCUGAGCCUUG-GACUGUUc	1.0197	4.944
MIMAT0000269	hsa-miR-212-3p	NM_001099678	LRRC58	circRNA	chr3	120330517	120330537	AGO1-4,AGO2	ccggcacugaccuCUGACAAu	guaaucuagcaauGACUGUUa	0.1509	0.306
MIMAT0000269	hsa-miR-212-3p	NM_173825	RABL3	circRNA	chr3	120686950	120686970	NA	ccggcacugacCUCUGACAAu	auaaacccuaaGUGACUGUUc	-0.4659	0.161
MIMAT0000269	hsa-miR-212-3p	NM_173825	RABL3	circRNA	chr3	120688387	120688407	AGO1	ccggcacugaccUCUGACAAu	cuuucaucagcuAGACUGUUc	-0.4286	0.831
MIMAT0000269	hsa-miR-212-3p	NM_017554	PARP14	circRNA	chr3	122701434	122701456	AGO1-4	ccgGCACUGAC-C-UCUGACAAu	ggaUGUAUCUGAGAAGACUGUUg	1.4541	0.278
MIMAT0000269	hsa-miR-212-3p	NM_020733	HEG1	circRNA	chr3	124966040	124966060	AGO2	ccggcacugaccuCUGACAAu	cuaaaaagagaacGACUGUUu	-0.6667	-0.127
MIMAT0000269	hsa-miR-212-3p	NM_020733	HEG1	circRNA	chr3	124970257	124970277	NA	ccggcACUGACCUCUGACAAu	ggaucUGUUUUGAGACUGUUc	1.2148	0.337
MIMAT0000269	hsa-miR-212-3p	NM_001040653	ZXDC	circRNA	chr3	126451388	126451410	AGO1-4	ccGGC-ACUGAC-CUCUGACAAu	ugCUGCUCAGUGCGGGACUGUUu	1.317	0.071
MIMAT0000269	hsa-miR-212-3p	NM_001040653	ZXDC	circRNA	chr3	126455057	126455075	NA	ccgGCACUGACCUCUGACAAu	cagUGUAACAG--GACUGUUa	0.8338	-0.003
MIMAT0000269	hsa-miR-212-3p	NM_001040653	ZXDC	circRNA	chr3	126458032	126458052	AGO1,AGO1-4	ccggcacuGACCUCUGACAAu	uacaucauCUCUUGACUGUUu	0.3825	-0.076
MIMAT0000269	hsa-miR-212-3p	NM_032548	ABTB1	circRNA	chr3	127680454	127680474	AGO2	ccGGCACUGACCUCUGACAAu	guCCAUCGGUCUGGACUGUUg	1.0394	3.818
MIMAT0000269	hsa-miR-212-3p	NM_172027	ABTB1	circRNA	chr3	127680454	127680474	AGO2	ccGGCACUGACCUCUGACAAu	guCCAUCGGUCUGGACUGUUg	1.0394	3.818
MIMAT0000269	hsa-miR-212-3p	NM_013336	SEC61A1	circRNA	chr3	128070155	128070175	AGO1-4,AGO2	ccggcACUGACCUCUGACAAu	auaucUGGCUUAGGACUGUUu	0.775	0.596
MIMAT0000269	hsa-miR-212-3p	NM_001104647	SLC25A36	circRNA	chr3	140973817	140973837	AGO2	ccggcacugacCUCUGACAAu	cugguauaucaGAGACUGUUa	0.2154	6.227
MIMAT0000269	hsa-miR-212-3p	NM_001104647	SLC25A36	circRNA	chr3	140979423	140979443	NA	ccggcacugaccUCUGACAAu	gcucuucugcccAGACUGUUa	0.5517	0.595
MIMAT0000269	hsa-miR-212-3p	NM_019001	XRN1	circRNA	chr3	142308829	142308852	AGO1,AGO2	ccGGCAC--UGACC-UCUGACAAu	uuUUGUGAAAAUGGUGGACUGUUu	1.2741	-0.247
MIMAT0000269	hsa-miR-212-3p	NM_020865	DHX36	circRNA	chr3	154304893	154304914	AGO1	ccggcACUGACCU-CUGACAAu	ucagaUGUUUUAAUGACUGUUg	0.5253	4.558
MIMAT0000269	hsa-miR-212-3p	NM_015938	NMD3	circRNA	chr3	161250910	161250930	AGO2	ccggcacUGACCUCUGACAAu	augagauGUUGUAGACUGUUu	0.7944	0.935
MIMAT0000269	hsa-miR-212-3p	NM_024947	PHC3	circRNA	chr3	170128731	170128751	AGO2	ccggcacugaccUCUGACAAu	uuccuccuccacAGACUGUUg	0.5842	5.376
MIMAT0000269	hsa-miR-212-3p	NM_022763	FNDC3B	circRNA	chr3	172162546	172162568	NA	ccggcaCUGACC--UCUGACAAu	uuugagGAAUGGCCAGACUGUUu	0.6804	0.447
MIMAT0000269	hsa-miR-212-3p	NM_022763	FNDC3B	circRNA	chr3	172169786	172169806	AGO1-4,AGO2	ccggcacugaccuCUGACAAu	cauuccaaaagcuGACUGUUc	0.0528	-0.206
MIMAT0000269	hsa-miR-212-3p	NM_022763	FNDC3B	circRNA	chr3	172185094	172185114	NA	ccggcacugacCUCUGACAAu	uguuuuccucaGAGACUGUUg	0.6121	-0.145
MIMAT0000269	hsa-miR-212-3p	NM_018098	ECT2	circRNA	chr3	172821041	172821060	AGO1	ccGGCACUGACCUCUGACAAu	aaUUGUGG-UAAAGACUGUUu	1.1568	0.812
MIMAT0000269	hsa-miR-212-3p	NM_024665	TBL1XR1	circRNA	chr3	177117507	177117527	NA	ccggcacugaccuCUGACAAu	ugguauuuucuauGACUGUUu	0.1359	0.247
MIMAT0000269	hsa-miR-212-3p	NM_024665	TBL1XR1	circRNA	chr3	177118705	177118726	NA	ccggCACU-GACCUCUGACAAu	caggGUGGUUUCUUGACUGUUg	0.7689	0.118
MIMAT0000269	hsa-miR-212-3p	NM_024665	TBL1XR1	circRNA	chr3	177124012	177124032	NA	ccggcacugacCUCUGACAAu	cacuagcaacaGUGACUGUUg	0.3473	-0.072
MIMAT0000269	hsa-miR-212-3p	NM_024665	TBL1XR1	circRNA	chr3	177125474	177125496	NA	ccggcaCUGACC--UCUGACAAu	auugagGAACGGCCAGACUGUUu	0.4481	0.258
MIMAT0000269	hsa-miR-212-3p	NM_024665	TBL1XR1	circRNA	chr3	177133489	177133511	NA	ccggcaCUG-ACCU-CUGACAAu	agagaaGAUAUGUAUGACUGUUa	0.8338	0.044
MIMAT0000269	hsa-miR-212-3p	NM_024665	TBL1XR1	circRNA	chr3	177150840	177150860	AGO1	ccggcaCUGACCUCUGACAAu	uaaaaaGCUUUGUGACUGUUu	0.389	-0.208
MIMAT0000269	hsa-miR-212-3p	NM_024665	TBL1XR1	circRNA	chr3	177152336	177152357	NA	ccggcacUGACC-UCUGACAAu	ggcaacaAUAGGAAGACUGUUg	1.1417	-0.618
MIMAT0000269	hsa-miR-212-3p	NM_024665	TBL1XR1	circRNA	chr3	177169729	177169749	NA	ccggcacUGACCUCUGACAAu	uuuuagaGCUGCUGACUGUUu	0.4198	0.122
MIMAT0000269	hsa-miR-212-3p	NM_024665	TBL1XR1	circRNA	chr3	177186173	177186193	NA	ccggcaCUGACCUCUGACAAu	gguuagGAGUGCAGACUGUUa	1.1114	0.281
MIMAT0000269	hsa-miR-212-3p	NM_024665	TBL1XR1	circRNA	chr3	177195551	177195572	NA	ccggcacUGAC-CUCUGACAAu	aagauacAAUGAGUGACUGUUu	0.3024	0.579
MIMAT0000269	hsa-miR-212-3p	NM_001166304	PIGX	circRNA	chr3	196728011	196728029	AGO2	ccGGCAC-UGACCUCUGACAAu	caCAGUGCAUU---GACUGUUu	0.899	1.566
MIMAT0000269	hsa-miR-212-3p	NM_006527	SLBP	circRNA	chr4	1692854	1692874	AGO1,AGO1-4,AGO2	ccggcacugaccUCUGACAAu	aacuucuuguuaAGACUGUUa	0.274	1.381
MIMAT0000269	hsa-miR-212-3p	NM_006527	SLBP	circRNA	chr4	1693246	1693267	NA	ccgGCACUGACC-UCUGACAAu	uugCUUGUCAGGUGGACUGUUu	0.9767	-0.291
MIMAT0000269	hsa-miR-212-3p	NM_001042424	WHSC1	circRNA	chr4	1981831	1981851	AGO1-4	ccgGCACUGACCUCUGACAAu	gagUGUAGUUGAUGACUGUUu	1.1741	-0.273
MIMAT0000269	hsa-miR-212-3p	NM_176801	ADD1	circRNA	chr4	2929365	2929385	AGO1-4,AGO2	ccggcacuGACCUCUGACAAu	ggaggcuuCAGGGGACUGUUc	1.0128	-0.3
MIMAT0000269	hsa-miR-212-3p	NM_015274	MAN2B2	circRNA	chr4	6600684	6600703	AGO1	ccGGCACUGACCUCUGACAAu	caUCGUCAC-CCUGACUGUUg	0.986	1.371
MIMAT0000269	hsa-miR-212-3p	NM_152293	TADA2B	circRNA	chr4	7056445	7056465	AGO1-4	ccggCACUGACCUCUGACAAu	guagGUACCAAGAGACUGUUu	0.9175	0.621
MIMAT0000269	hsa-miR-212-3p	NM_152293	TADA2B	circRNA	chr4	7057267	7057287	AGO2	ccggcacugaccuCUGACAAu	uuuauuuaggcuuGACUGUUu	0.2199	1.102
MIMAT0000269	hsa-miR-212-3p	NM_148894	BOD1L	circRNA	chr4	13602903	13602923	AGO2	ccggcacugaccuCUGACAAu	cuaaccaaagucuGACUGUUa	-0.0704	0.058
MIMAT0000269	hsa-miR-212-3p	NM_148894	BOD1L	circRNA	chr4	13603032	13603052	NA	ccggcacugacCUCUGACAAu	ccuuaaguucaGUGACUGUUg	0.0487	0.114
MIMAT0000269	hsa-miR-212-3p	NM_020973	GBA3	circRNA	chr4	22727842	22727865	AGO1	ccGGCACUG-ACCU--CUGACAAu	caUCGGAAUAUGUACCGACUGUUu	0.8966	3.506
MIMAT0000269	hsa-miR-212-3p	NM_002092	GRSF1	circRNA	chr4	70817269	70817289	AGO2	ccGGCACUGACCUCUGACAAu	ugCAGUGAGCCAUGACUGUUg	1.1962	0.017
MIMAT0000269	hsa-miR-212-3p	NM_002092	GRSF1	circRNA	chr4	70818858	70818876	NA	ccggcACUGACCUCUGACAAu	acauuUGA--GAAGACUGUUu	0.6229	-0.059
MIMAT0000269	hsa-miR-212-3p	NM_002092	GRSF1	circRNA	chr4	70820720	70820740	NA	ccggcACUGACCUCUGACAAu	aaguuUCAUAGUGGACUGUUu	0.5532	1.165
MIMAT0000269	hsa-miR-212-3p	NM_018243	2025-09-11	circRNA	chr4	77037961	77037985	AGO1,AGO1-4	ccGGCACUG---ACCU-CUGACAAu	uuUCUUGACAUUUCCAUGACUGUUu	0.8653	0.108
MIMAT0000269	hsa-miR-212-3p	NM_006835	CCNI	circRNA	chr4	77056260	77056282	AGO2	ccGGCACUGAC--CUCUGACAAu	uuUCCUAGCUGCCAAGACUGUUg	1.0418	4.841
MIMAT0000269	hsa-miR-212-3p	NM_001127208	TET2	circRNA	chr4	105184420	105184441	NA	ccggCACUG-ACCUCUGACAAu	cguaGUUAUAUAAAGACUGUUa	0.9721	-0.019
MIMAT0000269	hsa-miR-212-3p	NM_001127208	TET2	circRNA	chr4	105186960	105186980	NA	ccggcacugaCCUCUGACAAu	uuuuacuaaaGGGGACUGUUu	0.3106	0.001
MIMAT0000269	hsa-miR-212-3p	NM_001127208	TET2	circRNA	chr4	105235418	105235437	NA	ccGGCACUGACCUCUGACAAu	ugCAGGGAC-AAUGACUGUUc	1.0534	0.22
MIMAT0000269	hsa-miR-212-3p	NM_001127208	TET2	circRNA	chr4	105278699	105278719	AGO2	ccggcacuGACCUCUGACAAu	ugaggaauCUUUUGACUGUUu	0.6318	1.797
MIMAT0000269	hsa-miR-212-3p	NM_006323	SEC24B	circRNA	chr4	109463405	109463425	AGO2	ccggcacugaccuCUGACAAu	cacagaaugcuccGACUGUUa	0.0755	1.042
MIMAT0000269	hsa-miR-212-3p	NM_001109977	FAM160A1	circRNA	chr4	151646600	151646623	AGO2	ccGGCACUGAC---CUCUGACAAu	ggCUGUGAAGGAGAGAGACUGUUa	1.6272	4.761
MIMAT0000269	hsa-miR-212-3p	NM_016613	FAM198B	circRNA	chr4	158127020	158127041	AGO1,AGO2	ccGGCACUG-ACCUCUGACAAu	uuUUGUGCCGUUUUGACUGUUc	1.0139	0.123
MIMAT0000269	hsa-miR-212-3p	NM_001166108	PALLD	circRNA	chr4	168915975	168915995	AGO2	ccggcacugaccuCUGACAAu	cuccuggagaucuGACUGUUc	0.7061	4.995
MIMAT0000269	hsa-miR-212-3p	NM_173872	CLCN3	circRNA	chr4	169640733	169640753	NA	ccggcacugaccuCUGACAAu	aaaugaagcacauGACUGUUc	0.2242	0.251
MIMAT0000269	hsa-miR-212-3p	NM_173872	CLCN3	circRNA	chr4	169649410	169649430	NA	ccggcacugaccUCUGACAAu	augugggcaaauGGACUGUUa	0.374	0.25
MIMAT0000269	hsa-miR-212-3p	NM_173872	CLCN3	circRNA	chr4	169661888	169661908	AGO1-4	ccggcACUGACCUCUGACAAu	gugaaUGAAUAGUGACUGUUc	0.9593	0.899
MIMAT0000269	hsa-miR-212-3p	NM_173872	CLCN3	circRNA	chr4	169662925	169662943	NA	ccgGCACUGACCUCUGACAAu	uggCUUAUCUG--GACUGUUa	0.9466	0.225
MIMAT0000269	hsa-miR-212-3p	NM_002199	IRF2	circRNA	chr4	184474518	184474538	AGO1	ccGGCACUGACCUCUGACAAu	ugCUUUCGAUCUGGACUGUUc	0.9918	4.776
MIMAT0000269	hsa-miR-212-3p	NM_005245	FAT1	circRNA	chr4	186618386	186618405	AGO2	ccggcacUGACCUCUGACAAu	agaacauAGUGG-GACUGUUc	0.71	1.824
MIMAT0000269	hsa-miR-212-3p	NM_012073	CCT5	circRNA	chr5	10253600	10253621	NA	ccggcACUGAC-CUCUGACAAu	uauguUUACAGUUGGACUGUUu	0.5451	0.04
MIMAT0000269	hsa-miR-212-3p	NM_012073	CCT5	circRNA	chr5	10263278	10263297	AGO2	ccGGCACUGACCUCUGACAAu	gcUCUUGGC-AUCGACUGUUu	0.9918	4.56
MIMAT0000269	hsa-miR-212-3p	NM_007118	TRIO	circRNA	chr5	14228312	14228332	NA	ccGGCACUGACCUCUGACAAu	auCCAGAAUUGGAGACUGUUc	1.2102	-0.611
MIMAT0000269	hsa-miR-212-3p	NM_007118	TRIO	circRNA	chr5	14265771	14265791	NA	ccGGCACUGACCUCUGACAAu	agUUGAAGUUCCAGACUGUUg	1.0673	0.34
MIMAT0000269	hsa-miR-212-3p	NM_007118	TRIO	circRNA	chr5	14509005	14509025	AGO1,AGO1-4,AGO2	ccggcacugaccUCUGACAAu	uacuuguauauaAGACUGUUc	0.4019	4.324
MIMAT0000269	hsa-miR-212-3p	NM_138348	FAM105B	circRNA	chr5	14694624	14694644	AGO2	ccggcacugaccUCUGACAAu	acaaaacuauucAGACUGUUa	-0.1098	0.652
MIMAT0000269	hsa-miR-212-3p	NM_001040446	MTMR12	circRNA	chr5	32235036	32235058	AGO1	ccGGCACUGA--CCUCUGACAAu	caCAGAGACUUACCUGACUGUUu	0.9466	4.511
MIMAT0000269	hsa-miR-212-3p	NM_181523	PIK3R1	circRNA	chr5	68298671	68298691	AGO1,AGO1-4	ccggcacugaccUCUGACAAu	cagauuuuuuuuGGACUGUUu	0.2605	2.651
MIMAT0000269	hsa-miR-212-3p	NM_181523	PIK3R1	circRNA	chr5	68299817	68299837	NA	ccggcacugaccUCUGACAAu	agucuuauagcaAGACUGUUa	0.5714	0.76
MIMAT0000269	hsa-miR-212-3p	NM_002397	MEF2C	circRNA	chr5	88720937	88720957	AGO1	ccggcacugaccUCUGACAAu	gucagcaauauaGGACUGUUg	0.7422	1.788
MIMAT0000269	hsa-miR-212-3p	NM_000919	PAM	circRNA	chr5	102946837	102946855	AGO1	ccggcACUGACCUCUGACAAu	#NAME?	0.4889	3.974
MIMAT0000269	hsa-miR-212-3p	NM_001142475	C5orf13	circRNA	chr5	111729601	111729621	AGO2	ccggcACUGACCUCUGACAAu	cuguuUCGCUUCUGACUGUUa	0.4974	3.5
MIMAT0000269	hsa-miR-212-3p	NM_001142483	C5orf13	circRNA	chr5	111729601	111729621	AGO2	ccggcACUGACCUCUGACAAu	cuguuUCGCUUCUGACUGUUa	0.4974	3.5
MIMAT0000269	hsa-miR-212-3p	NM_152624	DCP2	circRNA	chr5	113017099	113017119	AGO1-4,AGO2	ccGGC-ACUGACCUCUGACAAu	ucCUGCUCCCU-GAGACUGUUu	1.0476	-0.519
MIMAT0000269	hsa-miR-212-3p	NM_020177	FEM1C	circRNA	chr5	115523753	115523773	AGO1,AGO2	ccggcacugaccuCUGACAAu	caggcuuaaacuuGACUGUUg	0.2199	4.369
MIMAT0000269	hsa-miR-212-3p	NM_001198557	LMNB1	circRNA	chr5	126822861	126822883	AGO1-4,AGO2	ccggcaCUGACC--UCUGACAAu	gcugaaGGCAGGCCAGACUGUUa	0.7355	4.81
MIMAT0000269	hsa-miR-212-3p	NM_005573	LMNB1	circRNA	chr5	126822861	126822883	AGO1-4,AGO2	ccggcaCUGACC--UCUGACAAu	gcugaaGGCAGGCCAGACUGUUa	0.7355	4.81
MIMAT0000269	hsa-miR-212-3p	NM_133372	FNIP1	circRNA	chr5	131651930	131651957	AGO1-4,AGO2	ccggcACUG-ACCU------CUGACAAu	auagcUGACAUGGAUAAAUGGACUGUUc	0.6287	5.395
MIMAT0000269	hsa-miR-212-3p	NM_002198	IRF1	circRNA	chr5	132483477	132483498	AGO2	ccGGCAC-UGACCUCUGACAAu	agCUGAGCCCUGGGGACUGUUc	1.3728	1.662
MIMAT0000269	hsa-miR-212-3p	NM_015146	2025-09-08	circRNA	chr5	132756063	132756083	AGO1,AGO1-4	ccggcacugaccuCUGACAAu	uccugcauucauuGACUGUUu	0.0755	2.124
MIMAT0000269	hsa-miR-212-3p	NM_006930	SKP1	circRNA	chr5	134158541	134158563	AGO2	ccgGCACUG-AC-CUCUGACAAu	ugaUGUUACAUGCAAGACUGUUg	1.2612	6.129
MIMAT0000269	hsa-miR-212-3p	NM_170679	SKP1	circRNA	chr5	134158541	134158563	AGO2	ccgGCACUG-AC-CUCUGACAAu	ugaUGUUACAUGCAAGACUGUUg	1.2612	6.129
MIMAT0000269	hsa-miR-212-3p	NM_021982	SEC24A	circRNA	chr5	134697162	134697181	NA	ccggcaCUGACCUCUGACAAu	aaauuaGCCUUG-GACUGUUc	0.4284	6.118
MIMAT0000269	hsa-miR-212-3p	NM_021982	SEC24A	circRNA	chr5	134727493	134727514	AGO1-4	ccGGCACUGA-CCUCUGACAAu	uaUUGAGUCUAAUAGACUGUUu	0.9442	2.469
MIMAT0000269	hsa-miR-212-3p	NM_000358	TGFBI	circRNA	chr5	136063280	136063300	AGO1,AGO1-4,AGO2	ccggcacugacCUCUGACAAu	agauuuccacaGAGACUGUUu	0.6121	1.645
MIMAT0000269	hsa-miR-212-3p	NM_001001419	SMAD5	circRNA	chr5	136178502	136178523	AGO2	ccGGCACUGA-CCUCUGACAAu	aaCCUAGGUUAUAAGACUGUUa	0.9245	1.067
MIMAT0000269	hsa-miR-212-3p	NM_006696	BRD8	circRNA	chr5	138165857	138165877	AGO2	ccGGCACU-GACCUCUGACAAu	agCUG-GAUUUUGAGACUGUUg	1.3646	4.931
MIMAT0000269	hsa-miR-212-3p	NM_139199	BRD8	circRNA	chr5	138165857	138165877	AGO2	ccGGCACU-GACCUCUGACAAu	agCUG-GAUUUUGAGACUGUUg	1.3646	4.931
MIMAT0000269	hsa-miR-212-3p	NM_006696	BRD8	circRNA	chr5	138166046	138166065	AGO2	ccggcacUGACCUCUGACAAu	uccacauACU-GUGACUGUUu	0.7491	3.545
MIMAT0000269	hsa-miR-212-3p	NM_139199	BRD8	circRNA	chr5	138166046	138166065	AGO2	ccggcacUGACCUCUGACAAu	uccacauACU-GUGACUGUUu	0.7491	3.545
MIMAT0000269	hsa-miR-212-3p	NM_001903	CTNNA1	circRNA	chr5	138781990	138782011	AGO2	ccggcacUGAC-CUCUGACAAu	ucuggcaGUUGAGAGACUGUUg	0.842	4.846
MIMAT0000269	hsa-miR-212-3p	NM_017747	ANKHD1	circRNA	chr5	140528687	140528707	AGO1-4,AGO2	ccggcacugacCUCUGACAAu	cuaaccagaacGGGACUGUUu	-0.2381	2.834
MIMAT0000269	hsa-miR-212-3p	NM_020690	ANKHD1-EIF4EBP3	circRNA	chr5	140528687	140528707	AGO1-4,AGO2	ccggcacugacCUCUGACAAu	cuaaccagaacGGGACUGUUu	-0.2381	2.834
MIMAT0000269	hsa-miR-212-3p	NM_001024947	YIPF5	circRNA	chr5	144158178	144158198	AGO1-4	ccggcacUGACCUCUGACAAu	uauauacAUUAAAGACUGUUg	0.3106	0.103
MIMAT0000269	hsa-miR-212-3p	NM_001024947	YIPF5	circRNA	chr5	144160278	144160298	AGO1-4,AGO2	ccggcacugaccuCUGACAAu	cagauuuacauuuGACUGUUg	0.4022	1.245
MIMAT0000269	hsa-miR-212-3p	NM_001197294	DPYSL3	circRNA	chr5	147390847	147390865	AGO1-4,AGO2	ccGGCACUGACCUCUGACAAu	guUCAUCAC--GUGACUGUUa	0.9524	2.246
MIMAT0000269	hsa-miR-212-3p	NM_015315	LARP1	circRNA	chr5	154775598	154775618	NA	ccggcACUGACCUCUGACAAu	guuuuUGAUUCUUGACUGUUu	0.9117	0.03
MIMAT0000269	hsa-miR-212-3p	NM_015315	LARP1	circRNA	chr5	154787797	154787819	NA	ccgGCACUGAC--CUCUGACAAu	ucaUGUGUAUGCUCAGACUGUUu	0.9315	0.043
MIMAT0000269	hsa-miR-212-3p	NM_015315	LARP1	circRNA	chr5	154789729	154789749	NA	ccggcacugaccUCUGACAAu	uucuuagagguaGGACUGUUg	0.5842	0.055
MIMAT0000269	hsa-miR-212-3p	NM_015315	LARP1	circRNA	chr5	154815120	154815140	AGO1,AGO1-4,AGO2	ccggcacuGACCUCUGACAAu	gaaucuuuCUCUGGACUGUUg	0.6794	0.921
MIMAT0000269	hsa-miR-212-3p	NM_001099414	HAVCR1	circRNA	chr5	157052481	157052503	AGO1-4,AGO2	ccggcACUGACCU--CUGACAAu	uguucUGACGACAAUGACUGUUu	0.8571	-0.797
MIMAT0000269	hsa-miR-212-3p	NM_012206	HAVCR1	circRNA	chr5	157052481	157052503	AGO1-4,AGO2	ccggcACUGACCU--CUGACAAu	uguucUGACGACAAUGACUGUUu	0.8571	-0.797
MIMAT0000269	hsa-miR-212-3p	NM_001099414	HAVCR1	circRNA	chr5	157052499	157052519	AGO1-4,AGO2	ccggcacugaccuCUGACAAu	uuccaacgacaacGACUGUUc	0.0197	-0.57
MIMAT0000269	hsa-miR-212-3p	NM_012206	HAVCR1	circRNA	chr5	157052499	157052519	AGO1-4,AGO2	ccggcacugaccuCUGACAAu	uuccaacgacaacGACUGUUc	0.0197	-0.57
MIMAT0000269	hsa-miR-212-3p	NM_001099414	HAVCR1	circRNA	chr5	157052550	157052570	NA	ccggcacUGACCUCUGACAAu	cuguuccAAUGACGACUGUUc	0.2548	-0.489
MIMAT0000269	hsa-miR-212-3p	NM_012206	HAVCR1	circRNA	chr5	157052550	157052570	NA	ccggcacUGACCUCUGACAAu	cuguuccAAUGACGACUGUUc	0.2548	-0.489
MIMAT0000269	hsa-miR-212-3p	NM_001099414	HAVCR1	circRNA	chr5	157052565	157052585	NA	ccggcacugaccuCUGACAAu	uuccaacgacaacGACUGUUc	0.0197	-0.377
MIMAT0000269	hsa-miR-212-3p	NM_012206	HAVCR1	circRNA	chr5	157052565	157052585	NA	ccggcacugaccuCUGACAAu	uuccaacgacaacGACUGUUc	0.0197	-0.377
MIMAT0000269	hsa-miR-212-3p	NM_001099414	HAVCR1	circRNA	chr5	157052601	157052617	NA	ccGGCACUGACCUCUGACAAu	aaCCGUCAC----GACUGUUc	0.986	-1.048
MIMAT0000269	hsa-miR-212-3p	NM_012206	HAVCR1	circRNA	chr5	157052601	157052617	NA	ccGGCACUGACCUCUGACAAu	aaCCGUCAC----GACUGUUc	0.986	-1.048
MIMAT0000269	hsa-miR-212-3p	NM_182796	MAT2B	circRNA	chr5	163516571	163516589	AGO2	ccggCACUGACCUCUGACAAu	gaaaGUG-CU-GUGACUGUUa	1.094	4.422
MIMAT0000269	hsa-miR-212-3p	NM_022897	RANBP17	circRNA	chr5	170981282	170981305	NA	ccggcaCUG--AC-CUCUGACAAu	aguuaaGACUUUGAGGGACUGUUg	0.9117	0.099
MIMAT0000269	hsa-miR-212-3p	NM_022897	RANBP17	circRNA	chr5	170989803	170989823	NA	ccggcacugaccuCUGACAAu	gaaaaauauauauGACUGUUa	0.1509	0.225
MIMAT0000269	hsa-miR-212-3p	NM_022897	RANBP17	circRNA	chr5	171007251	171007271	NA	ccggcacugaccuCUGACAAu	gcacacguacccuGACUGUUc	0.3891	-0.198
MIMAT0000269	hsa-miR-212-3p	NM_022897	RANBP17	circRNA	chr5	171008455	171008475	NA	ccggcacugaccUCUGACAAu	gugugagcaacaAGACUGUUu	0.6121	0.207
MIMAT0000269	hsa-miR-212-3p	NM_022897	RANBP17	circRNA	chr5	171009256	171009277	NA	ccggcacUGAC-CUCUGACAAu	auaaaacACUGCUGGACUGUUu	0.5626	0.154
MIMAT0000269	hsa-miR-212-3p	NM_022897	RANBP17	circRNA	chr5	171020119	171020141	NA	ccGGCACU-GAC-CUCUGACAAu	caCUGUGGCCUGAGAGACUGUUa	1.5796	0.04
MIMAT0000269	hsa-miR-212-3p	NM_022897	RANBP17	circRNA	chr5	171068044	171068062	NA	ccggcacuGACCUCUGACAAu	aguuccuuCUG--GACUGUUu	0.4505	-0.092
MIMAT0000269	hsa-miR-212-3p	NM_022897	RANBP17	circRNA	chr5	171071554	171071574	NA	ccggcacugaccuCUGACAAu	aauauuaucaacuGACUGUUg	0.2002	0.328
MIMAT0000269	hsa-miR-212-3p	NM_022897	RANBP17	circRNA	chr5	171091503	171091526	NA	ccggcaCUGA---CCUCUGACAAu	aguuaaGACUUUGGGGGACUGUUg	1.007	0.212
MIMAT0000269	hsa-miR-212-3p	NM_022897	RANBP17	circRNA	chr5	171115412	171115434	NA	ccggCA-CUG-ACCUCUGACAAu	uauaGUGGACACAGAGACUGUUc	0.9512	-0.146
MIMAT0000269	hsa-miR-212-3p	NM_022897	RANBP17	circRNA	chr5	171121620	171121641	AGO2	ccgGCACUGAC-CUCUGACAAu	gggUGAGACUGCCAGACUGUUg	1.7425	0.058
MIMAT0000269	hsa-miR-212-3p	NM_022897	RANBP17	circRNA	chr5	171121985	171122007	NA	ccGGCACUGAC-CU-CUGACAAu	cuCAGGGAUUGAGAGGACUGUUg	1.2415	0.265
MIMAT0000269	hsa-miR-212-3p	NM_022897	RANBP17	circRNA	chr5	171129597	171129619	NA	ccGGCACUGA--CCUCUGACAAu	aaUCAUGUCUAAUGGGACUGUUa	1.0116	-0.028
MIMAT0000269	hsa-miR-212-3p	NM_022897	RANBP17	circRNA	chr5	171130788	171130808	NA	ccggcacugaccuCUGACAAu	acaucaucaaauuGACUGUUa	-0.6667	-0.088
MIMAT0000269	hsa-miR-212-3p	NM_022897	RANBP17	circRNA	chr5	171149384	171149404	NA	ccggcacugaccuCUGACAAu	ucucucaacacauGACUGUUa	0.4541	-0.054
MIMAT0000269	hsa-miR-212-3p	NM_003714	STC2	circRNA	chr5	173315691	173315716	AGO1-4	ccGGCACUGACC-U----CUGACAAu	caCCGCGGCAGGCACGUUGACUGUUu	0.986	0.524
MIMAT0000269	hsa-miR-212-3p	NM_022455	NSD1	circRNA	chr5	177211212	177211233	AGO2	ccGGCACUG-ACCUCUGACAAu	guCCUGGUCGUGGGGACUGUUc	1.2578	1.56
MIMAT0000269	hsa-miR-212-3p	NM_172349	NSD1	circRNA	chr5	177211212	177211233	AGO2	ccGGCACUG-ACCUCUGACAAu	guCCUGGUCGUGGGGACUGUUc	1.2578	1.56
MIMAT0000269	hsa-miR-212-3p	NM_022455	NSD1	circRNA	chr5	177248209	177248229	NA	ccggcacugaCCUCUGACAAu	caagccccaaGGAGACUGUUg	0.0476	2.365
MIMAT0000269	hsa-miR-212-3p	NM_022455	NSD1	circRNA	chr5	177288853	177288875	NA	ccGGCACUGACC--UCUGACAAu	ucUUGGGAAUGGAAAGACUGUUu	1.2439	5.635
MIMAT0000269	hsa-miR-212-3p	NM_004155	SERPINB9	circRNA	chr6	2889243	2889266	AGO1	ccggcACU-GACC--UCUGACAAu	gacaaUGACCAGGUUGGACUGUUu	1.1765	-0.281
MIMAT0000269	hsa-miR-212-3p	NM_003913	PRPF4B	circRNA	chr6	4060805	4060825	AGO1,AGO2	ccggcACUGACCUCUGACAAu	aaauuUCACUGUAGACUGUUu	0.9957	3.406
MIMAT0000269	hsa-miR-212-3p	NM_003913	PRPF4B	circRNA	chr6	4064795	4064815	NA	ccggcaCUGACCUCUGACAAu	auauagGGUAAGGGACUGUUc	0.4563	2.102
MIMAT0000269	hsa-miR-212-3p	NM_002114	HIVEP1	circRNA	chr6	12122278	12122296	AGO2	ccGGCACUGACCUCUGACAAu	uaCCUUCACU--UGACUGUUu	0.986	4.394
MIMAT0000269	hsa-miR-212-3p	NM_016495	TBC1D7	circRNA	chr6	13284667	13284688	NA	ccGGCACUGACCU-CUGACAAu	gaCAGUGAAGGCAGGACUGUUg	1.3275	-0.204
MIMAT0000269	hsa-miR-212-3p	NM_016495	TBC1D7	circRNA	chr6	13287076	13287096	NA	ccggcacugaccuCUGACAAu	ucaagaggaauucGACUGUUa	0.1835	2.033
MIMAT0000269	hsa-miR-212-3p	NM_016495	TBC1D7	circRNA	chr6	13297746	13297767	NA	ccggcACUGAC-CUCUGACAAu	gcuacUAACUGUGUGACUGUUu	1.1022	-0.087
MIMAT0000269	hsa-miR-212-3p	NM_016495	TBC1D7	circRNA	chr6	13297929	13297950	NA	ccggCACUG-ACCUCUGACAAu	uuugGUUAUGUGAAGACUGUUa	0.9291	0.059
MIMAT0000269	hsa-miR-212-3p	NM_016495	TBC1D7	circRNA	chr6	13316635	13316655	AGO2	ccggcacUGACCUCUGACAAu	ggaagauAGUGUCGACUGUUa	0.9918	3.601
MIMAT0000269	hsa-miR-212-3p	NM_016255	FAM8A1	circRNA	chr6	17609319	17609339	AGO1	ccggcacugaccuCUGACAAu	uauauaguucuauGACUGUUg	-0.0872	0.72
MIMAT0000269	hsa-miR-212-3p	NR_034069	SRPK1	circRNA	chr6	35834810	35834828	AGO1,AGO2	ccggcacuGACCUCUGACAAu	ucaucuucCUG--GACUGUUu	0.4998	1.677
MIMAT0000269	hsa-miR-212-3p	NM_001220778	CDKN1A	circRNA	chr6	36687149	36687172	AGO1,AGO2	ccggcacUGACC---UCUGACAAu	guaacauACUGGCCUGGACUGUUu	0.8539	0.396
MIMAT0000269	hsa-miR-212-3p	NM_002505	NFYA	circRNA	chr6	41097618	41097638	AGO2	ccggcacUGACCUCUGACAAu	aggaccuAUUUCAGACUGUUg	0.6008	1.338
MIMAT0000269	hsa-miR-212-3p	NM_019096	GTPBP2	circRNA	chr6	43623756	43623775	AGO1	ccGGCACUGACCUCUGACAAu	acCAGAGG-UGGGGACUGUUg	1.0755	5.586
MIMAT0000269	hsa-miR-212-3p	NM_001078175	SLC29A1	circRNA	chr6	44232050	44232070	AGO2	ccggcacugacCUCUGACAAu	uguuuccagccGUGACUGUUg	0.3082	2.954
MIMAT0000269	hsa-miR-212-3p	NM_001078177	SLC29A1	circRNA	chr6	44232050	44232070	AGO2	ccggcacugacCUCUGACAAu	uguuuccagccGUGACUGUUg	0.3082	2.954
MIMAT0000269	hsa-miR-212-3p	NM_004955	SLC29A1	circRNA	chr6	44232050	44232070	AGO2	ccggcacugacCUCUGACAAu	uguuuccagccGUGACUGUUg	0.3082	2.954
MIMAT0000269	hsa-miR-212-3p	NM_015153	PHF3	circRNA	chr6	63684627	63684647	AGO2	ccggcacugacCUCUGACAAu	guaaaacggguGAGACUGUUg	0.0476	0.976
MIMAT0000269	hsa-miR-212-3p	NM_018247	TMEM30A	circRNA	chr6	75255241	75255261	AGO1-4,AGO2	ccggcACUGACCUCUGACAAu	agugcUUAAUGGAGACUGUUu	1.0407	0.246
MIMAT0000269	hsa-miR-212-3p	NM_001166691	TTK	circRNA	chr6	80042237	80042255	AGO2	ccggcacUGACCUCUGACAAu	aaaauauAUUG--GACUGUUa	0.2548	-0.02
MIMAT0000269	hsa-miR-212-3p	NM_002526	NT5E	circRNA	chr6	85494828	85494849	AGO1-4	ccggcaCUGACCU-CUGACAAu	gaacagGACUCCAGGACUGUUu	1.1452	-0.416
MIMAT0000269	hsa-miR-212-3p	NR_003038	SNHG5	circRNA	chr6	85677161	85677179	AGO2	ccggcACUGACCUCUGACAAu	gagguUUACU--UGACUGUUg	0.7213	-0.577
MIMAT0000269	hsa-miR-212-3p	NM_015021	ZNF292	circRNA	chr6	87213251	87213269	NA	ccGGCACUGACCUCUGACAAu	cuCAGGGA--GGGGACUGUUa	0.9721	0.075
MIMAT0000269	hsa-miR-212-3p	NM_015021	ZNF292	circRNA	chr6	87258350	87258370	AGO2	ccggcacUGACCUCUGACAAu	acuuacuACUGAAGACUGUUg	0.7055	2.452
MIMAT0000269	hsa-miR-212-3p	NM_015021	ZNF292	circRNA	chr6	87260148	87260168	NA	ccggcaCUGACCUCUGACAAu	augucaGGUAAGUGACUGUUc	0.3413	4.829
MIMAT0000269	hsa-miR-212-3p	NM_006828	ASCC3	circRNA	chr6	100638651	100638673	AGO1,AGO1-4,AGO2	ccGGCACUGACC---UCUGACAAu	uaCUG-GAUCGGGAAAGACUGUUg	1.0116	5.677
MIMAT0000269	hsa-miR-212-3p	NM_001634	AMD1	circRNA	chr6	110892183	110892203	AGO1	ccggcACUGACCUCUGACAAu	acguaUGAAUUCUGACUGUUg	0.6148	5.69
MIMAT0000269	hsa-miR-212-3p	NM_001634	AMD1	circRNA	chr6	110894015	110894034	AGO2	ccggcacuGACCUCUGACAAu	cuaacccuCUAG-GACUGUUc	0.1201	1.907
MIMAT0000269	hsa-miR-212-3p	NM_000165	GJA1	circRNA	chr6	121447422	121447443	AGO1	ccggcacuGACC-UCUGACAAu	gcccacauCAGGUGGACUGUUu	0.9291	5.538
MIMAT0000269	hsa-miR-212-3p	TCONS_l2_00024911	TCONS_l2_00024911	circRNA	chr6	129483155	129483176	NA	ccggcacugACCU-CUGACAAu	uaaaaaucaUGAAUGACUGUUa	-0.0227	-0.035
MIMAT0000269	hsa-miR-212-3p	NM_000426	LAMA2	circRNA	chr6	129502614	129502634	NA	ccggCACUGACCUCUGACAAu	acagGAGAUUAUGGACUGUUc	0.7944	-0.403
MIMAT0000269	hsa-miR-212-3p	TCONS_l2_00024911	TCONS_l2_00024911	circRNA	chr6	129502614	129502634	NA	ccggCACUGACCUCUGACAAu	acagGAGAUUAUGGACUGUUc	0.7944	-0.403
MIMAT0000269	hsa-miR-212-3p	NM_000426	LAMA2	circRNA	chr6	129502724	129502744	AGO1	ccggcacugacCUCUGACAAu	gcaauugcaauGUGACUGUUu	0.5017	3.82
MIMAT0000269	hsa-miR-212-3p	TCONS_l2_00024911	TCONS_l2_00024911	circRNA	chr6	129502724	129502744	AGO1	ccggcacugacCUCUGACAAu	gcaauugcaauGUGACUGUUu	0.5017	3.82
MIMAT0000269	hsa-miR-212-3p	NM_000426	LAMA2	circRNA	chr6	129507254	129507278	NA	ccggcacuGACCU----CUGACAAu	ugucuaucCUGGAAUAUGACUGUUc	0.9342	-0.042
MIMAT0000269	hsa-miR-212-3p	TCONS_l2_00024911	TCONS_l2_00024911	circRNA	chr6	129507254	129507278	NA	ccggcacuGACCU----CUGACAAu	ugucuaucCUGGAAUAUGACUGUUc	0.9342	-0.042
MIMAT0000269	hsa-miR-212-3p	NM_001901	CTGF	circRNA	chr6	131948265	131948285	AGO1,AGO1-4,AGO2	ccggcacugaccuCUGACAAu	ucuacuuugauauGACUGUUu	-0.1134	3.487
MIMAT0000269	hsa-miR-212-3p	NM_012177	FBXO5	circRNA	chr6	152971248	152971268	AGO1-4,AGO2	ccggcacUGACCUCUGACAAu	ucauacuACUAAAGACUGUUc	0.4674	2.013
MIMAT0000269	hsa-miR-212-3p	NM_001130699	IPCEF1	circRNA	chr6	154351292	154351312	NA	ccggcaCUGACCUCUGACAAu	agucaaGAUAUGUGACUGUUc	0.9048	-0.191
MIMAT0000269	hsa-miR-212-3p	NM_001130699	IPCEF1	circRNA	chr6	154365294	154365314	NA	ccgGCACUGACCUCUGACAAu	auaUGUGUUAAUUGACUGUUc	0.7689	0.174
MIMAT0000269	hsa-miR-212-3p	NM_001130699	IPCEF1	circRNA	chr6	154365720	154365739	NA	ccggcaCUGACCUCUGACAAu	gaugaaGA-UGAAGACUGUUa	0.8226	-0.159
MIMAT0000269	hsa-miR-212-3p	NM_001130699	IPCEF1	circRNA	chr6	154395332	154395351	AGO2	ccggcACUGACCUCUGACAAu	gaugaUGA-UGAUGACUGUUa	0.9512	0.08
MIMAT0000269	hsa-miR-212-3p	NM_001130699	IPCEF1	circRNA	chr6	154408505	154408525	NA	ccggcacugacCUCUGACAAu	acuuuuucaauGUGACUGUUc	0.0588	0.231
MIMAT0000269	hsa-miR-212-3p	NM_001130699	IPCEF1	circRNA	chr6	154428274	154428296	NA	ccggcacuGAC--CUCUGACAAu	guauuguuCUGAAGGGACUGUUg	0.515	0.476
MIMAT0000269	hsa-miR-212-3p	NM_020245	TULP4	circRNA	chr6	158507942	158507964	AGO1-4	ccggcACUGAC--CUCUGACAAu	uuuauUAACUGUACAGACUGUUu	0.8052	0.447
MIMAT0000269	hsa-miR-212-3p	NM_017802	HEATR2	circRNA	chr7	729812	729832	AGO2	ccggcACUGACCUCUGACAAu	cauuuUGCUCAGCGACUGUUu	0.4777	4.009
MIMAT0000269	hsa-miR-212-3p	NM_013393	FTSJ2	circRNA	chr7	2234752	2234772	AGO2	ccggcacugaccUCUGACAAu	acuucaucuuauAGACUGUUa	-0.1098	-0.237
MIMAT0000269	hsa-miR-212-3p	TCONS_l2_00025633	TCONS_l2_00025633	circRNA	chr7	5104334	5104352	NA	ccGGCACUGACCUCUGACAAu	guCCAU-AUU-GUGACUGUUg	1.1347	-0.176
MIMAT0000269	hsa-miR-212-3p	TCONS_l2_00025633	TCONS_l2_00025633	circRNA	chr7	5112699	5112720	NA	ccGGCACUGA-CCUCUGACAAu	uuUCUUUACUCAUUGACUGUUg	0.899	0.031
MIMAT0000269	hsa-miR-212-3p	TCONS_l2_00025633	TCONS_l2_00025633	circRNA	chr7	5156264	5156285	NA	ccGGCACUGA-CCUCUGACAAu	gaCCUCGGCUAACUGACUGUUa	1.0116	0.001
MIMAT0000269	hsa-miR-212-3p	TCONS_l2_00025633	TCONS_l2_00025633	circRNA	chr7	5164351	5164371	NA	ccggcACUGACCUCUGACAAu	aaaaaUGAAGAAGGACUGUUa	0.5672	-0.333
MIMAT0000269	hsa-miR-212-3p	TCONS_l2_00025633	TCONS_l2_00025633	circRNA	chr7	5222310	5222330	NA	ccggcacuGACCUCUGACAAu	cuuuugccCUGAAGACUGUUa	0.3803	-0.439
MIMAT0000269	hsa-miR-212-3p	TCONS_l2_00025633	TCONS_l2_00025633	circRNA	chr7	5292072	5292092	NA	ccggcacugaccUCUGACAAu	acagggcuucaaAGACUGUUc	0.0883	-0.223
MIMAT0000269	hsa-miR-212-3p	TCONS_l2_00025633	TCONS_l2_00025633	circRNA	chr7	5337457	5337480	NA	ccggCACUGAC---CUCUGACAAu	cuggGUGACAGAGUGAGACUGUUu	1.1723	0.046
MIMAT0000269	hsa-miR-212-3p	TCONS_l2_00025633	TCONS_l2_00025633	circRNA	chr7	5453541	5453561	NA	ccggcacugaccUCUGACAAu	caagcaucucauGGACUGUUc	-0.4762	-0.556
MIMAT0000269	hsa-miR-212-3p	TCONS_l2_00025633	TCONS_l2_00025633	circRNA	chr7	5487589	5487610	NA	ccggcacuGA-CCUCUGACAAu	gggcagcuCUCGAAGACUGUUu	0.9767	-0.428
MIMAT0000269	hsa-miR-212-3p	TCONS_l2_00025633	TCONS_l2_00025633	circRNA	chr7	5547547	5547564	NA	ccGGCACUGACCUCUGACAAu	caCUAUGUCU---GACUGUUu	0.8211	-0.298
MIMAT0000269	hsa-miR-212-3p	TCONS_l2_00025633	TCONS_l2_00025633	circRNA	chr7	5554925	5554943	NA	ccGGCACUGACCUCUGACAAu	gcCCGAGA--AGAGACUGUUu	1.2915	-0.484
MIMAT0000269	hsa-miR-212-3p	TCONS_l2_00025633	TCONS_l2_00025633	circRNA	chr7	5607279	5607299	NA	ccGGCACUGACCUCUGACAAu	auCAGAGGCUGAGGACUGUUu	1.2323	-1.042
MIMAT0000269	hsa-miR-212-3p	TCONS_l2_00025633	TCONS_l2_00025633	circRNA	chr7	5618704	5618724	NA	ccggcacugacCUCUGACAAu	gaggccaguacGUGACUGUUa	-0.2128	-0.104
MIMAT0000269	hsa-miR-212-3p	TCONS_l2_00025633	TCONS_l2_00025633	circRNA	chr7	5634045	5634066	NA	ccGGCACUGACC-UCUGACAAu	agCAGCCACAGGCUGACUGUUc	1.0986	0.242
MIMAT0000269	hsa-miR-212-3p	TCONS_l2_00025633	TCONS_l2_00025633	circRNA	chr7	5636264	5636287	NA	ccGGCACUG-AC--CUCUGACAAu	aaCUGUGGUAUGCUGUGACUGUUc	1.2044	-0.111
MIMAT0000269	hsa-miR-212-3p	TCONS_l2_00025633	TCONS_l2_00025633	circRNA	chr7	5636981	5637004	NA	ccGGCACUGA-CC--UCUGACAAu	ugCUGAGAAUAGGCCAGACUGUUa	1.3088	-0.43
MIMAT0000269	hsa-miR-212-3p	TCONS_l2_00025633	TCONS_l2_00025633	circRNA	chr7	5665767	5665787	NA	ccggcacUGACCUCUGACAAu	cucaaauACAGACGACUGUUu	0.5842	-0.404
MIMAT0000269	hsa-miR-212-3p	TCONS_l2_00025633	TCONS_l2_00025633	circRNA	chr7	5677989	5678010	NA	ccggcaCU-GACCUCUGACAAu	uaaccaGAUUUUGCGACUGUUc	0.7747	-0.449
MIMAT0000269	hsa-miR-212-3p	TCONS_l2_00025633	TCONS_l2_00025633	circRNA	chr7	5710877	5710897	NA	ccggcacugacCUCUGACAAu	gcaagaugccaGCGACUGUUg	0.5378	0.229
MIMAT0000269	hsa-miR-212-3p	TCONS_l2_00025633	TCONS_l2_00025633	circRNA	chr7	5746040	5746059	NA	ccggCACUGACCUCUGACAAu	caaaGGGAC-AGAGACUGUUg	0.9117	0.098
MIMAT0000269	hsa-miR-212-3p	TCONS_l2_00025633	TCONS_l2_00025633	circRNA	chr7	5758841	5758863	NA	ccggcaCUG--ACCUCUGACAAu	aguuaaGACUUUGGGGACUGUUg	1.007	0.255
MIMAT0000269	hsa-miR-212-3p	TCONS_l2_00025633	TCONS_l2_00025633	circRNA	chr7	5759542	5759562	NA	ccggcacugACCUCUGACAAu	uaacgcaugUGUUGACUGUUu	0.5888	0.038
MIMAT0000269	hsa-miR-212-3p	TCONS_l2_00025633	TCONS_l2_00025633	circRNA	chr7	5812518	5812541	NA	ccGGCACUGAC---CUCUGACAAu	ucCUGUCUCUGAACAAGACUGUUu	1.0139	-0.202
MIMAT0000269	hsa-miR-212-3p	TCONS_l2_00025633	TCONS_l2_00025633	circRNA	chr7	5824424	5824444	NA	ccggcacugACCUCUGACAAu	gcaguucugUGUAGACUGUUc	0.6922	-0.284
MIMAT0000269	hsa-miR-212-3p	TCONS_l2_00025633	TCONS_l2_00025633	circRNA	chr7	5881387	5881405	NA	ccggCACUGACCUCUGACAAu	caagGUGA--GAGGACUGUUu	0.8723	0.048
MIMAT0000269	hsa-miR-212-3p	TCONS_l2_00025633	TCONS_l2_00025633	circRNA	chr7	5892084	5892103	NA	ccggcACUGACCUCUGACAAu	uguacUGA-AGGAGACUGUUa	1.1022	-0.02
MIMAT0000269	hsa-miR-212-3p	TCONS_l2_00025633	TCONS_l2_00025633	circRNA	chr7	5924045	5924065	NA	ccggcacugaccuCUGACAAu	uagaacaaaucauGACUGUUg	0.0725	-0.357
MIMAT0000269	hsa-miR-212-3p	TCONS_l2_00025633	TCONS_l2_00025633	circRNA	chr7	6005903	6005923	NA	ccggcacugaccUCUGACAAu	gcaccagcauccAGACUGUUu	0.7504	4.912
MIMAT0000269	hsa-miR-212-3p	TCONS_l2_00025633	TCONS_l2_00025633	circRNA	chr7	6017765	6017785	NA	ccggcacuGACCUCUGACAAu	ggcacucuCCGAUGACUGUUa	1.0221	-0.563
MIMAT0000269	hsa-miR-212-3p	TCONS_l2_00025633	TCONS_l2_00025633	circRNA	chr7	6052560	6052580	NA	ccggcacUGACCUCUGACAAu	ucuauaaGUUUGAGACUGUUu	0.4256	0.041
MIMAT0000269	hsa-miR-212-3p	TCONS_l2_00025633	TCONS_l2_00025633	circRNA	chr7	6080270	6080290	NA	ccggcacuGACCUCUGACAAu	ucccucccCUAUUGACUGUUg	0.6236	-0.268
MIMAT0000269	hsa-miR-212-3p	TCONS_l2_00025633	TCONS_l2_00025633	circRNA	chr7	6102011	6102031	NA	ccGGCACUGACCUCUGACAAu	ugCAGUGAGCCGAGACUGUUc	1.482	-0.151
MIMAT0000269	hsa-miR-212-3p	TCONS_l2_00025633	TCONS_l2_00025633	circRNA	chr7	6102899	6102919	NA	ccggcaCUGACCUCUGACAAu	gcaacaGAGAAGAGACUGUUg	0.6879	-0.736
MIMAT0000269	hsa-miR-212-3p	TCONS_l2_00025633	TCONS_l2_00025633	circRNA	chr7	6118977	6118998	NA	ccGGCACUGACCU-CUGACAAu	ggCUGAGGCAGGAGGACUGUUu	1.6945	0.124
MIMAT0000269	hsa-miR-212-3p	TCONS_l2_00025633	TCONS_l2_00025633	circRNA	chr7	6151859	6151880	NA	ccgGC-ACUGACCUCUGACAAu	acgCGUUGCCCUUGGACUGUUa	0.8338	-0.174
MIMAT0000269	hsa-miR-212-3p	TCONS_l2_00025633	TCONS_l2_00025633	circRNA	chr7	6156370	6156388	NA	ccGGCACUGACCUCUGACAAu	agCAGAGA-UGG-GACUGUUc	1.3309	-0.984
MIMAT0000269	hsa-miR-212-3p	TCONS_l2_00025633	TCONS_l2_00025633	circRNA	chr7	6163762	6163782	NA	ccgGCACUGACCUCUGACAAu	cuaCAUGGGGUGAGACUGUUu	0.8896	-0.585
MIMAT0000269	hsa-miR-212-3p	TCONS_l2_00025633	TCONS_l2_00025633	circRNA	chr7	6243947	6243967	NA	ccggcacugaccuCUGACAAu	uaggaauauacuuGACUGUUc	-0.0704	0.057
MIMAT0000269	hsa-miR-212-3p	TCONS_l2_00025633	TCONS_l2_00025633	circRNA	chr7	6254340	6254362	NA	ccggcacugACCU--CUGACAAu	acaauauuaUGGAAUGACUGUUa	0.1898	0.09
MIMAT0000269	hsa-miR-212-3p	TCONS_l2_00025633	TCONS_l2_00025633	circRNA	chr7	6287780	6287800	NA	ccggcacUGACCUCUGACAAu	aucacacACCGGGGACUGUUg	0.8223	0.082
MIMAT0000269	hsa-miR-212-3p	TCONS_l2_00025633	TCONS_l2_00025633	circRNA	chr7	6320937	6320957	NA	ccGGCACUGACCUCUGACAAu	gaCUGCUUUUCAGGACUGUUc	0.8978	-0.239
MIMAT0000269	hsa-miR-212-3p	TCONS_l2_00025633	TCONS_l2_00025633	circRNA	chr7	6338161	6338181	NA	ccggcACUGACCUCUGACAAu	ucuucUGGUAUUAGACUGUUa	0.6124	0.131
MIMAT0000269	hsa-miR-212-3p	TCONS_l2_00025633	TCONS_l2_00025633	circRNA	chr7	6375633	6375653	NA	ccGGCACUGACCUCUGACAAu	ggCUGUAAUGGGGGACUGUUu	1.6724	0.218
MIMAT0000269	hsa-miR-212-3p	TCONS_l2_00025633	TCONS_l2_00025633	circRNA	chr7	6408868	6408888	AGO1	ccggcacugaccuCUGACAAu	cugugcguccucuGACUGUUg	0.4216	-0.484
MIMAT0000269	hsa-miR-212-3p	TCONS_l2_00025633	TCONS_l2_00025633	circRNA	chr7	6455498	6455518	NA	ccggcACUGACCUCUGACAAu	aaauuUGAACAUAGACUGUUa	0.6148	0.137
MIMAT0000269	hsa-miR-212-3p	TCONS_l2_00025633	TCONS_l2_00025633	circRNA	chr7	6476731	6476751	NA	ccGGCACUGACCUCUGACAAu	uaCCCUCCCUCAGGACUGUUg	0.9442	-0.54
MIMAT0000269	hsa-miR-212-3p	TCONS_l2_00025633	TCONS_l2_00025633	circRNA	chr7	6503017	6503038	NA	ccggCACU-GACCUCUGACAAu	cuugGCGAGCUUCCGACUGUUu	0.691	4.653
MIMAT0000269	hsa-miR-212-3p	TCONS_l2_00025633	TCONS_l2_00025633	circRNA	chr7	6555970	6555991	NA	ccGGCACUGA-CCUCUGACAAu	cgCUAUGUUUCCCAGACUGUUc	1.1265	0.011
MIMAT0000269	hsa-miR-212-3p	TCONS_l2_00025633	TCONS_l2_00025633	circRNA	chr7	6567443	6567466	NA	ccggCACUGAC-C--UCUGACAAu	cuggGCGACAGAGCAAGACUGUUu	0.8165	-0.463
MIMAT0000269	hsa-miR-212-3p	TCONS_l2_00025633	TCONS_l2_00025633	circRNA	chr7	6575891	6575911	NA	ccggcacugaccUCUGACAAu	cauauguugcccAGACUGUUc	-0.4286	0.192
MIMAT0000269	hsa-miR-212-3p	TCONS_l2_00025633	TCONS_l2_00025633	circRNA	chr7	6662997	6663018	NA	ccggcACUGACCU-CUGACAAu	guuauUGGUUGAAUGACUGUUu	1.044	0.194
MIMAT0000269	hsa-miR-212-3p	TCONS_l2_00025633	TCONS_l2_00025633	circRNA	chr7	6679370	6679390	NA	ccgGCACUGACCUCUGACAAu	gcaCAUGGGUAUUGACUGUUu	0.9245	-0.034
MIMAT0000269	hsa-miR-212-3p	TCONS_l2_00025633	TCONS_l2_00025633	circRNA	chr7	6680167	6680187	NA	ccggcacugaCCUCUGACAAu	gcagcaggggGCAGACUGUUc	0.451	-0.002
MIMAT0000269	hsa-miR-212-3p	TCONS_l2_00025633	TCONS_l2_00025633	circRNA	chr7	6680232	6680252	NA	ccGGCACUGACCUCUGACAAu	ccCCCUCAACAGGGACUGUUu	0.9245	-0.048
MIMAT0000269	hsa-miR-212-3p	TCONS_l2_00025633	TCONS_l2_00025633	circRNA	chr7	6682792	6682812	NA	ccGGCACUGACCUCUGACAAu	ugCCCUAGAGGUUGACUGUUu	0.9942	-0.27
MIMAT0000269	hsa-miR-212-3p	NM_016265	ZNF12	circRNA	chr7	6689178	6689198	AGO1	ccggcacuGACCUCUGACAAu	cacuccucCUUUGGACUGUUu	0.4777	0.316
MIMAT0000269	hsa-miR-212-3p	NM_016265	ZNF12	circRNA	chr7	6696939	6696958	NA	ccGGCACUGACCUCUGACAAu	ugCAGUGCCU-GAGACUGUUu	1.5214	-0.124
MIMAT0000269	hsa-miR-212-3p	TCONS_l2_00025633	TCONS_l2_00025633	circRNA	chr7	6712550	6712571	NA	ccggcacugACCU-CUGACAAu	agaggcaugUGGAGGACUGUUu	0.9396	-0.064
MIMAT0000269	hsa-miR-212-3p	NM_001002926	TWISTNB	circRNA	chr7	19697651	19697674	AGO1	ccggCACUGACCU---CUGACAAu	agagGUUGCUGGAAAGGACUGUUu	1.3895	-0.157
MIMAT0000269	hsa-miR-212-3p	NM_003930	SKAP2	circRNA	chr7	26669538	26669558	AGO1,AGO1-4	ccggcacugaccuCUGACAAu	auuacuuaucuuuGACUGUUa	0.2199	0.253
MIMAT0000269	hsa-miR-212-3p	NM_152793	C7orf41	circRNA	chr7	30158190	30158211	AGO2	ccgGCACUGAC-CUCUGACAAu	uuaCUUGCUUGUUCGACUGUUu	0.8338	0.247
MIMAT0000269	hsa-miR-212-3p	NM_002787	PSMA2	circRNA	chr7	42917453	42917476	AGO2	ccgGCACUGACCU---CUGACAAu	cuaCAUGGUUUAAAUCGACUGUUu	0.6992	2.692
MIMAT0000269	hsa-miR-212-3p	NM_015332	NUDCD3	circRNA	chr7	44382996	44383016	NA	ccggcACUGACCUCUGACAAu	uuggcUGAAUAAAGACUGUUu	0.7576	-0.016
MIMAT0000269	hsa-miR-212-3p	NM_015332	NUDCD3	circRNA	chr7	44385840	44385862	AGO2	ccGGCAC-U-GACCUCUGACAAu	gaCCUUGCAUCUCCAGACUGUUc	1.3088	0.224
MIMAT0000269	hsa-miR-212-3p	NM_015332	NUDCD3	circRNA	chr7	44409679	44409700	NA	ccggCACU-GACCUCUGACAAu	auagGUGAUUUAGAGACUGUUu	1.1974	0.185
MIMAT0000269	hsa-miR-212-3p	NM_015332	NUDCD3	circRNA	chr7	44421931	44421953	NA	ccGGCACU-GAC-CUCUGACAAu	ccCUGUGGUCUGAGAGACUGUUu	1.5796	0.173
MIMAT0000269	hsa-miR-212-3p	NM_015332	NUDCD3	circRNA	chr7	44441240	44441260	NA	ccggcacugaccuCUGACAAu	cccuccacauacuGACUGUUg	0.1311	0.361
MIMAT0000269	hsa-miR-212-3p	NM_015332	NUDCD3	circRNA	chr7	44445694	44445713	NA	ccGGCACUGACCUCUGACAAu	ugCAGUGUGU-GUGACUGUUu	1.1765	-0.809
MIMAT0000269	hsa-miR-212-3p	NM_015332	NUDCD3	circRNA	chr7	44446467	44446487	NA	ccggcacugaccUCUGACAAu	uuauaaauaguaGGACUGUUu	-0.4762	1.041
MIMAT0000269	hsa-miR-212-3p	NM_015332	NUDCD3	circRNA	chr7	44448220	44448241	NA	ccggcACUGA-CCUCUGACAAu	ccuucUGCCUCCUAGACUGUUg	0.6321	0.171
MIMAT0000269	hsa-miR-212-3p	NM_015332	NUDCD3	circRNA	chr7	44460005	44460025	NA	ccggcaCUGACCUCUGACAAu	cuaaagGGCUCAAGACUGUUc	0.5713	-0.208
MIMAT0000269	hsa-miR-212-3p	NM_015332	NUDCD3	circRNA	chr7	44464279	44464302	NA	ccGGCACUG--AC-CUCUGACAAu	ugCUGUCACUUUGAGGGACUGUUa	1.4041	0.029
MIMAT0000269	hsa-miR-212-3p	NM_015332	NUDCD3	circRNA	chr7	44473660	44473681	NA	ccggcacugacCU-CUGACAAu	uucuuccuaaaGAUGACUGUUg	0.0528	0.21
MIMAT0000269	hsa-miR-212-3p	NM_001165036	OGDH	circRNA	chr7	44624384	44624404	AGO2	ccggcacugaccUCUGACAAu	ugacggcuucccAGACUGUUa	0.5156	3.455
MIMAT0000269	hsa-miR-212-3p	NM_002541	OGDH	circRNA	chr7	44624384	44624404	AGO2	ccggcacugaccUCUGACAAu	ugacggcuucccAGACUGUUa	0.5156	3.455
MIMAT0000269	hsa-miR-212-3p	NM_030796	VOPP1	circRNA	chr7	55472077	55472103	NA	ccggcACU-GACCU-----CUGACAAu	uggucUGAUUUGGAGAAAGGACUGUUa	1.0209	-0.643
MIMAT0000269	hsa-miR-212-3p	NM_030796	VOPP1	circRNA	chr7	55526785	55526802	NA	ccGGCACUGACCUCUGACAAu	gcCCGGGAC---AGACUGUUg	1.3136	0.242
MIMAT0000269	hsa-miR-212-3p	NM_030796	VOPP1	circRNA	chr7	55541569	55541590	NA	ccggCACUG-ACCUCUGACAAu	cuagGUUAUGUGAUGACUGUUu	0.7862	0.141
MIMAT0000269	hsa-miR-212-3p	NM_030796	VOPP1	circRNA	chr7	55544523	55544544	NA	ccGGCACUGAC-CUCUGACAAu	ucCAGUAUCAGAAAGACUGUUu	0.8571	-0.066
MIMAT0000269	hsa-miR-212-3p	NM_030796	VOPP1	circRNA	chr7	55544857	55544876	NA	ccgGCACUGACCUCUGACAAu	cuaCGU-UUUGCUGACUGUUg	0.9512	0.074
MIMAT0000269	hsa-miR-212-3p	NM_030796	VOPP1	circRNA	chr7	55549969	55549989	NA	ccggcACUGACCUCUGACAAu	guggaUGACCAGGGACUGUUg	1.1498	-0.176
MIMAT0000269	hsa-miR-212-3p	NM_030796	VOPP1	circRNA	chr7	55569784	55569804	AGO1	ccggcacugaccUCUGACAAu	agggcaauccaaAGACUGUUu	0.2937	-0.441
MIMAT0000269	hsa-miR-212-3p	NM_016220	ZNF107	circRNA	chr7	64681294	64681315	AGO2	ccGGCACUGACCU-CUGACAAu	ucCCUAGCCUCCAUGACUGUUg	0.8769	0.087
MIMAT0000269	hsa-miR-212-3p	NM_016220	ZNF107	circRNA	chr7	64684135	64684153	AGO2	ccggcaCUGACCUCUGACAAu	cgaaagGACUG--GACUGUUc	1.0771	0.191
MIMAT0000269	hsa-miR-212-3p	NM_015570	AUTS2	circRNA	chr7	70762961	70762981	AGO1-4	ccggcacugaccUCUGACAAu	ggagaagagccaGGACUGUUg	0.7386	5.188
MIMAT0000269	hsa-miR-212-3p	NM_032999	GTF2I	circRNA	chr7	73200834	73200853	NA	ccggcacUGACCUCUGACAAu	uuggcaaACUAG-GACUGUUu	0.4198	-0.344
MIMAT0000269	hsa-miR-212-3p	NM_032999	GTF2I	circRNA	chr7	73202660	73202681	NA	ccggcACUGACCU-CUGACAAu	auuacUGCUUUUAUGACUGUUa	0.5253	-0.393
MIMAT0000269	hsa-miR-212-3p	NM_032999	GTF2I	circRNA	chr7	73206071	73206093	NA	ccGGCAC--UGACCUCUGACAAu	agUUGUGAUAUUCGUGACUGUUa	1.2799	-0.024
MIMAT0000269	hsa-miR-212-3p	NM_032999	GTF2I	circRNA	chr7	73210011	73210035	NA	ccggCACU---GA-CCUCUGACAAu	uaaaGUGAGGUCUGGGAGACUGUUc	1.0325	-0.527
MIMAT0000269	hsa-miR-212-3p	NM_032999	GTF2I	circRNA	chr7	73227379	73227399	NA	ccggcacugaccUCUGACAAu	agggucucacccAGACUGUUc	-0.0952	-0.053
MIMAT0000269	hsa-miR-212-3p	NM_032999	GTF2I	circRNA	chr7	73301846	73301866	NA	ccggCACUGACCUCUGACAAu	cuugGUGGCUCAAGACUGUUa	1.094	1.266
MIMAT0000269	hsa-miR-212-3p	NM_032999	GTF2I	circRNA	chr7	73307056	73307076	NA	ccggcacugacCUCUGACAAu	ugacaaaugcaGCGACUGUUa	0.2154	-0.588
MIMAT0000269	hsa-miR-212-3p	NM_032999	GTF2I	circRNA	chr7	73314429	73314449	NA	ccggcacugacCUCUGACAAu	gagaagaagcaGAGACUGUUg	0.4366	3.355
MIMAT0000269	hsa-miR-212-3p	NM_032999	GTF2I	circRNA	chr7	73326631	73326650	NA	ccGGCACUGACCUCUGACAAu	ugUUGUCA-UGUGGACUGUUu	1.2891	0.087
MIMAT0000269	hsa-miR-212-3p	NM_032999	GTF2I	circRNA	chr7	73340585	73340604	NA	ccGGCACUGACCUCUGACAAu	uuUUGU-ACAUAAGACUGUUa	1.0313	-0.443
MIMAT0000269	hsa-miR-212-3p	NM_032999	GTF2I	circRNA	chr7	73344159	73344179	NA	ccggcacugacCUCUGACAAu	aaugaagggcaGUGACUGUUu	0.0487	-0.117
MIMAT0000269	hsa-miR-212-3p	NM_032999	GTF2I	circRNA	chr7	73346274	73346295	NA	ccGGCACUGACCU---CUGACAAu	ccCUGUGG--GGAGCCGACUGUUg	1.0639	-0.45
MIMAT0000269	hsa-miR-212-3p	NM_032999	GTF2I	circRNA	chr7	73371849	73371872	NA	ccggCACUGAC-C--UCUGACAAu	cuggGUGACAGAGCCAGACUGUUu	1.1723	0.059
MIMAT0000269	hsa-miR-212-3p	NM_032999	GTF2I	circRNA	chr7	73393148	73393166	NA	ccGGCACUGACCUCUGACAAu	caUCGGGACAG--GACUGUUa	1.0813	0.297
MIMAT0000269	hsa-miR-212-3p	NM_032999	GTF2I	circRNA	chr7	73397546	73397566	NA	ccggcacugaccuCUGACAAu	cgcugccgccucuGACUGUUu	0.6515	-0.052
MIMAT0000269	hsa-miR-212-3p	NM_032999	GTF2I	circRNA	chr7	73455879	73455899	NA	ccggcacUGACCUCUGACAAu	gugagaaACUGAAGACUGUUg	1.2253	-0.021
MIMAT0000269	hsa-miR-212-3p	NM_032999	GTF2I	circRNA	chr7	73505502	73505522	NA	ccggcacuGACCUCUGACAAu	cuaccaccCUGCAGACUGUUa	0.7619	0.179
MIMAT0000269	hsa-miR-212-3p	NM_032999	GTF2I	circRNA	chr7	73610125	73610145	NA	ccggcacugaccuCUGACAAu	gcauuccaggucuGACUGUUa	0.1509	-0.6
MIMAT0000269	hsa-miR-212-3p	NM_032999	GTF2I	circRNA	chr7	73612719	73612739	NA	ccggcacuGACCUCUGACAAu	accccaucCUCUGGACUGUUu	0.7189	0.08
MIMAT0000269	hsa-miR-212-3p	NM_032999	GTF2I	circRNA	chr7	73613022	73613043	NA	ccgGCACUGACCU-CUGACAAu	gagUGUGGGAGUAUGACUGUUg	1.1173	-0.521
MIMAT0000269	hsa-miR-212-3p	NM_032999	GTF2I	circRNA	chr7	73613571	73613594	NA	ccggCACUGAC-C--UCUGACAAu	auggGUGACAGAGCAAGACUGUUu	1.1723	0.087
MIMAT0000269	hsa-miR-212-3p	NM_032999	GTF2I	circRNA	chr7	73625840	73625862	NA	ccggCACUGACCU--CUGACAAu	agggGAGCCUCGAGGGACUGUUa	0.9639	-0.556
MIMAT0000269	hsa-miR-212-3p	NM_032999	GTF2I	circRNA	chr7	73644772	73644792	NA	ccggcacugaccUCUGACAAu	aaaacgcuucucAGACUGUUg	-0.4286	0.024
MIMAT0000269	hsa-miR-212-3p	NM_032999	GTF2I	circRNA	chr7	73755838	73755858	NA	ccggCACUGACCUCUGACAAu	ugaaGUCUUUUUAGACUGUUa	0.9048	0.06
MIMAT0000269	hsa-miR-212-3p	NM_032999	GTF2I	circRNA	chr7	73827963	73827984	NA	ccggcacUGACC-UCUGACAAu	uagggccACAGGUGGACUGUUg	0.7665	0.596
MIMAT0000269	hsa-miR-212-3p	NM_032999	GTF2I	circRNA	chr7	73910105	73910126	NA	ccGGCACU-GACCUCUGACAAu	gcCCCAGAUCUCAGGACUGUUg	1.1939	0.364
MIMAT0000269	hsa-miR-212-3p	NM_032999	GTF2I	circRNA	chr7	73924202	73924222	NA	ccggcACUGACCUCUGACAAu	uguuuUUAUUGAUGACUGUUu	0.8896	0.036
MIMAT0000269	hsa-miR-212-3p	NM_032999	GTF2I	circRNA	chr7	73942273	73942293	NA	ccggcaCUGACCUCUGACAAu	ccagcaGAAUGUGGACUGUUa	0.6107	0.1
MIMAT0000269	hsa-miR-212-3p	NM_032999	GTF2I	circRNA	chr7	73972180	73972201	NA	ccgGCACUG-ACCUCUGACAAu	cggUGUGACACAUCGACUGUUa	1.2745	-0.402
MIMAT0000269	hsa-miR-212-3p	NM_032999	GTF2I	circRNA	chr7	73985562	73985582	NA	ccggcaCUGACCUCUGACAAu	ggggcaGUUUGGAGACUGUUu	1.1277	-0.421
MIMAT0000269	hsa-miR-212-3p	NM_032999	GTF2I	circRNA	chr7	74033377	74033397	NA	ccggcacugacCUCUGACAAu	aagacgcauaaGAGACUGUUg	0.2154	-0.454
MIMAT0000269	hsa-miR-212-3p	NM_032999	GTF2I	circRNA	chr7	74056889	74056907	NA	ccGGCACUGACCUCUGACAAu	ccCCCUG-UUAG-GACUGUUg	1.0116	-0.779
MIMAT0000269	hsa-miR-212-3p	NM_032999	GTF2I	circRNA	chr7	74128235	74128255	NA	ccggcacugaccUCUGACAAu	uuuucuuuuucuAGACUGUUu	0.3082	0.117
MIMAT0000269	hsa-miR-212-3p	NM_032999	GTF2I	circRNA	chr7	74143323	74143343	NA	ccggcacugaccuCUGACAAu	ugaauucauaauuGACUGUUc	0.4692	0.058
MIMAT0000269	hsa-miR-212-3p	NM_022170	EIF4H	circRNA	chr7	74196462	74196480	AGO1-4,AGO2	ccggcacUGACCUCUGACAAu	gggacacACUG--GACUGUUc	0.9399	-0.306
MIMAT0000269	hsa-miR-212-3p	NM_032999	GTF2I	circRNA	chr7	74196462	74196480	AGO1-4,AGO2	ccggcacUGACCUCUGACAAu	gggacacACUG--GACUGUUc	0.9399	-0.306
MIMAT0000269	hsa-miR-212-3p	NM_032999	GTF2I	circRNA	chr7	74211917	74211937	NA	ccggcaCUGACCUCUGACAAu	ggggcaGACACAUGACUGUUu	0.8559	0.004
MIMAT0000269	hsa-miR-212-3p	NM_032999	GTF2I	circRNA	chr7	74306665	74306685	NA	ccggcacugaCCUCUGACAAu	ggcacaaaagGGGGACUGUUg	1.0546	1.187
MIMAT0000269	hsa-miR-212-3p	NM_032999	GTF2I	circRNA	chr7	74339189	74339209	NA	ccggcacuGACCUCUGACAAu	ugugggcuCUGGAGACUGUUg	1.0755	0.034
MIMAT0000269	hsa-miR-212-3p	NM_032999	GTF2I	circRNA	chr7	74346936	74346957	NA	ccGGCACUGACCU-CUGACAAu	ggCUGAGGAGGGAGGACUGUUu	1.5319	0.131
MIMAT0000269	hsa-miR-212-3p	NM_032999	GTF2I	circRNA	chr7	74347115	74347136	NA	ccGGC-ACUGACCUCUGACAAu	acUCGUUGCCUGGUGACUGUUc	1.5017	0.04
MIMAT0000269	hsa-miR-212-3p	NM_032999	GTF2I	circRNA	chr7	74347136	74347156	NA	ccGGCACUGACCUCUGACAAu	ccCCUUGCCUGGUGACUGUUc	1.5017	0.097
MIMAT0000269	hsa-miR-212-3p	NM_032999	GTF2I	circRNA	chr7	74381840	74381860	NA	ccggcaCUGACCUCUGACAAu	uacaaaGAUGGUAGACUGUUu	0.8699	0.216
MIMAT0000269	hsa-miR-212-3p	NM_032999	GTF2I	circRNA	chr7	74439817	74439834	NA	ccGGCACUGACCUCUGACAAu	aaCCUAGAC---AGACUGUUu	0.9187	-0.205
MIMAT0000269	hsa-miR-212-3p	NM_032999	GTF2I	circRNA	chr7	74455409	74455428	NA	ccGGCACUGACCUCUGACAAu	ccCCGUGGCCAG-GACUGUUg	1.4255	-0.208
MIMAT0000269	hsa-miR-212-3p	NM_032999	GTF2I	circRNA	chr7	74455978	74455998	NA	ccggcacugaccUCUGACAAu	accuacuuaaaaGGACUGUUc	-0.0673	0.336
MIMAT0000269	hsa-miR-212-3p	NM_032999	GTF2I	circRNA	chr7	74471209	74471233	NA	ccGGCACUGAC-CU---CUGACAAu	uaCGGUGGCAGUCACCUGACUGUUu	0.899	-0.366
MIMAT0000269	hsa-miR-212-3p	NM_032999	GTF2I	circRNA	chr7	74487525	74487545	NA	ccgGCACUGACCUCUGACAAu	uggUGGGGCCGUAGACUGUUu	1.1429	0.135
MIMAT0000269	hsa-miR-212-3p	NM_032999	GTF2I	circRNA	chr7	74519695	74519717	NA	ccGGCACUGA--CCUCUGACAAu	gcCCAAGACUUCUCCGACUGUUg	1.1289	2.788
MIMAT0000269	hsa-miR-212-3p	NM_032999	GTF2I	circRNA	chr7	74539130	74539150	NA	ccGGCACUGACCU-CUGACAAu	cuCAGU-ACGGGGUGACUGUUa	1.1462	-0.184
MIMAT0000269	hsa-miR-212-3p	NM_032999	GTF2I	circRNA	chr7	74551947	74551967	NA	ccggcacUGACCUCUGACAAu	aaauaaaAAUAAAGACUGUUg	0.2154	-0.215
MIMAT0000269	hsa-miR-212-3p	NM_032999	GTF2I	circRNA	chr7	74554513	74554536	NA	ccGGCACUGACCU----CUGACAAu	cuUCGU-AGUGGGCCCCGACUGUUu	1.0558	-0.206
MIMAT0000269	hsa-miR-212-3p	NM_032999	GTF2I	circRNA	chr7	74595083	74595106	NA	ccGGCA---CUGACCUCUGACAAu	cuCCGUGGGGACUAGAGACUGUUc	1.518	0.269
MIMAT0000269	hsa-miR-212-3p	NM_001099415	POM121C	circRNA	chr7	75418098	75418118	NA	ccggCACUGACCUCUGACAAu	cuugGUGGCUCAAGACUGUUa	1.094	0.547
MIMAT0000269	hsa-miR-212-3p	NM_001099415	POM121C	circRNA	chr7	75495361	75495381	NA	ccggcacugaccuCUGACAAu	cuccuaccaagcuGACUGUUg	0.3134	0.505
MIMAT0000269	hsa-miR-212-3p	NM_001099415	POM121C	circRNA	chr7	75522146	75522165	NA	ccggcaCUGACCUCUGACAAu	gauucaGUCUAG-GACUGUUa	0.6403	0.02
MIMAT0000269	hsa-miR-212-3p	NM_001099415	POM121C	circRNA	chr7	75523238	75523258	NA	ccggcacUGACCUCUGACAAu	guuaagaACUAUUGACUGUUg	0.5457	-0.016
MIMAT0000269	hsa-miR-212-3p	NM_001099415	POM121C	circRNA	chr7	75536747	75536764	NA	ccggCACUGACCUCUGACAAu	caagGUG-CUG--GACUGUUa	0.9257	0.241
MIMAT0000269	hsa-miR-212-3p	NM_001099415	POM121C	circRNA	chr7	75538428	75538448	NA	ccggcacugaccUCUGACAAu	ugaucacagccaAGACUGUUc	0.3627	-0.372
MIMAT0000269	hsa-miR-212-3p	NM_001099415	POM121C	circRNA	chr7	75556214	75556235	NA	ccGGCAC-UGACCUCUGACAAu	cuCUGGGAAGUAGGGACUGUUu	1.0279	-0.169
MIMAT0000269	hsa-miR-212-3p	NM_001099415	POM121C	circRNA	chr7	75586876	75586897	NA	ccggcaCU-GACCUCUGACAAu	gcugcaGAUCUCUUGACUGUUa	0.6321	-0.541
MIMAT0000269	hsa-miR-212-3p	NM_001099415	POM121C	circRNA	chr7	75614634	75614658	NA	ccGGCAC--UGAC-CU-CUGACAAu	ugUCGUGCAACCGACAUGACUGUUu	1.2996	-0.158
MIMAT0000269	hsa-miR-212-3p	NM_001099415	POM121C	circRNA	chr7	75621030	75621050	NA	ccggcacugaccuCUGACAAu	gcuaugucacccuGACUGUUc	-0.4286	0.109
MIMAT0000269	hsa-miR-212-3p	NM_001099415	POM121C	circRNA	chr7	75625605	75625625	NA	ccggcacugacCUCUGACAAu	cacuagaaacaGUGACUGUUc	0.3473	0.023
MIMAT0000269	hsa-miR-212-3p	NM_001099415	POM121C	circRNA	chr7	75719789	75719810	NA	ccggCACUGACC-UCUGACAAu	auggGUAUCAGGCAGACUGUUu	0.8141	-0.148
MIMAT0000269	hsa-miR-212-3p	NM_001099415	POM121C	circRNA	chr7	75728575	75728594	NA	ccggcACUGACCUCUGACAAu	ggcacUGA-UGAAGACUGUUu	1.5714	-0.464
MIMAT0000269	hsa-miR-212-3p	NM_001099415	POM121C	circRNA	chr7	75774114	75774136	NA	ccGGCACUG--ACCUCUGACAAu	ucUCAUGAUCAUCCAGACUGUUg	1.0024	0.106
MIMAT0000269	hsa-miR-212-3p	NM_001099415	POM121C	circRNA	chr7	75780596	75780616	NA	ccGGCACUGACCUCUGACAAu	guCAGGCACCUCAGACUGUUu	0.9721	-0.1
MIMAT0000269	hsa-miR-212-3p	NM_001099415	POM121C	circRNA	chr7	75797192	75797210	NA	ccGGCACUGACCUCUGACAAu	caCCGCGCCUG--GACUGUUu	1.1986	0.098
MIMAT0000269	hsa-miR-212-3p	NM_001099415	POM121C	circRNA	chr7	75821547	75821567	NA	ccggcacuGACCUCUGACAAu	cacagcccCUGCAGACUGUUu	0.9872	0.233
MIMAT0000269	hsa-miR-212-3p	NM_001099415	POM121C	circRNA	chr7	75876209	75876229	NA	ccggcacuGACCUCUGACAAu	ugagacccCUGGGGACUGUUa	0.8095	-0.078
MIMAT0000269	hsa-miR-212-3p	NM_001099415	POM121C	circRNA	chr7	75903204	75903225	NA	ccggcACUG-ACCUCUGACAAu	acuaaUAACUUCCAGACUGUUu	0.5927	0.098
MIMAT0000269	hsa-miR-212-3p	NM_001099415	POM121C	circRNA	chr7	75912284	75912303	NA	ccGGCACUGACCUCUGACAAu	agCCG-GCUUCCUGACUGUUu	1.2044	0.087
MIMAT0000269	hsa-miR-212-3p	NM_001099415	POM121C	circRNA	chr7	75962710	75962733	NA	ccggCACUGACCU---CUGACAAu	caaaGAGGUAGGACAGGACUGUUu	0.741	-0.535
MIMAT0000269	hsa-miR-212-3p	NM_001099415	POM121C	circRNA	chr7	75992277	75992297	NA	ccggcacugaccuCUGACAAu	guccucuugcccuGACUGUUu	0.1823	0.054
MIMAT0000269	hsa-miR-212-3p	NM_001099415	POM121C	circRNA	chr7	76001338	76001359	NA	ccGGCACU-GACCUCUGACAAu	cuCUGUCAGCUCCUGACUGUUu	1.0116	0.269
MIMAT0000269	hsa-miR-212-3p	NM_001099415	POM121C	circRNA	chr7	76028533	76028553	NA	ccggcacugaccUCUGACAAu	gcagcagaagcaGGACUGUUu	0.4974	0.026
MIMAT0000269	hsa-miR-212-3p	NM_001099415	POM121C	circRNA	chr7	76078592	76078615	NA	ccggCACUGAC-C--UCUGACAAu	cuggGUGAAAGAGUCAGACUGUUu	0.892	-0.102
MIMAT0000269	hsa-miR-212-3p	NM_001099415	POM121C	circRNA	chr7	76110481	76110503	NA	ccGGCACUGA--CCUCUGACAAu	aaCCCUGAAUUAUGUGACUGUUu	0.9942	0.284
MIMAT0000269	hsa-miR-212-3p	NM_001099415	POM121C	circRNA	chr7	76121875	76121895	NA	ccggcacugaccUCUGACAAu	ugacauuuaaucAGACUGUUu	0.5714	0.091
MIMAT0000269	hsa-miR-212-3p	NM_001099415	POM121C	circRNA	chr7	76132388	76132408	NA	ccggcacugaccuCUGACAAu	aagucuuuaauauGACUGUUu	-0.1134	0.034
MIMAT0000269	hsa-miR-212-3p	NM_001099415	POM121C	circRNA	chr7	76139358	76139378	NA	ccggcacuGACCUCUGACAAu	acauucuuUUGAAGACUGUUu	0.263	0.455
MIMAT0000269	hsa-miR-212-3p	NM_001099415	POM121C	circRNA	chr7	76140022	76140042	NA	ccggcacUGACCUCUGACAAu	uucacauACUCAUGACUGUUu	0.6539	0.33
MIMAT0000269	hsa-miR-212-3p	NM_001099415	POM121C	circRNA	chr7	76152328	76152348	NA	ccggcacugaccUCUGACAAu	gcuuuuaggccaGGACUGUUg	0.2787	0.219
MIMAT0000269	hsa-miR-212-3p	NM_001099415	POM121C	circRNA	chr7	76161624	76161646	NA	ccggcACUGACCU--CUGACAAu	cguuuUUAUUUGAAUGACUGUUu	0.842	0.013
MIMAT0000269	hsa-miR-212-3p	NM_001099415	POM121C	circRNA	chr7	76211719	76211739	NA	ccggcacugaccUCUGACAAu	ucugcuucucauGGACUGUUc	0.077	0.176
MIMAT0000269	hsa-miR-212-3p	NM_001099415	POM121C	circRNA	chr7	76220123	76220143	NA	ccGGCACUGACCUCUGACAAu	agCAGCCACCUGGGACUGUUu	1.1068	-0.051
MIMAT0000269	hsa-miR-212-3p	NM_001099415	POM121C	circRNA	chr7	76220232	76220252	NA	ccggcacugaccuCUGACAAu	cgcaaucuagcauGACUGUUg	0.3531	-0.315
MIMAT0000269	hsa-miR-212-3p	NM_001099415	POM121C	circRNA	chr7	76278956	76278977	NA	ccGGCACUGACC-UCUGACAAu	ccCGGCCACUGGCAGACUGUUu	1.4255	-0.17
MIMAT0000269	hsa-miR-212-3p	NM_001099415	POM121C	circRNA	chr7	76317245	76317265	NA	ccgGCACUGACCUCUGACAAu	cagUGAGGUUGCUGACUGUUu	0.957	0.215
MIMAT0000269	hsa-miR-212-3p	NM_001099415	POM121C	circRNA	chr7	76318124	76318146	NA	ccGGCACUGACC--UCUGACAAu	cuCCGCCAAUGGUCGGACUGUUg	1.1789	1.316
MIMAT0000269	hsa-miR-212-3p	NM_001099415	POM121C	circRNA	chr7	76329338	76329359	AGO1-4,AGO2	ccggcACUG-ACCUCUGACAAu	cacacUGGCGUCUGGACUGUUc	0.9048	4.609
MIMAT0000269	hsa-miR-212-3p	NM_012479	YWHAG	circRNA	chr7	76329338	76329359	AGO1-4,AGO2	ccggcACUG-ACCUCUGACAAu	cacacUGGCGUCUGGACUGUUc	0.9048	4.609
MIMAT0000269	hsa-miR-212-3p	NM_001099415	POM121C	circRNA	chr7	76334411	76334432	NA	ccggcacUGACCU-CUGACAAu	acaacaaAUUUAAUGACUGUUu	0.1956	0.34
MIMAT0000269	hsa-miR-212-3p	NM_001099415	POM121C	circRNA	chr7	76343499	76343519	NA	ccGGCACUGACCUCUGACAAu	caCUUUCAGAAGUGACUGUUg	0.6876	0.403
MIMAT0000269	hsa-miR-212-3p	NM_001099415	POM121C	circRNA	chr7	76352118	76352139	NA	ccgGCAC-UGACCUCUGACAAu	cagCUUGAAUUUUUGACUGUUu	0.7944	-0.14
MIMAT0000269	hsa-miR-212-3p	NM_001099415	POM121C	circRNA	chr7	76364490	76364509	NA	ccGGCAC-UGACCUCUGACAAu	cuUUGUGCAUU--AGACUGUUg	1.1568	-0.026
MIMAT0000269	hsa-miR-212-3p	NM_001099415	POM121C	circRNA	chr7	76389847	76389867	NA	ccggcacugaccuCUGACAAu	ucagccugucaucGACUGUUg	-0.6667	-0.254
MIMAT0000269	hsa-miR-212-3p	NM_001099415	POM121C	circRNA	chr7	76457198	76457217	NA	ccggcaCUGACCUCUGACAAu	aagaaaGAAU-GUGACUGUUg	0.4284	0.372
MIMAT0000269	hsa-miR-212-3p	NM_001099415	POM121C	circRNA	chr7	76489141	76489161	NA	ccggcACUGACCUCUGACAAu	gaguuUGUUUGUUGACUGUUc	0.8815	-0.042
MIMAT0000269	hsa-miR-212-3p	NM_001099415	POM121C	circRNA	chr7	76522046	76522066	NA	ccggcacugaccUCUGACAAu	gcaccagcauccAGACUGUUu	0.7504	3.775
MIMAT0000269	hsa-miR-212-3p	NM_001099415	POM121C	circRNA	chr7	76529192	76529212	NA	ccggcacugaccuCUGACAAu	aggacaaggccuuGACUGUUu	-0.3333	-0.267
MIMAT0000269	hsa-miR-212-3p	NM_001099415	POM121C	circRNA	chr7	76536022	76536042	NA	ccggcacugaccUCUGACAAu	uuauacuaucauAGACUGUUg	0.0725	0.078
MIMAT0000269	hsa-miR-212-3p	NM_001099415	POM121C	circRNA	chr7	76539099	76539119	NA	ccggcacugaccUCUGACAAu	ggccacaaagcaAGACUGUUu	1.1022	0.471
MIMAT0000269	hsa-miR-212-3p	NM_001099415	POM121C	circRNA	chr7	76543963	76543983	NA	ccggCACUGACCUCUGACAAu	aaagGUGAGAGGUGACUGUUu	1.0743	-0.054
MIMAT0000269	hsa-miR-212-3p	NM_001099415	POM121C	circRNA	chr7	76550114	76550136	NA	ccggcacugaCCU--CUGACAAu	gagaggaggaGGAAGGACUGUUa	0.5126	0.084
MIMAT0000269	hsa-miR-212-3p	NM_001099415	POM121C	circRNA	chr7	76550249	76550269	NA	ccggcacuGACCUCUGACAAu	gagaauccCUGCAGACUGUUc	0.9396	0.097
MIMAT0000269	hsa-miR-212-3p	NM_001099415	POM121C	circRNA	chr7	76555290	76555311	NA	ccggCACUGAC-CUCUGACAAu	gaaaGUAACAGUUUGACUGUUg	0.8815	-0.07
MIMAT0000269	hsa-miR-212-3p	NM_001099415	POM121C	circRNA	chr7	76561363	76561383	NA	ccggcacugaCCUCUGACAAu	aucacacgucGGGGACUGUUg	0.4088	-0.172
MIMAT0000269	hsa-miR-212-3p	NM_001099415	POM121C	circRNA	chr7	76590892	76590912	NA	ccggcacugaccuCUGACAAu	cagaaaaccaucuGACUGUUu	-0.1574	0.09
MIMAT0000269	hsa-miR-212-3p	NM_001099415	POM121C	circRNA	chr7	76593093	76593113	NA	ccggcacuGACCUCUGACAAu	uaagacuuUUGGAGACUGUUg	0.4762	0.159
MIMAT0000269	hsa-miR-212-3p	NM_001099415	POM121C	circRNA	chr7	76597396	76597413	NA	ccGGCACUGACCUCUGACAAu	ucUCUUGCCU---GACUGUUc	0.8211	-0.108
MIMAT0000269	hsa-miR-212-3p	NM_001099415	POM121C	circRNA	chr7	76623252	76623272	NA	ccggcacugaccUCUGACAAu	uaaagagucauaAGACUGUUu	0.5645	0.024
MIMAT0000269	hsa-miR-212-3p	NM_001099415	POM121C	circRNA	chr7	76637491	76637511	NA	ccggcacugaccuCUGACAAu	gagagaugcaacuGACUGUUu	0.4146	0.083
MIMAT0000269	hsa-miR-212-3p	NM_001127358	PHTF2	circRNA	chr7	77920337	77920361	AGO2	ccGGCACUGACC----UCUGACAAu	ucCCUUGAUGGGAAGAAGACUGUUa	1.1207	4.468
MIMAT0000269	hsa-miR-212-3p	NM_015379	BRI3	circRNA	chr7	98291320	98291340	AGO1	ccggcaCUGACCUCUGACAAu	gauuaaGCUUCAGGACUGUUu	0.5532	2.49
MIMAT0000269	hsa-miR-212-3p	NM_003439	ZKSCAN1	circRNA	chr7	100035818	100035839	AGO1-4,AGO2	ccGGC-ACUGACCUCUGACAAu	agCUGAUGGCAGGAGACUGUUu	1.5551	-0.284
MIMAT0000269	hsa-miR-212-3p	NM_004444	EPHB4	circRNA	chr7	100805609	100805626	AGO2	ccGGCACUGACCUCUGACAAu	gcUCAUG-CUG--GACUGUUg	1.1962	6.699
MIMAT0000269	hsa-miR-212-3p	NM_001202543	CUX1	circRNA	chr7	102197192	102197215	AGO2	ccGGCA-CUGACCU--CUGACAAu	agCCAUGGAAUAAACUGACUGUUc	1.0813	5.881
MIMAT0000269	hsa-miR-212-3p	NM_001202543	CUX1	circRNA	chr7	102251824	102251844	AGO2	ccggcacugaccuCUGACAAu	guuuuaaaggcauGACUGUUa	0.1509	1.56
MIMAT0000269	hsa-miR-212-3p	NM_014705	DOCK4	circRNA	chr7	111822381	111822399	AGO1,AGO2	ccggcaCUGACCUCUGACAAu	ccaaagGACUG--GACUGUUa	0.8063	5.931
MIMAT0000269	hsa-miR-212-3p	NM_001199672	CALU	circRNA	chr7	128769237	128769256	AGO1-4,AGO2	ccgGCACUGACCUCUGACAAu	uugCGCUACU-GAGACUGUUa	1.1219	3.12
MIMAT0000269	hsa-miR-212-3p	NM_001199672	CALU	circRNA	chr7	128769805	128769826	AGO1,AGO2	ccGGCACUGACCU--CUGACAAu	ccCCCUG-UAGGACUGACUGUUg	1.1207	0.35
MIMAT0000269	hsa-miR-212-3p	NM_001128619	LUZP6	circRNA	chr7	135927348	135927370	AGO1,AGO1-4,AGO2	ccGGCAC--UGACCUCUGACAAu	ucCCUUGCAGCUUCAGACUGUUa	1.0592	0.617
MIMAT0000269	hsa-miR-212-3p	NM_145808	MTPN	circRNA	chr7	135927348	135927370	AGO1,AGO1-4,AGO2	ccGGCAC--UGACCUCUGACAAu	ucCCUUGCAGCUUCAGACUGUUa	1.0592	0.617
MIMAT0000269	hsa-miR-212-3p	NM_022740	HIPK2	circRNA	chr7	139568277	139568295	AGO1-4	ccggcacuGACCUCUGACAAu	uucaucucCUG--GACUGUUa	0.4998	0.264
MIMAT0000269	hsa-miR-212-3p	NM_022740	HIPK2	circRNA	chr7	139571370	139571390	AGO1-4	ccggcaCUGACCUCUGACAAu	ccagagGUUUCCGGACUGUUg	0.3413	-0.486
MIMAT0000269	hsa-miR-212-3p	NM_001009552	PPP2CB	circRNA	chr8	30785966	30785986	AGO2	ccggcacuGACCUCUGACAAu	ccauuuucCUUUGGACUGUUc	0.4777	2.225
MIMAT0000269	hsa-miR-212-3p	NM_006283	TACC1	circRNA	chr8	38851626	38851643	AGO1-4,AGO2	ccGGCACUGACCUCUGACAAu	aaCUGUCUCU---GACUGUUg	0.8014	-0.286
MIMAT0000269	hsa-miR-212-3p	NM_006904	PRKDC	circRNA	chr8	47821710	47821730	AGO1,AGO1-4,AGO2	ccggcacugaccuCUGACAAu	acuugcaucccuuGACUGUUa	0.2242	4.361
MIMAT0000269	hsa-miR-212-3p	NM_006904	PRKDC	circRNA	chr8	47933031	47933052	NA	ccgGCAC-UGACCUCUGACAAu	acaCUUGAAAUACAGACUGUUg	0.842	2.199
MIMAT0000269	hsa-miR-212-3p	NM_001083617	RB1CC1	circRNA	chr8	52657800	52657820	AGO1,AGO1-4,AGO2	ccggcacugaccuCUGACAAu	cuccuccaccacuGACUGUUc	0.6713	3.944
MIMAT0000269	hsa-miR-212-3p	NM_014781	RB1CC1	circRNA	chr8	52657800	52657820	AGO1,AGO1-4,AGO2	ccggcacugaccuCUGACAAu	cuccuccaccacuGACUGUUc	0.6713	3.944
MIMAT0000269	hsa-miR-212-3p	NM_014781	RB1CC1	circRNA	chr8	52676459	52676480	AGO1-4,AGO2	ccggcacuGACCU-CUGACAAu	uggccaacCUGGAGGACUGUUc	1.2199	6.133
MIMAT0000269	hsa-miR-212-3p	NM_005625	SDCBP	circRNA	chr8	58582023	58582045	AGO1,AGO1-4,AGO2	ccGGCACUGA-CCU-CUGACAAu	caUUGUGAUUAGGAUGACUGUUa	1.6469	1.48
MIMAT0000269	hsa-miR-212-3p	NM_020164	ASPH	circRNA	chr8	61662784	61662804	AGO1	ccggcacugaccuCUGACAAu	ugauuuuuccuuuGACUGUUa	0.4495	0.12
MIMAT0000269	hsa-miR-212-3p	NM_152758	YTHDF3	circRNA	chr8	63211502	63211522	AGO2	ccgGCACUGACCUCUGACAAu	acaUGUCAAAGAUGACUGUUg	0.727	0.615
MIMAT0000269	hsa-miR-212-3p	NM_006421	ARFGEF1	circRNA	chr8	67181558	67181578	NA	ccggcacugacCUCUGACAAu	cagcauuugcaGUGACUGUUa	0.3082	0.119
MIMAT0000269	hsa-miR-212-3p	NM_006421	ARFGEF1	circRNA	chr8	67184810	67184831	NA	ccGGCACUGACC-UCUGACAAu	caCCGUGCCCGGCCGACUGUUu	1.4847	-0.319
MIMAT0000269	hsa-miR-212-3p	NM_006421	ARFGEF1	circRNA	chr8	67292000	67292020	AGO2	ccGGCACUGACCUCUGACAAu	auUUGCCACCUCAGACUGUUg	0.8769	2.268
MIMAT0000269	hsa-miR-212-3p	NM_014294	TRAM1	circRNA	chr8	70583723	70583743	AGO2	ccGGCACUGACCUCUGACAAu	uuCUUUCAGUACUGACUGUUg	0.7422	4.864
MIMAT0000269	hsa-miR-212-3p	NM_018407	LAPTM4B	circRNA	chr8	97852081	97852105	AGO2	ccGGCACU----GACCUCUGACAAu	agCAGUGACCAUCUGCUGACUGUUc	1.1486	-0.734
MIMAT0000269	hsa-miR-212-3p	NM_015902	UBR5	circRNA	chr8	102295022	102295040	AGO1-4,AGO2	ccggcaCUGACCUCUGACAAu	caauucGGCUG--GACUGUUu	0.5457	5.841
MIMAT0000269	hsa-miR-212-3p	NM_015902	UBR5	circRNA	chr8	102312205	102312226	NA	ccGGC-ACUGACCUCUGACAAu	caCCGAAGGUUCCCGACUGUUu	1.0139	6.425
MIMAT0000269	hsa-miR-212-3p	NM_001100117	RIMS2	circRNA	chr8	104083012	104083030	NA	ccGGCACUGACCUCUGACAAu	guCCCUGCUU--UGACUGUUg	1.0313	-0.102
MIMAT0000269	hsa-miR-212-3p	NM_001100117	RIMS2	circRNA	chr8	104098940	104098959	NA	ccGGCACUGACCUCUGACAAu	caUUGUCA-UCCUGACUGUUg	0.849	-0.017
MIMAT0000269	hsa-miR-212-3p	NM_001100117	RIMS2	circRNA	chr8	104121452	104121470	NA	ccGGCACUGACCUCUGACAAu	ugUCAUGAU--CAGACUGUUa	1.1568	-0.213
MIMAT0000269	hsa-miR-212-3p	NM_001100117	RIMS2	circRNA	chr8	104129617	104129637	NA	ccggcacUGACCUCUGACAAu	acaaagaACUGAGGACUGUUg	0.6579	-0.321
MIMAT0000269	hsa-miR-212-3p	NM_001100117	RIMS2	circRNA	chr8	104137146	104137167	NA	ccggcacuGAC-CUCUGACAAu	uaggaaauCUGAGGGACUGUUu	0.3803	0.472
MIMAT0000269	hsa-miR-212-3p	NM_001100117	RIMS2	circRNA	chr8	104139004	104139026	NA	ccggcACUGAC--CUCUGACAAu	accauUUAUUGAAGAGACUGUUc	1	0.013
MIMAT0000269	hsa-miR-212-3p	NM_001100117	RIMS2	circRNA	chr8	104163081	104163101	AGO1	ccggcacugaccUCUGACAAu	uggaaaaagauaAGACUGUUg	0.3627	0.174
MIMAT0000269	hsa-miR-212-3p	NM_001100117	RIMS2	circRNA	chr8	104206784	104206802	NA	ccggcACUGACCUCUGACAAu	acaucUGAC--CAGACUGUUu	0.7576	0.29
MIMAT0000269	hsa-miR-212-3p	NM_001100117	RIMS2	circRNA	chr8	104214246	104214265	NA	ccGGCACUGACCUCUGACAAu	acCUCUUACU-GAGACUGUUu	1.2323	0.054
MIMAT0000269	hsa-miR-212-3p	NM_001100117	RIMS2	circRNA	chr8	104231811	104231831	NA	ccggcacUGACCUCUGACAAu	auuagccACAUGUGACUGUUu	0.5645	0.182
MIMAT0000269	hsa-miR-212-3p	NM_006265	RAD21	circRNA	chr8	116846381	116846401	AGO1-4,AGO2	ccggcacugacCUCUGACAAu	ucagaaaucauGUGACUGUUa	-0.0343	2.923
MIMAT0000269	hsa-miR-212-3p	NM_144963	FAM91A1	circRNA	chr8	123812972	123812992	AGO1-4	ccggcacugACCUCUGACAAu	uaggcuuuaUGAUGACUGUUa	0.3476	2.662
MIMAT0000269	hsa-miR-212-3p	NM_003129	SQLE	circRNA	chr8	125008974	125008995	NA	ccGGCACUGACCU--CUGACAAu	cuCCAUG-CUCCACUGACUGUUg	0.936	3.679
MIMAT0000269	hsa-miR-212-3p	NM_003129	SQLE	circRNA	chr8	125018103	125018124	AGO1-4,AGO2	ccggCACUGACCU-CUGACAAu	acugGUGGAGGAAUGACUGUUg	0.7968	5.914
MIMAT0000269	hsa-miR-212-3p	NM_015201	BOP1	circRNA	chr8	144263548	144263569	AGO2	ccGGC-ACUGACCUCUGACAAu	gcCCGCUGUGUGAGGACUGUUc	1.4064	1.152
MIMAT0000269	hsa-miR-212-3p	hsa_circ_0085993	hsa_circ_0085993	circRNA	chr8	144263548	144263569	AGO2	ccGGC-ACUGACCUCUGACAAu	gcCCGCUGUGUGAGGACUGUUc	1.4064	1.152
MIMAT0000269	hsa-miR-212-3p	hsa_circ_0085994	hsa_circ_0085994	circRNA	chr8	144263548	144263569	AGO2	ccGGC-ACUGACCUCUGACAAu	gcCCGCUGUGUGAGGACUGUUc	1.4064	1.152
MIMAT0000269	hsa-miR-212-3p	hsa_circ_0085995	hsa_circ_0085995	circRNA	chr8	144263548	144263569	AGO2	ccGGC-ACUGACCUCUGACAAu	gcCCGCUGUGUGAGGACUGUUc	1.4064	1.152
MIMAT0000269	hsa-miR-212-3p	hsa_circ_0085996	hsa_circ_0085996	circRNA	chr8	144263548	144263569	AGO2	ccGGC-ACUGACCUCUGACAAu	gcCCGCUGUGUGAGGACUGUUc	1.4064	1.152
MIMAT0000269	hsa-miR-212-3p	hsa_circ_0085997	hsa_circ_0085997	circRNA	chr8	144263548	144263569	AGO2	ccGGC-ACUGACCUCUGACAAu	gcCCGCUGUGUGAGGACUGUUc	1.4064	1.152
MIMAT0000269	hsa-miR-212-3p	hsa_circ_0085998	hsa_circ_0085998	circRNA	chr8	144263548	144263569	AGO2	ccGGC-ACUGACCUCUGACAAu	gcCCGCUGUGUGAGGACUGUUc	1.4064	1.152
MIMAT0000269	hsa-miR-212-3p	hsa_circ_0085999	hsa_circ_0085999	circRNA	chr8	144263548	144263569	AGO2	ccGGC-ACUGACCUCUGACAAu	gcCCGCUGUGUGAGGACUGUUc	1.4064	1.152
MIMAT0000269	hsa-miR-212-3p	hsa_circ_0086000	hsa_circ_0086000	circRNA	chr8	144263548	144263569	AGO2	ccGGC-ACUGACCUCUGACAAu	gcCCGCUGUGUGAGGACUGUUc	1.4064	1.152
MIMAT0000269	hsa-miR-212-3p	hsa_circ_0086003	hsa_circ_0086003	circRNA	chr8	144263548	144263569	AGO2	ccGGC-ACUGACCUCUGACAAu	gcCCGCUGUGUGAGGACUGUUc	1.4064	1.152
MIMAT0000269	hsa-miR-212-3p	hsa_circ_0086004	hsa_circ_0086004	circRNA	chr8	144263548	144263569	AGO2	ccGGC-ACUGACCUCUGACAAu	gcCCGCUGUGUGAGGACUGUUc	1.4064	1.152
MIMAT0000269	hsa-miR-212-3p	NM_001042413	GLIS3	circRNA	chr9	4196265	4196283	NA	ccggcACUGACCUCUGACAAu	agagcUGAUUG--GACUGUUu	1.0464	-0.091
MIMAT0000269	hsa-miR-212-3p	NM_001042413	GLIS3	circRNA	chr9	4198530	4198550	NA	ccggcacugaccUCUGACAAu	cauauuucucaaAGACUGUUc	0.1247	0.019
MIMAT0000269	hsa-miR-212-3p	NM_001042413	GLIS3	circRNA	chr9	4209420	4209439	NA	ccGGCACUGACCUCUGACAAu	cuUUGUGUGUGG-GACUGUUg	1.2938	0.185
MIMAT0000269	hsa-miR-212-3p	NM_001042413	GLIS3	circRNA	chr9	4230887	4230908	NA	ccggCACUGACCU-CUGACAAu	uaaaGUCUUUGUAUGACUGUUc	0.7665	0.621
MIMAT0000269	hsa-miR-212-3p	NM_001042413	GLIS3	circRNA	chr9	4234440	4234460	NA	ccgGCACUGACCUCUGACAAu	uugUGUGUAUUCUGACUGUUc	0.7968	0.191
MIMAT0000269	hsa-miR-212-3p	NM_001042413	GLIS3	circRNA	chr9	4252855	4252875	NA	ccggcacugaccuCUGACAAu	agcagaggggccuGACUGUUa	0.6109	0.031
MIMAT0000269	hsa-miR-212-3p	NM_001042413	GLIS3	circRNA	chr9	4255492	4255517	NA	ccggcACUGACCU-----CUGACAAu	uccauUGUCUGGAUAUACGACUGUUu	1.084	0.14
MIMAT0000269	hsa-miR-212-3p	NM_001042413	GLIS3	circRNA	chr9	4262087	4262109	NA	ccgGCACUGA--CCUCUGACAAu	acaCAUGGUUAAGGAGACUGUUu	1.0998	0.022
MIMAT0000269	hsa-miR-212-3p	NM_001042413	GLIS3	circRNA	chr9	4288195	4288215	NA	ccggcacugacCUCUGACAAu	agagacauuaaGUGACUGUUg	-0.1098	0.733
MIMAT0000269	hsa-miR-212-3p	NM_001042413	GLIS3	circRNA	chr9	4292499	4292518	NA	ccggcACUGACCUCUGACAAu	uuauuUUACU-UUGACUGUUc	0.5672	0.544
MIMAT0000269	hsa-miR-212-3p	NM_001042413	GLIS3	circRNA	chr9	4296280	4296300	AGO1	ccggcacugaccuCUGACAAu	uuuuuuuuccucuGACUGUUc	0.2002	-0.328
MIMAT0000269	hsa-miR-212-3p	NM_020829	KIAA1432	circRNA	chr9	5748177	5748197	NA	ccggcaCUGACCUCUGACAAu	auuucaGUCUUCCGACUGUUu	0.3332	0.236
MIMAT0000269	hsa-miR-212-3p	NM_020829	KIAA1432	circRNA	chr9	5756316	5756336	NA	ccggcACUGACCUCUGACAAu	aguauUUAGAGCAGACUGUUc	0.7352	4.994
MIMAT0000269	hsa-miR-212-3p	NM_020829	KIAA1432	circRNA	chr9	5774216	5774236	AGO2	ccgGCACUGACCUCUGACAAu	ggaUGGGACUUACGACUGUUc	1.4343	4.187
MIMAT0000269	hsa-miR-212-3p	NM_001190737	NFIB	circRNA	chr9	14086158	14086182	AGO2	ccGGCACUGAC----CUCUGACAAu	ggCCUGGGCUGCAAAGCGACUGUUc	1.1847	4.551
MIMAT0000269	hsa-miR-212-3p	NM_000459	TEK	circRNA	chr9	27229190	27229213	AGO1	ccggcacUGACCU---CUGACAAu	uacuuauGCAGGAAUUGACUGUUc	0.6063	4.625
MIMAT0000269	hsa-miR-212-3p	NM_194328	RNF38	circRNA	chr9	36339327	36339347	AGO1,AGO1-4,AGO2	ccggcacugaccuCUGACAAu	augcgcagcguauGACUGUUg	0.4541	1.284
MIMAT0000269	hsa-miR-212-3p	NM_014791	MELK	circRNA	chr9	36677381	36677401	AGO2	ccggcacugaccUCUGACAAu	cagccuacauaaAGACUGUUa	0.5575	-0.039
MIMAT0000269	hsa-miR-212-3p	NM_001099666	PTAR1	circRNA	chr9	69711890	69711910	NA	ccggcaCUGACCUCUGACAAu	cuuucaGAAAGGAGACUGUUg	0.6189	0.385
MIMAT0000269	hsa-miR-212-3p	NM_001099666	PTAR1	circRNA	chr9	69716505	69716526	AGO2	ccggcACUGACC-UCUGACAAu	uuuguUGAGUGGCAGACUGUUg	1.0573	0.236
MIMAT0000269	hsa-miR-212-3p	NM_001099666	PTAR1	circRNA	chr9	69717184	69717202	NA	ccGGCACUGACCUCUGACAAu	uaUCAUGA--AGUGACUGUUa	0.8595	0.455
MIMAT0000269	hsa-miR-212-3p	NM_033305	VPS13A	circRNA	chr9	77315372	77315392	AGO2	ccggcacuGACCUCUGACAAu	uagaauuuCUGCAGACUGUUg	0.7379	4.131
MIMAT0000269	hsa-miR-212-3p	NM_033305	VPS13A	circRNA	chr9	77417113	77417133	AGO1-4,AGO2	ccggcacugaccUCUGACAAu	cuuaauauuaauGGACUGUUu	0.077	0.4
MIMAT0000269	hsa-miR-212-3p	NM_006717	SPIN1	circRNA	chr9	88388384	88388404	NA	ccgGCACUGACCUCUGACAAu	gcgCGUGCGCCCUGACUGUUg	0.899	-0.414
MIMAT0000269	hsa-miR-212-3p	NM_006717	SPIN1	circRNA	chr9	88478252	88478273	AGO2	ccggcacUGA-CCUCUGACAAu	uagacccAUUAGAAGACUGUUc	0.3582	1.153
MIMAT0000269	hsa-miR-212-3p	NM_013417	IARS	circRNA	chr9	92265049	92265071	AGO2	ccGGCAC-UGAC-CUCUGACAAu	auCUCUGAAGUGUUUGACUGUUg	0.9163	5.341
MIMAT0000269	hsa-miR-212-3p	NM_080546	SLC44A1	circRNA	chr9	105390141	105390161	NA	ccggcacugacCUCUGACAAu	gauccuccaguGUGACUGUUg	0.4859	1.252
MIMAT0000269	hsa-miR-212-3p	NM_080546	SLC44A1	circRNA	chr9	105391202	105391223	AGO2	ccGGCAC-UGACCUCUGACAAu	auCCCUGCAUCAUGGACUGUUg	0.9639	1.959
MIMAT0000269	hsa-miR-212-3p	NM_080546	SLC44A1	circRNA	chr9	105398423	105398442	NA	ccggcaCU-GACCUCUGACAAu	uuaaccGAUCUG--GACUGUUc	0.5376	-0.294
MIMAT0000269	hsa-miR-212-3p	NM_057159	LPAR1	circRNA	chr9	110941859	110941876	AGO2	ccGGCACUGACCUCUGACAAu	cuCGGAGACU---GACUGUUa	0.9942	4.111
MIMAT0000269	hsa-miR-212-3p	NM_057159	LPAR1	circRNA	chr9	110983578	110983598	NA	ccggcacugaccUCUGACAAu	uuaaguauauucAGACUGUUg	0.5493	0.174
MIMAT0000269	hsa-miR-212-3p	NM_057159	LPAR1	circRNA	chr9	111001453	111001473	NA	ccggcacugaccUCUGACAAu	aucauuuauguaAGACUGUUu	0.6272	0.029
MIMAT0000269	hsa-miR-212-3p	NM_057159	LPAR1	circRNA	chr9	111009016	111009036	NA	ccggcacugaccuCUGACAAu	guaagucugcuucGACUGUUu	0.3182	0.158
MIMAT0000269	hsa-miR-212-3p	NM_057159	LPAR1	circRNA	chr9	111011828	111011851	NA	ccggcacUGACCU---CUGACAAu	ugggccaAUUUGAAAUGACUGUUu	0.4974	-0.249
MIMAT0000269	hsa-miR-212-3p	NM_057159	LPAR1	circRNA	chr9	111013856	111013878	NA	ccgGCACUGACC--UCUGACAAu	uaaCUUGAGAGGUCAGACUGUUg	0.9791	0.105
MIMAT0000269	hsa-miR-212-3p	NM_057159	LPAR1	circRNA	chr9	111015122	111015142	NA	ccggcacugACCUCUGACAAu	agagaauugUGAGGACUGUUu	0.35	-0.009
MIMAT0000269	hsa-miR-212-3p	NM_001859	SLC31A1	circRNA	chr9	113264372	113264392	AGO1-4,AGO2	ccggcACUGACCUCUGACAAu	uacaaUUAAUGUUGACUGUUu	0.8095	1.502
MIMAT0000269	hsa-miR-212-3p	hsa_circ_0088336	hsa_circ_0088336	circRNA	chr9	121214555	121214577	NA	ccggcacugaCCU--CUGACAAu	caugaaguaaGGAAUGACUGUUu	0.3007	0.263
MIMAT0000269	hsa-miR-212-3p	hsa_circ_0088336	hsa_circ_0088336	circRNA	chr9	121227710	121227730	NA	ccggcACUGACCUCUGACAAu	cacauUGGUGUCAGACUGUUg	0.8769	-0.293
MIMAT0000269	hsa-miR-212-3p	hsa_circ_0088336	hsa_circ_0088336	circRNA	chr9	121242609	121242630	NA	ccggcACU-GACCUCUGACAAu	aguuuUGAGGUAGGGACUGUUg	1.007	0.258
MIMAT0000269	hsa-miR-212-3p	hsa_circ_0088336	hsa_circ_0088336	circRNA	chr9	121258110	121258127	AGO1	ccGGCACUGACCUCUGACAAu	uaCAGUGUC---AGACUGUUg	0.899	0.377
MIMAT0000269	hsa-miR-212-3p	hsa_circ_0088336	hsa_circ_0088336	circRNA	chr9	121259710	121259730	NA	ccggcaCUGACCUCUGACAAu	gcuuaaGAGCCGUGACUGUUg	0.4905	0.192
MIMAT0000269	hsa-miR-212-3p	NM_015635	GAPVD1	circRNA	chr9	125302346	125302367	AGO1,AGO2	ccggcacuGACCU-CUGACAAu	acuuuuuuCUGAAGGACUGUUu	0.6427	5.165
MIMAT0000269	hsa-miR-212-3p	NM_015635	GAPVD1	circRNA	chr9	125362761	125362781	AGO1-4	ccGGCACUGACCUCUGACAAu	caCCAAGGCAGCAGACUGUUa	1.0476	2.502
MIMAT0000269	hsa-miR-212-3p	NM_001099270	ZBTB34	circRNA	chr9	126883565	126883583	AGO2	ccGGCACUGACCUCUGACAAu	caUUGU-AAUGG-GACUGUUa	1.1962	3.485
MIMAT0000269	hsa-miR-212-3p	NR_033374	LOC100289019	circRNA	chr9	128111212	128111230	AGO1,AGO2,AGO3,AGO4	ccggCACUGACCUCUGACAAu	auggGUGUCUG--GACUGUUu	0.9733	0.21
MIMAT0000269	hsa-miR-212-3p	NM_015033	FNBP1	circRNA	chr9	129895756	129895776	AGO2	ccggcacugaccuCUGACAAu	uccccacaaccauGACUGUUa	0.4889	0.747
MIMAT0000269	hsa-miR-212-3p	NM_013318	PRRC2B	circRNA	chr9	131395233	131395255	NA	ccGGCACUGA--CCUCUGACAAu	gcCUUUGGUUUACAGGACUGUUa	1.0592	0.056
MIMAT0000269	hsa-miR-212-3p	NM_013318	PRRC2B	circRNA	chr9	131406927	131406949	AGO2	ccggcACUGA--CCUCUGACAAu	guuuuUAACUAAGGGGACUGUUu	1.007	-0.162
MIMAT0000269	hsa-miR-212-3p	NM_013318	PRRC2B	circRNA	chr9	131406991	131407011	NA	ccgGCACUGACCUCUGACAAu	aggUGGGAGGUGUGACUGUUu	0.8896	-0.54
MIMAT0000269	hsa-miR-212-3p	NM_013318	PRRC2B	circRNA	chr9	131414519	131414538	NA	ccggcACUGACCUCUGACAAu	uguuuUUACCAG-GACUGUUg	0.727	0.097
MIMAT0000269	hsa-miR-212-3p	NM_013318	PRRC2B	circRNA	chr9	131444190	131444210	AGO1-4,AGO2	ccggcacugaccuCUGACAAu	aggggcucaagccGACUGUUa	0.343	6.014
MIMAT0000269	hsa-miR-212-3p	hsa_circ_0001896	hsa_circ_000761	circRNA	chr9	131444190	131444210	AGO1-4,AGO2	ccggcacugaccuCUGACAAu	aggggcucaagccGACUGUUa	0.343	6.014
MIMAT0000269	hsa-miR-212-3p	NM_198679	RAPGEF1	circRNA	chr9	131615544	131615567	NA	ccGGCACUGACCU---CUGACAAu	ugCCGGGCCUGGACUCGACUGUUu	1.7646	-0.394
MIMAT0000269	hsa-miR-212-3p	NM_198679	RAPGEF1	circRNA	chr9	131617116	131617139	NA	ccGGCACUGACCU---CUGACAAu	gaCUAUGAAUGAACUGGACUGUUc	1.1962	0.043
MIMAT0000269	hsa-miR-212-3p	NM_198679	RAPGEF1	circRNA	chr9	131619260	131619283	NA	ccGGCAC-UGACCU---CUGACAAu	uuCCCUGCAC-GGACCUGACUGUUc	1.1602	0.294
MIMAT0000269	hsa-miR-212-3p	NM_198679	RAPGEF1	circRNA	chr9	131628077	131628096	AGO2	ccggcACUGACCUCUGACAAu	gauuuUGA-UGUUGACUGUUa	0.9512	3.92
MIMAT0000269	hsa-miR-212-3p	NM_198679	RAPGEF1	circRNA	chr9	131729533	131729554	NA	ccgGCACUGACCU-CUGACAAu	cagCCUCUCUGUAGGACUGUUa	0.892	0.2
MIMAT0000269	hsa-miR-212-3p	NM_000972	RPL7A	circRNA	chr9	133349962	133349982	AGO1,AGO1-4,AGO2	ccggcacugacCUCUGACAAu	gagaagaagcaGAGACUGUUg	0.4366	4.605
MIMAT0000269	hsa-miR-212-3p	NM_016172	UBAC1	circRNA	chr9	135933285	135933303	AGO1	ccggcacuGACCUCUGACAAu	ccucagccCUG--GACUGUUa	0.5238	-0.147
MIMAT0000269	hsa-miR-212-3p	NM_144653	NACC2	circRNA	chr9	136006736	136006757	AGO2	ccGGCA-CUGACCUCUGACAAu	cuCGGUAGAGUCAAGACUGUUa	1.0592	1.521
MIMAT0000269	hsa-miR-212-3p	NM_144653	NACC2	circRNA	chr9	136006912	136006932	NA	ccGGCACUGACCUCUGACAAu	uaCUGUAACUCACGACUGUUa	1.1765	3.322
MIMAT0000269	hsa-miR-212-3p	NM_002216	ITIH2	circRNA	chr10	7727753	7727773	AGO2	ccggcACUGACCUCUGACAAu	gccaaUAACUUGGGACUGUUa	1.2799	2.367
MIMAT0000269	hsa-miR-212-3p	NM_005180	BMI1	circRNA	chr10	22329537	22329557	AGO2	ccGGCACUGACCUCUGACAAu	ggUUGAUACCUGAGACUGUUa	1.3646	2.997
MIMAT0000269	hsa-miR-212-3p	NM_020824	ARHGAP21	circRNA	chr10	24590383	24590403	AGO2	ccggcaCUGACCUCUGACAAu	uaggaaGAAGGAGGACUGUUg	0.4087	5.91
MIMAT0000269	hsa-miR-212-3p	NM_020848	KIAA1462	circRNA	chr10	30029524	30029544	AGO1-4	ccggcACUGACCUCUGACAAu	ggagaUGGGGAGAGACUGUUu	1.0719	1.694
MIMAT0000269	hsa-miR-212-3p	NM_002211	ITGB1	circRNA	chr10	32910288	32910308	AGO1	ccggcacUGACCUCUGACAAu	gaaggauGUUGACGACUGUUg	0.842	5.165
MIMAT0000269	hsa-miR-212-3p	NM_033668	ITGB1	circRNA	chr10	32910288	32910308	AGO1	ccggcacUGACCUCUGACAAu	gaaggauGUUGACGACUGUUg	0.842	5.165
MIMAT0000269	hsa-miR-212-3p	NM_002211	ITGB1	circRNA	chr10	32911601	32911620	AGO1,AGO1-4,AGO2	ccGGCACUGACCUCUGACAAu	ggCAGUG-CAUGUGACUGUUc	1.3891	4.736
MIMAT0000269	hsa-miR-212-3p	NM_033668	ITGB1	circRNA	chr10	32911601	32911620	AGO1,AGO1-4,AGO2	ccGGCACUGACCUCUGACAAu	ggCAGUG-CAUGUGACUGUUc	1.3891	4.736
MIMAT0000269	hsa-miR-212-3p	NM_032997	ZWINT	circRNA	chr10	56357745	56357768	AGO2	ccGGCACU-GA--CCUCUGACAAu	aaCAGUGAGCUCAUCUGACUGUUu	1.0337	-0.155
MIMAT0000269	hsa-miR-212-3p	NM_001184783	VDAC2	circRNA	chr10	75231308	75231328	AGO2	ccggcacugaccuCUGACAAu	uuuagaaaacauuGACUGUUa	0.259	2.079
MIMAT0000269	hsa-miR-212-3p	NR_029408	LOC439994	circRNA	chr10	87344573	87344593	AGO2	ccGGCACUGACCUCUGACAAu	ccCUUUUGCUUGGGACUGUUa	1.115	0.215
MIMAT0000269	hsa-miR-212-3p	hsa_circ_0019046	hsa_circ_0019046	circRNA	chr10	87344573	87344593	AGO2	ccGGCACUGACCUCUGACAAu	ccCUUUUGCUUGGGACUGUUa	1.115	0.215
MIMAT0000269	hsa-miR-212-3p	NM_004523	KIF11	circRNA	chr10	92654902	92654923	AGO1-4	ccggcACUGACCU-CUGACAAu	cacaaUGAUUUAAGGACUGUUu	1.0024	0.693
MIMAT0000269	hsa-miR-212-3p	NM_022362	MMS19	circRNA	chr10	97458666	97458685	AGO2	ccGGCACUGACCUCUGACAAu	agUCCUGGC-CUAGACUGUUc	1.1347	0.49
MIMAT0000269	hsa-miR-212-3p	NM_017902	HIF1AN	circRNA	chr10	100551852	100551872	AGO1-4,AGO2	ccggcaCUGACCUCUGACAAu	ggacaaGAUUAGGGACUGUUg	1.3449	-0.216
MIMAT0000269	hsa-miR-212-3p	NM_001203244	SEMA4G	circRNA	chr10	100985373	100985392	AGO1-4	ccggCACUGACCU-CUGACAAu	ucggGUGA--GGAUGACUGUUa	1.0767	2.665
MIMAT0000269	hsa-miR-212-3p	NM_032112	MRPL43	circRNA	chr10	100986692	100986712	AGO1-4	ccGGCACUGACCUCUGACAAu	gcCCCAGGCUUUGGACUGUUa	1.202	-0.094
MIMAT0000269	hsa-miR-212-3p	NM_012215	MGEA5	circRNA	chr10	101785870	101785892	AGO1,AGO2	ccggcacuGACCU--CUGACAAu	auugucucCUGUAAUGACUGUUg	0.1898	1.565
MIMAT0000269	hsa-miR-212-3p	NM_012215	MGEA5	circRNA	chr10	101803895	101803915	NA	ccggcacugacCUCUGACAAu	uaugaucagaaGAGACUGUUu	0.5056	5.651
MIMAT0000269	hsa-miR-212-3p	NM_007373	SHOC2	circRNA	chr10	110928309	110928329	AGO2	ccggcacugacCUCUGACAAu	aauaauuucccGAGACUGUUg	0.4859	0.011
MIMAT0000269	hsa-miR-212-3p	NM_007373	SHOC2	circRNA	chr10	110937332	110937352	NA	ccggcacugacCUCUGACAAu	guuucaagcaaGGGACUGUUg	0.3106	0.39
MIMAT0000269	hsa-miR-212-3p	NM_007373	SHOC2	circRNA	chr10	110957322	110957342	NA	ccggcaCUGACCUCUGACAAu	cucaaaGUCUUAGGACUGUUg	0.727	0.227
MIMAT0000269	hsa-miR-212-3p	NM_007373	SHOC2	circRNA	chr10	110959544	110959567	NA	ccGGCACUGACC---UCUGACAAu	uaUCAUGUUUAGCAUGGACUGUUg	0.8292	-0.035
MIMAT0000269	hsa-miR-212-3p	NM_007373	SHOC2	circRNA	chr10	110959815	110959835	NA	ccggcacugaccuCUGACAAu	cuucugaaguccuGACUGUUu	0.4146	0.12
MIMAT0000269	hsa-miR-212-3p	NM_007373	SHOC2	circRNA	chr10	111013380	111013399	AGO2	ccggcacUGACCUCUGACAAu	gauagaaAUUUG-GACUGUUg	0.7828	0.784
MIMAT0000269	hsa-miR-212-3p	NM_001244949	GPAM	circRNA	chr10	112152609	112152631	AGO1-4	ccgGCACU-GAC-CUCUGACAAu	uagCUUGAGCUGACAGACUGUUa	1.2114	0.085
MIMAT0000269	hsa-miR-212-3p	NM_014661	FAM53B	circRNA	chr10	124667480	124667501	NA	ccGGCA-CUGACCUCUGACAAu	agCUGUGGGCUGCUGACUGUUg	1.5214	0.116
MIMAT0000269	hsa-miR-212-3p	NM_014661	FAM53B	circRNA	chr10	124759977	124759999	NA	ccggCACUGACC--UCUGACAAu	guuaGUGUUUUGUUAGACUGUUu	1.0546	0.313
MIMAT0000269	hsa-miR-212-3p	NM_014661	FAM53B	circRNA	chr10	124764448	124764469	NA	ccggcacuGACC-UCUGACAAu	ugaguucuCUGGCAGACUGUUc	1.1301	0.709
MIMAT0000269	hsa-miR-212-3p	NM_014661	FAM53B	circRNA	chr10	124773327	124773347	AGO2	ccggcacugaCCUCUGACAAu	gacaacagagGGAGACUGUUu	0.619	0.066
MIMAT0000269	hsa-miR-212-3p	NM_014661	FAM53B	circRNA	chr10	124776908	124776928	NA	ccggcacuGACCUCUGACAAu	gauauuuuCUUCUGACUGUUc	0.5842	0.395
MIMAT0000269	hsa-miR-212-3p	NM_001083914	CTBP2	circRNA	chr10	125044276	125044294	NA	ccggcaCUGACCUCUGACAAu	accaccGCCUG--GACUGUUg	0.7491	-1.126
MIMAT0000269	hsa-miR-212-3p	NM_001083914	CTBP2	circRNA	chr10	125054436	125054456	NA	ccggcacugaccUCUGACAAu	ucagcuucucauGGACUGUUg	0.077	-0.336
MIMAT0000269	hsa-miR-212-3p	NM_001083914	CTBP2	circRNA	chr10	125061893	125061912	NA	ccggCACUGACCUCUGACAAu	ccugGUUCCU-AAGACUGUUg	0.7189	-0.264
MIMAT0000269	hsa-miR-212-3p	NM_001083914	CTBP2	circRNA	chr10	125069076	125069096	NA	ccggcaCUGACCUCUGACAAu	aggccaGCCCCGAGACUGUUu	0.9327	-0.57
MIMAT0000269	hsa-miR-212-3p	NM_001083914	CTBP2	circRNA	chr10	125071913	125071932	AGO1	ccgGCACUGACCUCUGACAAu	cugCG-GGCAGCUGACUGUUc	0.842	0.226
MIMAT0000269	hsa-miR-212-3p	NM_001083914	CTBP2	circRNA	chr10	125082609	125082632	NA	ccggCACUGAC-C--UCUGACAAu	cuggGCGACAGAGCAAGACUGUUu	0.8165	-0.211
MIMAT0000269	hsa-miR-212-3p	NM_001083914	CTBP2	circRNA	chr10	125086936	125086955	NA	ccgGCACUGACCUCUGACAAu	gugUGUGUC-GUGGACUGUUc	1.1847	-0.325
MIMAT0000269	hsa-miR-212-3p	NM_001083914	CTBP2	circRNA	chr10	125101115	125101135	NA	ccggcACUGACCUCUGACAAu	guuaaUGAAUUCAGACUGUUu	0.9593	3.548
MIMAT0000269	hsa-miR-212-3p	NM_001083914	CTBP2	circRNA	chr10	125107823	125107843	NA	ccggcacugaccUCUGACAAu	uuugcaaagauaGGACUGUUu	0.0249	-0.458
MIMAT0000269	hsa-miR-212-3p	NM_001083914	CTBP2	circRNA	chr10	125124565	125124585	NA	ccggcacugaccuCUGACAAu	uuuuuugguaaauGACUGUUu	0.1641	0.799
MIMAT0000269	hsa-miR-212-3p	NM_001083914	CTBP2	circRNA	chr10	125125446	125125466	NA	ccggcacugaccUCUGACAAu	gcagaauagaccAGACUGUUg	0.2937	-0.414
MIMAT0000269	hsa-miR-212-3p	NM_004092	ECHS1	circRNA	chr10	133369983	133370004	AGO2	ccGGCACUGACCU-CUGACAAu	acCUGAGUUUCCAGGACUGUUa	0.8653	3.184
MIMAT0000269	hsa-miR-212-3p	NM_002817	PSMD13	circRNA	chr11	252713	252734	AGO2	ccggcAC-UGACCUCUGACAAu	cugucUGAAGUACAGACUGUUc	0.5927	0.217
MIMAT0000269	hsa-miR-212-3p	NM_175932	PSMD13	circRNA	chr11	252713	252734	AGO2	ccggcAC-UGACCUCUGACAAu	cugucUGAAGUACAGACUGUUc	0.5927	0.217
MIMAT0000269	hsa-miR-212-3p	NM_015012	TMEM41B	circRNA	chr11	9281573	9281593	AGO1-4,AGO2	ccGGCACUGACCUCUGACAAu	uaCCUUCACCCAUGACUGUUa	0.8687	0.829
MIMAT0000269	hsa-miR-212-3p	NM_006391	IPO7	circRNA	chr11	9417108	9417128	AGO2	ccggcacugaccUCUGACAAu	uagaaauuuuaaAGACUGUUg	-0.1098	5.029
MIMAT0000269	hsa-miR-212-3p	NM_006391	IPO7	circRNA	chr11	9437949	9437968	AGO2	ccggcACUGACCUCUGACAAu	cuuaaUGA-UGUUGACUGUUu	0.7495	5.841
MIMAT0000269	hsa-miR-212-3p	NM_021961	TEAD1	circRNA	chr11	12675409	12675416	AGO1	ccggcacugaccuCUGACAAu	#NAME?	-2.0476	2.084
MIMAT0000269	hsa-miR-212-3p	NM_148976	PSMA1	circRNA	chr11	14517644	14517665	AGO2	ccGGC-ACUGACCUCUGACAAu	uaCUGCUGAUGCUAGACUGUUa	1.1371	4.785
MIMAT0000269	hsa-miR-212-3p	NM_018490	LGR4	circRNA	chr11	27366358	27366379	AGO1-4,AGO2	ccGGCACUGA-CCUCUGACAAu	ggCUGCCAGUAGCAGACUGUUa	1.3275	4.758
MIMAT0000269	hsa-miR-212-3p	NM_018490	LGR4	circRNA	chr11	27368151	27368171	AGO2	ccggcacugaccuCUGACAAu	ugcagggcaaccuGACUGUUu	0.6109	2.601
MIMAT0000269	hsa-miR-212-3p	NM_001076786	QSER1	circRNA	chr11	32979673	32979693	AGO2	ccGGCACUGACCUCUGACAAu	acUCAUGCAUUAAGACUGUUu	0.9048	0.391
MIMAT0000269	hsa-miR-212-3p	NM_012194	C11orf41	circRNA	chr11	33543458	33543478	AGO1	ccggcacugaccUCUGACAAu	uacaagccacccAGACUGUUu	-0.0197	-0.288
MIMAT0000269	hsa-miR-212-3p	NM_005898	CAPRIN1	circRNA	chr11	34099471	34099491	AGO2	ccggcacugacCUCUGACAAu	cuuauuguaaaGGGACUGUUu	0.4974	3.705
MIMAT0000269	hsa-miR-212-3p	NM_005898	CAPRIN1	circRNA	chr11	34101544	34101564	NA	ccggcacugaccuCUGACAAu	guguucauaguuuGACUGUUu	-0.4286	0.451
MIMAT0000269	hsa-miR-212-3p	NM_017583	TRIM44	circRNA	chr11	35807704	35807724	AGO1-4,AGO2	ccggcacugaccUCUGACAAu	guucauacgcauAGACUGUUa	0.5517	0.025
MIMAT0000269	hsa-miR-212-3p	NR_024625	API5	circRNA	chr11	43344318	43344340	AGO1,AGO1-4	ccGGCACUGACCU--CUGACAAu	guUUGAUACUGAGUUGACUGUUc	1.252	0.969
MIMAT0000269	hsa-miR-212-3p	NM_014342	MTCH2	circRNA	chr11	47622720	47622741	AGO2	ccgGCACUGACC--UCUGACAAu	auaCGU-CUUGGAUAGACUGUUg	1.1161	3.092
MIMAT0000269	hsa-miR-212-3p	NM_001620	AHNAK	circRNA	chr11	62533030	62533048	AGO2	ccggCACUGACCUCUGACAAu	acagGUGA--AGUGACUGUUc	0.777	-0.145
MIMAT0000269	hsa-miR-212-3p	hsa_circ_0002791	hsa_circ_0002791	circRNA	chr11	65436627	65436648	AGO1,AGO1-4,AGO2	ccGGCAC-UGACCUCUGACAAu	ugUCUUGCACUGUGGACUGUUg	1.5772	-0.485
MIMAT0000269	hsa-miR-212-3p	hsa_circ_0003812	hsa_circ_0003812	circRNA	chr11	65436627	65436648	AGO1,AGO1-4,AGO2	ccGGCAC-UGACCUCUGACAAu	ugUCUUGCACUGUGGACUGUUg	1.5772	-0.485
MIMAT0000269	hsa-miR-212-3p	hsa_circ_0006417	hsa_circ_0006417	circRNA	chr11	65436627	65436648	AGO1,AGO1-4,AGO2	ccGGCAC-UGACCUCUGACAAu	ugUCUUGCACUGUGGACUGUUg	1.5772	-0.485
MIMAT0000269	hsa-miR-212-3p	hsa_circ_0007185	hsa_circ_0007185	circRNA	chr11	65436627	65436648	AGO1,AGO1-4,AGO2	ccGGCAC-UGACCUCUGACAAu	ugUCUUGCACUGUGGACUGUUg	1.5772	-0.485
MIMAT0000269	hsa-miR-212-3p	NM_001206947	PICALM	circRNA	chr11	86012315	86012335	AGO2	ccggcACUGACCUCUGACAAu	aaagaUGCCAUUAGACUGUUu	0.5451	5.951
MIMAT0000269	hsa-miR-212-3p	NM_007166	PICALM	circRNA	chr11	86012315	86012335	AGO2	ccggcACUGACCUCUGACAAu	aaagaUGCCAUUAGACUGUUu	0.5451	5.951
MIMAT0000269	hsa-miR-212-3p	hsa_circ_0000347	hsa_circ_001032	circRNA	chr11	86012315	86012335	AGO2	ccggcACUGACCUCUGACAAu	aaagaUGCCAUUAGACUGUUu	0.5451	5.951
MIMAT0000269	hsa-miR-212-3p	NM_001130145	YAP1	circRNA	chr11	102230455	102230475	AGO1,AGO2	ccGGCACUGACCUCUGACAAu	aaCCAAGGCUGAAGACUGUUu	1.2996	2.316
MIMAT0000269	hsa-miR-212-3p	NM_002716	PPP2R1B	circRNA	chr11	111761012	111761031	AGO2	ccGGCACUGACCUCUGACAAu	aaCUGUGG-AAGAGACUGUUg	1.1847	5.096
MIMAT0000269	hsa-miR-212-3p	NM_001001522	TAGLN	circRNA	chr11	117203453	117203472	AGO2	ccgGCACUGACCUCUGACAAu	ugaCAUG-UUCCAGACUGUUg	1.0394	5.52
MIMAT0000269	hsa-miR-212-3p	NM_003105	SORL1	circRNA	chr11	121545309	121545329	AGO2	ccGGCACUGACCUCUGACAAu	ugCUGGGACACAAGACUGUUu	1.3391	4.353
MIMAT0000269	hsa-miR-212-3p	NM_001642	APLP2	circRNA	chr11	130144637	130144656	AGO2	ccggcacuGACCUCUGACAAu	uuauuuucCU-GUGACUGUUu	0.4777	1.65
MIMAT0000269	hsa-miR-212-3p	NM_015261	NCAPD3	circRNA	chr11	134203693	134203716	AGO2	ccggcACUGACCU---CUGACAAu	cacacUGUCUGGAGUUGACUGUUa	1.2745	2.235
MIMAT0000269	hsa-miR-212-3p	NR_027948	ERC1	circRNA	chr12	1018893	1018914	NA	ccgGCA-CUGACCUCUGACAAu	uugUGUAGGAUUGUGACUGUUg	0.8896	0.251
MIMAT0000269	hsa-miR-212-3p	NR_027948	ERC1	circRNA	chr12	1021285	1021305	NA	ccggcacugaccuCUGACAAu	caagcaaggccuuGACUGUUc	-0.6667	0.029
MIMAT0000269	hsa-miR-212-3p	NR_027948	ERC1	circRNA	chr12	1022505	1022525	NA	ccggcACUGACCUCUGACAAu	aacacUGACUGGGGACUGUUa	1.3136	0.018
MIMAT0000269	hsa-miR-212-3p	NR_027948	ERC1	circRNA	chr12	1490959	1490978	AGO1-4	ccGGCACUGACCUCUGACAAu	ucUCCUG-UUUGAGACUGUUg	1.115	0.391
MIMAT0000269	hsa-miR-212-3p	NR_026581	MLF2	circRNA	chr12	6749983	6750005	AGO2	ccggCACUG-ACCU-CUGACAAu	ccggGAGACACGGAGGACUGUUc	1.0209	4.064
MIMAT0000269	hsa-miR-212-3p	NM_007178	STRAP	circRNA	chr12	15882485	15882506	AGO1,AGO1-4,AGO2	ccGGCACUGA-CCUCUGACAAu	uuCCCUCCCUCGUCGACUGUUg	0.8966	0.483
MIMAT0000269	hsa-miR-212-3p	NM_001174097	LDHB	circRNA	chr12	21657780	21657794	AGO2	ccggcacugaccuCUGACAAu	#NAME?	-0.5275	-1.242
MIMAT0000269	hsa-miR-212-3p	NM_002300	LDHB	circRNA	chr12	21657780	21657794	AGO2	ccggcacugaccuCUGACAAu	#NAME?	-0.5275	-1.242
MIMAT0000269	hsa-miR-212-3p	NM_002300	LDHB	circRNA	chr12	21657780	21657801	AGO2	ccGGCACUGACCU-CUGACAAu	ugUCUUCUCCGCACGACUGUUa	0.9327	-0.873
MIMAT0000269	hsa-miR-212-3p	NM_177444	PPFIBP1	circRNA	chr12	27154871	27154890	NA	ccggcacuGACCUCUGACAAu	uccacucuCU-GAGACUGUUc	0.885	-0.189
MIMAT0000269	hsa-miR-212-3p	NM_177444	PPFIBP1	circRNA	chr12	27169172	27169194	NA	ccGGCACU-GAC-CUCUGACAAu	caCUGUGGUCUGAGAGACUGUUa	1.5796	0.084
MIMAT0000269	hsa-miR-212-3p	NM_177444	PPFIBP1	circRNA	chr12	27175542	27175562	NA	ccggcaCUGACCUCUGACAAu	gagcagGAGAGGAGACUGUUu	1.0952	-0.1
MIMAT0000269	hsa-miR-212-3p	NM_177444	PPFIBP1	circRNA	chr12	27193038	27193059	NA	ccGGCACUGACCU-CUGACAAu	ggUUGAGGUGGGAGGACUGUUu	1.569	0.308
MIMAT0000269	hsa-miR-212-3p	NM_177444	PPFIBP1	circRNA	chr12	27193286	27193306	NA	ccggcacugACCUCUGACAAu	gaauccccaUGUGGACUGUUu	0.263	0.408
MIMAT0000269	hsa-miR-212-3p	NM_177444	PPFIBP1	circRNA	chr12	27194808	27194826	NA	ccggcacuGACCUCUGACAAu	ggggaaacCUG--GACUGUUu	0.6328	0.41
MIMAT0000269	hsa-miR-212-3p	NM_177444	PPFIBP1	circRNA	chr12	27204072	27204092	NA	ccggcacUGACCUCUGACAAu	cuugaaaAGUUGGGACUGUUc	0.3106	0.004
MIMAT0000269	hsa-miR-212-3p	NM_177444	PPFIBP1	circRNA	chr12	27208772	27208792	NA	ccggcacugaccUCUGACAAu	gccacugcacccAGACUGUUu	0.8292	0.069
MIMAT0000269	hsa-miR-212-3p	NM_177444	PPFIBP1	circRNA	chr12	27223890	27223910	NA	ccgGCACUGACCUCUGACAAu	auaUGUGAUAAAGGACUGUUa	1.1022	-0.343
MIMAT0000269	hsa-miR-212-3p	NM_177444	PPFIBP1	circRNA	chr12	27226239	27226258	NA	ccggcaCUGACCUCUGACAAu	aauacaGA-UGGUGACUGUUu	0.6804	0.071
MIMAT0000269	hsa-miR-212-3p	NM_177444	PPFIBP1	circRNA	chr12	27279339	27279359	NA	ccggcacugaccUCUGACAAu	gagucucaaaauGGACUGUUu	0.5168	0.389
MIMAT0000269	hsa-miR-212-3p	NM_177444	PPFIBP1	circRNA	chr12	27309067	27309087	NA	ccggcacUGACCUCUGACAAu	aacaaauAGUAGUGACUGUUu	0.5447	0.101
MIMAT0000269	hsa-miR-212-3p	NM_015000	STK38L	circRNA	chr12	27314561	27314581	AGO2	ccggcacugacCUCUGACAAu	ucuacauuucaGAGACUGUUc	-0.1905	4.943
MIMAT0000269	hsa-miR-212-3p	NM_177444	PPFIBP1	circRNA	chr12	27314561	27314581	AGO2	ccggcacugacCUCUGACAAu	ucuacauuucaGAGACUGUUc	-0.1905	4.943
MIMAT0000269	hsa-miR-212-3p	NM_177444	PPFIBP1	circRNA	chr12	27317767	27317789	NA	ccggCAC--UGACCUCUGACAAu	aaugGUGGCAUUUUUGACUGUUa	0.6818	-0.04
MIMAT0000269	hsa-miR-212-3p	NM_177444	PPFIBP1	circRNA	chr12	27324365	27324385	AGO1-4,AGO2	ccggcacugaccUCUGACAAu	uuuuuuuaaaaaGGACUGUUu	0.3151	0.206
MIMAT0000269	hsa-miR-212-3p	NM_177444	PPFIBP1	circRNA	chr12	27340896	27340916	NA	ccggcacugaccuCUGACAAu	uggcucucagcuuGACUGUUg	0	0.108
MIMAT0000269	hsa-miR-212-3p	NM_177444	PPFIBP1	circRNA	chr12	27344593	27344614	NA	ccGGCAC-UGACCUCUGACAAu	cgCUCUGCUUUUAAGACUGUUc	1.1265	0.35
MIMAT0000269	hsa-miR-212-3p	NM_177444	PPFIBP1	circRNA	chr12	27350449	27350469	NA	ccggcacugaccuCUGACAAu	aacucccugucccGACUGUUu	0.1311	0.05
MIMAT0000269	hsa-miR-212-3p	NM_177444	PPFIBP1	circRNA	chr12	27369597	27369621	NA	ccGGCAC-UGAC---CUCUGACAAu	uaUCUUGAACUGAAAGUGACUGUUa	1.0673	-0.008
MIMAT0000269	hsa-miR-212-3p	NM_177444	PPFIBP1	circRNA	chr12	27376685	27376705	NA	ccggCACUGACCUCUGACAAu	augaGGGGCAUCUGACUGUUa	0.5168	0.347
MIMAT0000269	hsa-miR-212-3p	NM_177444	PPFIBP1	circRNA	chr12	27405527	27405547	NA	ccGGCACUGACCUCUGACAAu	agCUGAGGGUCCUGACUGUUa	1.0394	0.127
MIMAT0000269	hsa-miR-212-3p	NM_177444	PPFIBP1	circRNA	chr12	27439088	27439109	NA	ccggCACUG-ACCUCUGACAAu	acaaGUAGCAUUAGGACUGUUu	0.6992	0.168
MIMAT0000269	hsa-miR-212-3p	NM_177444	PPFIBP1	circRNA	chr12	27449124	27449144	NA	ccggcacugaccUCUGACAAu	cuggcuaaaccaAGACUGUUg	0.3627	-0.102
MIMAT0000269	hsa-miR-212-3p	NM_177444	PPFIBP1	circRNA	chr12	27449901	27449922	NA	ccGGCACUGACCU-CUGACAAu	agCCCUUCCUGUAGGACUGUUg	1.3415	-0.383
MIMAT0000269	hsa-miR-212-3p	NM_177444	PPFIBP1	circRNA	chr12	27450674	27450698	NA	ccggcACUGACC----UCUGACAAu	aaugcUCACUGGUGAAGGACUGUUc	0.8277	0.037
MIMAT0000269	hsa-miR-212-3p	NM_177444	PPFIBP1	circRNA	chr12	27455121	27455141	NA	ccggCACUGACCUCUGACAAu	ucugGAGGCCCCAGACUGUUc	0.6597	0.228
MIMAT0000269	hsa-miR-212-3p	NM_177444	PPFIBP1	circRNA	chr12	27460738	27460758	NA	ccggcacugaccuCUGACAAu	uucuucaagguuuGACUGUUc	0.259	-0.169
MIMAT0000269	hsa-miR-212-3p	NM_177444	PPFIBP1	circRNA	chr12	27462007	27462027	NA	ccGGCACUGACCUCUGACAAu	aaCUGAAGUUAAAGACUGUUu	0.9327	-0.147
MIMAT0000269	hsa-miR-212-3p	NM_177444	PPFIBP1	circRNA	chr12	27465931	27465951	NA	ccGGCACUGACCUCUGACAAu	acUUGUAAGGUCAGACUGUUa	0.8966	-0.116
MIMAT0000269	hsa-miR-212-3p	NM_177444	PPFIBP1	circRNA	chr12	27466887	27466907	NA	ccggcacugaccuCUGACAAu	aacaggaaaacuuGACUGUUg	0.4844	-0.358
MIMAT0000269	hsa-miR-212-3p	NM_177444	PPFIBP1	circRNA	chr12	27479026	27479050	NA	ccggCACUGACCU----CUGACAAu	agggGUGGGUUGAACAGGACUGUUg	0.9384	-0.019
MIMAT0000269	hsa-miR-212-3p	NM_177444	PPFIBP1	circRNA	chr12	27483340	27483362	NA	ccgGCACUGAC--CUCUGACAAu	uugCAUGAAUGUUAGGACUGUUa	0.9512	-0.008
MIMAT0000269	hsa-miR-212-3p	NM_177444	PPFIBP1	circRNA	chr12	27485749	27485769	NA	ccggcacugaccUCUGACAAu	uuauaagcauauAGACUGUUg	0.274	-0.158
MIMAT0000269	hsa-miR-212-3p	NM_030674	SLC38A1	circRNA	chr12	46187291	46187311	AGO1,AGO1-4,AGO2	ccggcACUGACCUCUGACAAu	gaaucUAACCGCAGACUGUUg	0.8896	0.204
MIMAT0000269	hsa-miR-212-3p	NM_030674	SLC38A1	circRNA	chr12	46263135	46263155	NA	ccggcacugacCUCUGACAAu	caauuaagucaGAGACUGUUg	-0.1905	-0.211
MIMAT0000269	hsa-miR-212-3p	NM_030674	SLC38A1	circRNA	chr12	46265332	46265352	NA	ccggcacUGACCUCUGACAAu	ccuucacAUUUUGGACUGUUg	0.263	-0.079
MIMAT0000269	hsa-miR-212-3p	NM_015270	ADCY6	circRNA	chr12	48777191	48777211	AGO2	ccggcacugaCCUCUGACAAu	caagaucuugGGGGACUGUUa	0.458	5.613
MIMAT0000269	hsa-miR-212-3p	NM_001659	ARF3	circRNA	chr12	48938152	48938173	AGO1-4,AGO2	ccggcacuGACCU-CUGACAAu	auuuaucuCUAGAUGACUGUUc	0.6124	0.996
MIMAT0000269	hsa-miR-212-3p	NM_001126103	RACGAP1	circRNA	chr12	49999694	49999714	AGO2	ccggcacugacCUCUGACAAu	caaaaacuacaGUGACUGUUc	-0.4659	4.892
MIMAT0000269	hsa-miR-212-3p	NM_173595	ANKRD52	circRNA	chr12	56253024	56253044	AGO2	ccggcacugaccuCUGACAAu	cuuuggauucucuGACUGUUg	-0.1498	4.75
MIMAT0000269	hsa-miR-212-3p	NM_004990	MARS	circRNA	chr12	57516265	57516284	AGO1-4,AGO2	ccGGCACUGACCUCUGACAAu	agCAGUUG-UAGAGACUGUUa	1.2218	0.413
MIMAT0000269	hsa-miR-212-3p	NM_020762	SRGAP1	circRNA	chr12	64147233	64147252	AGO2	ccGGCACUGACCUCUGACAAu	cuUCCUG-CUUGUGACUGUUa	1.0592	4.053
MIMAT0000269	hsa-miR-212-3p	NM_007235	XPOT	circRNA	chr12	64420398	64420418	AGO1-4	ccggcacugacCUCUGACAAu	ggaagaagcauGUGACUGUUu	0.7549	6.114
MIMAT0000269	hsa-miR-212-3p	NM_007235	XPOT	circRNA	chr12	64431594	64431612	AGO2	ccggcacuGACCUCUGACAAu	aaguuuauCUG--GACUGUUu	0.4998	5.581
MIMAT0000269	hsa-miR-212-3p	NM_018448	CAND1	circRNA	chr12	67312947	67312966	AGO2	ccGGCACUGACCUCUGACAAu	uuCCUUCA-UGGAGACUGUUu	1.2102	1.986
MIMAT0000269	hsa-miR-212-3p	NR_037615	CNOT2	circRNA	chr12	70354455	70354475	AGO2	ccggcacugaccuCUGACAAu	ugcaagaauaucuGACUGUUu	0.4611	3.725
MIMAT0000269	hsa-miR-212-3p	NM_007043	KRR1	circRNA	chr12	75506871	75506892	AGO1-4	ccggcaCUGACCU-CUGACAAu	aucgaaGGCAGCAUGACUGUUu	0.7352	5.072
MIMAT0000269	hsa-miR-212-3p	NM_020841	OSBPL8	circRNA	chr12	76352363	76352383	AGO1-4,AGO2	ccggcACUGACCUCUGACAAu	uuaauUGAAGAUGGACUGUUg	0.5672	2.075
MIMAT0000269	hsa-miR-212-3p	NM_020841	OSBPL8	circRNA	chr12	76353768	76353788	AGO1	ccggCACUGACCUCUGACAAu	cagaGUUAUUCAUGACUGUUc	0.6992	0.905
MIMAT0000269	hsa-miR-212-3p	NM_001135805	SYT1	circRNA	chr12	79217561	79217583	AGO2	ccggcacUGAC--CUCUGACAAu	ugucaccACUGUCGCGACUGUUc	1.0151	1.674
MIMAT0000269	hsa-miR-212-3p	NM_001135805	SYT1	circRNA	chr12	79353546	79353568	AGO2	ccGGC-ACUG-ACCUCUGACAAu	uaCUGCUGGUAAGCUGACUGUUg	0.9442	5.923
MIMAT0000269	hsa-miR-212-3p	NM_018082	POLR3B	circRNA	chr12	106504126	106504146	AGO2	ccggcACUGACCUCUGACAAu	ggaaaUGGAACGUGACUGUUu	0.8745	6.44
MIMAT0000269	hsa-miR-212-3p	NM_014325	CORO1C	circRNA	chr12	108648971	108648990	AGO1-4,AGO2	ccGGCACUGACCUCUGACAAu	acCUAUUAUU-AUGACUGUUc	0.7898	4.775
MIMAT0000269	hsa-miR-212-3p	NM_002710	PPP1CC	circRNA	chr12	110724716	110724736	AGO1,AGO1-4,AGO2	ccggcacugaccUCUGACAAu	gaaaacuuucacAGACUGUUu	-0.1905	6.7
MIMAT0000269	hsa-miR-212-3p	NM_003959	HIP1R	circRNA	chr12	122862934	122862954	AGO2	ccggcAC-UGACCUCUGACAAu	uaaaaUGCACU-UUGACUGUUu	0.6542	0.446
MIMAT0000269	hsa-miR-212-3p	NM_032656	DHX37	circRNA	chr12	124980579	124980604	AGO1	ccGGCA---CUGACCU--CUGACAAu	gcCCGUGCCGGCUGGGAUGACUGUUc	1.5377	-0.851
MIMAT0000269	hsa-miR-212-3p	NM_015114	ANKLE2	circRNA	chr12	132729959	132729983	AGO2	ccgGCACUGA-CCU---CUGACAAu	ccaCCUGUCUCGGAUUUGACUGUUg	0.9906	1.666
MIMAT0000269	hsa-miR-212-3p	NM_003453	ZMYM2	circRNA	chr13	20051433	20051452	AGO1-4	ccGGCACUGACCUCUGACAAu	#NAME?	0.8223	5.953
MIMAT0000269	hsa-miR-212-3p	NM_014089	NUPL1	circRNA	chr13	25340963	25340982	AGO1-4	ccggcACUGACCUCUGACAAu	acuuuUGCCU-CAGACUGUUc	0.6797	2.092
MIMAT0000269	hsa-miR-212-3p	NM_003045	SLC7A1	circRNA	chr13	29510025	29510045	AGO2	ccggcAC-UGACCUCUGACAAu	aaagaUGCACU-CAGACUGUUa	0.7971	0.331
MIMAT0000269	hsa-miR-212-3p	NM_003045	SLC7A1	circRNA	chr13	29514103	29514123	NA	ccggcacuGACCUCUGACAAu	ccuuccucCCGGGGACUGUUc	0.2235	-0.38
MIMAT0000269	hsa-miR-212-3p	NM_015032	PDS5B	circRNA	chr13	32775375	32775398	AGO1,AGO1-4,AGO2	ccggcACUGACCU---CUGACAAu	uaaacUGACAGUACCCGACUGUUu	0.71	2.51
MIMAT0000269	hsa-miR-212-3p	NM_172373	ELF1	circRNA	chr13	40941018	40941038	AGO1-4	ccggcacugaccUCUGACAAu	cccagcucuuccGGACUGUUc	0.4971	4.011
MIMAT0000269	hsa-miR-212-3p	NM_016248	AKAP11	circRNA	chr13	42292447	42292470	AGO2	ccgGCACUGAC--CU-CUGACAAu	cagUGUAACAGCAGAGGACUGUUu	0.9291	1.587
MIMAT0000269	hsa-miR-212-3p	NM_016248	AKAP11	circRNA	chr13	42320708	42320726	NA	ccGGCAC-UGACCUCUGACAAu	uuCUGAGCACU---GACUGUUc	0.899	0.333
MIMAT0000269	hsa-miR-212-3p	NM_015057	MYCBP2	circRNA	chr13	77044919	77044939	AGO1	ccggcacugaccUCUGACAAu	gguuuauuuccuAGACUGUUa	0.0871	5.286
MIMAT0000269	hsa-miR-212-3p	NM_032813	TMTC4	circRNA	chr13	100625554	100625574	AGO2	ccggcacugaccUCUGACAAu	aaggaaauacccAGACUGUUa	-0.4286	5.181
MIMAT0000269	hsa-miR-212-3p	NM_017664	ANKRD10	circRNA	chr13	110878867	110878887	AGO1-4	ccggcacugaccuCUGACAAu	aaaauauuuaacuGACUGUUg	-0.6667	0.94
MIMAT0000269	hsa-miR-212-3p	NM_015382	HECTD1	circRNA	chr14	31100658	31100678	AGO1,AGO1-4,AGO2	ccggcacugaccuCUGACAAu	gguggucccacuuGACUGUUc	0.849	3.133
MIMAT0000269	hsa-miR-212-3p	NM_015382	HECTD1	circRNA	chr14	31107191	31107210	AGO2	ccggCACUGACCUCUGACAAu	agagGUCA-UGUGGACUGUUc	1.0592	5.387
MIMAT0000269	hsa-miR-212-3p	NM_001030055	ARHGAP5	circRNA	chr14	32093567	32093587	AGO2	ccggcacugacCUCUGACAAu	accaucucccaGAGACUGUUu	0.4859	3.291
MIMAT0000269	hsa-miR-212-3p	NM_138288	SPTSSA	circRNA	chr14	34434922	34434944	AGO1-4,AGO2	ccGGCACUG--ACCUCUGACAAu	uuUCUUAACCUUUGUGACUGUUu	0.8374	4.869
MIMAT0000269	hsa-miR-212-3p	NM_017658	KLHL28	circRNA	chr14	44945334	44945354	AGO2	ccggcacugacCUCUGACAAu	uagcuaccgaaGAGACUGUUu	0.2787	4.582
MIMAT0000269	hsa-miR-212-3p	NM_017658	KLHL28	circRNA	chr14	44945360	44945380	AGO2	ccggcacugaccuCUGACAAu	aauuguuuccaauGACUGUUu	0.4413	4.608
MIMAT0000269	hsa-miR-212-3p	NM_017658	KLHL28	circRNA	chr14	44945634	44945653	NA	ccGGCACUGACCUCUGACAAu	ugCCUAUACAGG-GACUGUUu	1.1811	3.908
MIMAT0000269	hsa-miR-212-3p	NM_004713	NEMF	circRNA	chr14	49575481	49575507	NA	ccggcaCUGACCU------CUGACAAu	auuccaGACUGGACCUUCUGACUGUUa	1.0188	0.388
MIMAT0000269	hsa-miR-212-3p	NM_004713	NEMF	circRNA	chr14	49623120	49623143	NA	ccggcacUGACCU---CUGACAAu	aucuaauACUGAAAAUGACUGUUc	0.7491	1.358
MIMAT0000269	hsa-miR-212-3p	NM_004713	NEMF	circRNA	chr14	49631809	49631829	NA	ccggcacugacCUCUGACAAu	auaaucauaaaGAGACUGUUa	-0.1905	0.031
MIMAT0000269	hsa-miR-212-3p	NM_004713	NEMF	circRNA	chr14	49653574	49653594	NA	ccGGCACUGACCUCUGACAAu	guCUCUGAAUUUCGACUGUUa	1.1568	0.354
MIMAT0000269	hsa-miR-212-3p	NM_004713	NEMF	circRNA	chr14	49664482	49664503	NA	ccggcACUGA-CCUCUGACAAu	caaaaUAACUCUUAGACUGUUa	0.6624	0.217
MIMAT0000269	hsa-miR-212-3p	NM_004713	NEMF	circRNA	chr14	49673334	49673354	NA	ccGGCACUGACCUCUGACAAu	ccUUGGGAGUUGGGACUGUUc	1.1347	-0.154
MIMAT0000269	hsa-miR-212-3p	NM_004713	NEMF	circRNA	chr14	49674061	49674081	NA	ccggcacugaCCUCUGACAAu	ugagagaaaaGGAGACUGUUu	0.6485	0.06
MIMAT0000269	hsa-miR-212-3p	NM_004713	NEMF	circRNA	chr14	49710103	49710123	NA	ccggcacugacCUCUGACAAu	agaauaaaaauGAGACUGUUu	0.5056	0.527
MIMAT0000269	hsa-miR-212-3p	NM_004713	NEMF	circRNA	chr14	49751882	49751903	NA	ccgGCACUGAC-CUCUGACAAu	ucaCUUAACAGAGUGACUGUUu	0.842	0.457
MIMAT0000269	hsa-miR-212-3p	NM_004713	NEMF	circRNA	chr14	49779084	49779104	NA	ccggCACUGACCUCUGACAAu	auuaGAGAUAGUUGACUGUUa	0.6992	-0.2
MIMAT0000269	hsa-miR-212-3p	NM_004713	NEMF	circRNA	chr14	49825898	49825918	NA	ccggcacUGACCUCUGACAAu	uaaaagaAGUUCAGACUGUUa	0.2154	5.081
MIMAT0000269	hsa-miR-212-3p	NM_004713	NEMF	circRNA	chr14	49828305	49828325	AGO1-4,AGO2	ccggcacUGACCUCUGACAAu	agaaaacACAAAAGACUGUUg	0.5451	3.658
MIMAT0000269	hsa-miR-212-3p	NM_004124	GMFB	circRNA	chr14	54475524	54475545	NA	ccggcacUGACC-UCUGACAAu	gaaaaaaGUUGGUUGACUGUUu	0.6607	1.016
MIMAT0000269	hsa-miR-212-3p	NM_004124	GMFB	circRNA	chr14	54477468	54477488	AGO2	ccggcaCUGACCUCUGACAAu	augauaGAAUUAUGACUGUUa	0.3332	0.86
MIMAT0000269	hsa-miR-212-3p	NM_014924	ATG14	circRNA	chr14	55369243	55369261	AGO2	ccGGCACUGACCUCUGACAAu	ugCGGUG-CU-GAGACUGUUc	1.4738	-0.047
MIMAT0000269	hsa-miR-212-3p	NM_017420	SIX4	circRNA	chr14	60712055	60712075	AGO2	ccGGCACUGACCUCUGACAAu	caCUCUGACACAUGACUGUUg	1.0894	0.861
MIMAT0000269	hsa-miR-212-3p	NM_005956	MTHFD1	circRNA	chr14	64415670	64415692	AGO1-4,AGO2	ccggCACU-GACCU-CUGACAAu	agagGUGACCUCAAUGACUGUUu	1.252	4.764
MIMAT0000269	hsa-miR-212-3p	NM_001242924	ZNF410	circRNA	chr14	73931843	73931862	AGO2	ccGGCACUGACCUCUGACAAu	guUCUUCAUU-CUGACUGUUg	0.9524	0.491
MIMAT0000269	hsa-miR-212-3p	NM_000428	LTBP2	circRNA	chr14	74501482	74501502	AGO1	ccggcacUGACCUCUGACAAu	gggcuacACCUGUGACUGUUu	0.957	5.424
MIMAT0000269	hsa-miR-212-3p	NM_019589	YLPM1	circRNA	chr14	74809760	74809779	AGO2	ccGGCACUGACCUCUGACAAu	acCAGU-ACAACAGACUGUUg	0.9639	3.662
MIMAT0000269	hsa-miR-212-3p	NM_005197	FOXN3	circRNA	chr14	89159632	89159652	NA	ccggcacUGACCUCUGACAAu	guucaacAUUCAGGACUGUUu	0.7828	0.242
MIMAT0000269	hsa-miR-212-3p	NM_005197	FOXN3	circRNA	chr14	89160808	89160828	NA	ccggcacugaccuCUGACAAu	agggacaaauucuGACUGUUg	0.3627	5.21
MIMAT0000269	hsa-miR-212-3p	NM_005197	FOXN3	circRNA	chr14	89161741	89161762	AGO2	ccggCA-CUGACCUCUGACAAu	cgagGUGGACGUUGGACUGUUc	1.0813	0.183
MIMAT0000269	hsa-miR-212-3p	hsa_circ_0000558	hsa_circ_002145	circRNA	chr14	89161741	89161762	AGO2	ccggCA-CUGACCUCUGACAAu	cgagGUGGACGUUGGACUGUUc	1.0813	0.183
MIMAT0000269	hsa-miR-212-3p	NM_001002860	BTBD7	circRNA	chr14	93240741	93240762	AGO2	ccgGCACU-GACCUCUGACAAu	augUGUGAGCUAAGGACUGUUu	1.2369	1.902
MIMAT0000269	hsa-miR-212-3p	NM_032632	PAPOLA	circRNA	chr14	96566948	96566968	AGO1,AGO1-4,AGO2	ccGGCACUGACCUCUGACAAu	aaCCUGGAGAUCAGACUGUUg	0.849	4.053
MIMAT0000269	hsa-miR-212-3p	NM_017762	MTMR10	circRNA	chr15	30940134	30940154	AGO1-4,AGO2	ccggcacugaccuCUGACAAu	uacuuucaaauuuGACUGUUu	0.4844	-0.312
MIMAT0000269	hsa-miR-212-3p	NM_003246	THBS1	circRNA	chr15	39584378	39584396	AGO1-4,AGO2	ccggcaCUGACCUCUGACAAu	aacgagGAAUG--GACUGUUg	0.7189	4.023
MIMAT0000269	hsa-miR-212-3p	NM_001013703	EIF2AK4	circRNA	chr15	39973604	39973624	AGO1	ccggcacugACCUCUGACAAu	aagauuaugUUGAGACUGUUa	0.451	3.111
MIMAT0000269	hsa-miR-212-3p	NM_001013703	EIF2AK4	circRNA	chr15	40016627	40016648	NA	ccggCACUGAC-CUCUGACAAu	agagGAGGUUGUUGGACUGUUg	1.0394	3.471
MIMAT0000269	hsa-miR-212-3p	NM_007236	CHP	circRNA	chr15	41280226	41280247	AGO2	ccggCAC-UGACCUCUGACAAu	guuaGUGCAAUGUUGACUGUUg	1.094	0.811
MIMAT0000269	hsa-miR-212-3p	NM_007236	CHP	circRNA	chr15	41281228	41281248	AGO1-4	ccggcacugaccuCUGACAAu	uguccaaagcauuGACUGUUg	0.4692	1.11
MIMAT0000269	hsa-miR-212-3p	NM_153260	LRRC57	circRNA	chr15	42543523	42543544	AGO1-4	ccgGCACUGAC-CUCUGACAAu	guaCAUAAAUGUGUGACUGUUu	1.0197	0.49
MIMAT0000269	hsa-miR-212-3p	NM_016396	CTDSPL2	circRNA	chr15	44447981	44448001	NA	ccggcacuGACCUCUGACAAu	cccauccuCUCCAGACUGUUg	0.5253	0.805
MIMAT0000269	hsa-miR-212-3p	NM_016396	CTDSPL2	circRNA	chr15	44448902	44448922	NA	ccggcacuGACCUCUGACAAu	cacagcuuCAGUGGACUGUUc	0.6876	2.689
MIMAT0000269	hsa-miR-212-3p	NM_016396	CTDSPL2	circRNA	chr15	44525494	44525513	AGO2	ccggcaCUGACCUCUGACAAu	gccacaGGCU-CAGACUGUUu	0.9849	3.72
MIMAT0000269	hsa-miR-212-3p	NM_153618	SEMA6D	circRNA	chr15	47773418	47773438	AGO2	ccggcacuGACCUCUGACAAu	gcgcaaccCUGCUGACUGUUu	0.7968	1.553
MIMAT0000269	hsa-miR-212-3p	NM_002748	MAPK6	circRNA	chr15	52064626	52064648	AGO2	ccggCACUGACC--UCUGACAAu	gugaGUGGUGGGGAGGACUGUUu	1.1614	3.074
MIMAT0000269	hsa-miR-212-3p	NM_019600	FAM214A	circRNA	chr15	52608605	52608625	AGO1-4	ccggcacugaccUCUGACAAu	aagaaguauaaaAGACUGUUu	0.0725	1.182
MIMAT0000269	hsa-miR-212-3p	NM_019600	FAM214A	circRNA	chr15	52633895	52633915	NA	ccggcacugaccUCUGACAAu	cauuuuauauccAGACUGUUa	0.3082	0.529
MIMAT0000269	hsa-miR-212-3p	NM_019600	FAM214A	circRNA	chr15	52636300	52636321	NA	ccggCACUGACCU--CUGACAAu	aaggGUGG-UGCAAUGACUGUUa	0.8559	-0.059
MIMAT0000269	hsa-miR-212-3p	NM_019600	FAM214A	circRNA	chr15	52639521	52639541	NA	ccggcacugaccUCUGACAAu	uugcuauuucccAGACUGUUg	0.0407	0.359
MIMAT0000269	hsa-miR-212-3p	NM_019600	FAM214A	circRNA	chr15	52644870	52644890	NA	ccggcacugaccuCUGACAAu	uaauccuuuaaauGACUGUUg	-0.6667	-0.11
MIMAT0000269	hsa-miR-212-3p	NM_003922	HERC1	circRNA	chr15	63643475	63643493	AGO2	ccGGCACUGACCUCUGACAAu	acUCCUG-UUCG-GACUGUUg	0.9245	4.287
MIMAT0000269	hsa-miR-212-3p	NM_006305	ANP32A	circRNA	chr15	68780035	68780053	AGO1,AGO1-4,AGO2	ccGGCACUGACCUCUGACAAu	uaUUGUGAUU--UGACUGUUu	1.2044	4.217
MIMAT0000269	hsa-miR-212-3p	NM_024817	THSD4	circRNA	chr15	71777877	71777897	AGO1,AGO1-4	ccggcaCUGACCUCUGACAAu	cucaaaGACAUUAGACUGUUu	0.8444	0.407
MIMAT0000269	hsa-miR-212-3p	NM_005744	ARIH1	circRNA	chr15	72503324	72503344	NA	ccggcacugaccUCUGACAAu	aaggcagcagcuAGACUGUUu	0.1509	0.42
MIMAT0000269	hsa-miR-212-3p	NM_005744	ARIH1	circRNA	chr15	72509949	72509971	NA	ccggcaCUGAC--CUCUGACAAu	aggcuaGAGUGCAGUGACUGUUc	0.9245	-0.201
MIMAT0000269	hsa-miR-212-3p	NM_005744	ARIH1	circRNA	chr15	72563394	72563408	AGO2	ccggcacugaccuCUGACAAu	#NAME?	-0.5275	6.252
MIMAT0000269	hsa-miR-212-3p	NM_005744	ARIH1	circRNA	chr15	72586478	72586496	NA	ccGGCACUGACCUCUGACAAu	caUUGUAACUG--GACUGUUc	1.2915	3.613
MIMAT0000269	hsa-miR-212-3p	NM_025238	BTBD1	circRNA	chr15	83018150	83018170	AGO2	ccggcacugaccUCUGACAAu	cugcugcaagcaAGACUGUUu	0.4146	3.562
MIMAT0000269	hsa-miR-212-3p	NM_003870	IQGAP1	circRNA	chr15	90452815	90452837	AGO2	ccgGCACUGAC-C-UCUGACAAu	gggUGUUGCUGAGAAGACUGUUu	1.569	3.9
MIMAT0000269	hsa-miR-212-3p	NM_005861	STUB1	circRNA	chr16	682599	682621	AGO2	ccGGCA--CUGACCUCUGACAAu	ugCUGUUGGACUCUGGACUGUUu	1.482	0.661
MIMAT0000269	hsa-miR-212-3p	NM_020825	CRAMP1L	circRNA	chr16	1674943	1674963	AGO1-4	ccggcaCUGACCUCUGACAAu	aaacucGAUGUGUGACUGUUu	0.7073	-0.919
MIMAT0000269	hsa-miR-212-3p	NM_004548	NDUFB10	circRNA	chr16	1961927	1961950	AGO2	ccgGCACU--GACCU-CUGACAAu	cugUGUGGCUCUGUAUGACUGUUg	1.1243	-0.897
MIMAT0000269	hsa-miR-212-3p	NM_016292	TRAP1	circRNA	chr16	3690897	3690918	AGO2	ccggcaCUGACCU-CUGACAAu	cuugcaGGCAGGACGACUGUUc	0.6886	0.092
MIMAT0000269	hsa-miR-212-3p	NM_014494	TNRC6A	circRNA	chr16	24823561	24823581	AGO1-4,AGO2	ccggcacugaccuCUGACAAu	gcugggcucccucGACUGUUc	0.4146	3.67
MIMAT0000269	hsa-miR-212-3p	NR_002453	LOC595101	circRNA	chr16	29457508	29457530	NA	ccgGCACUGACCU--CUGACAAu	ccaUGAGGCAGGGGUGACUGUUa	0.8896	-0.836
MIMAT0000269	hsa-miR-212-3p	NR_002453	LOC595101	circRNA	chr16	29538367	29538389	NA	ccggcACUGACC--UCUGACAAu	acaauUGGUUGGAAAGACUGUUc	0.9597	5.23
MIMAT0000269	hsa-miR-212-3p	NM_001031827	BOLA2	circRNA	chr16	29580338	29580358	NA	ccggcacuGACCUCUGACAAu	aucuaaucUUUGUGACUGUUu	0.4383	0.223
MIMAT0000269	hsa-miR-212-3p	NR_002453	LOC595101	circRNA	chr16	29580338	29580358	NA	ccggcacuGACCUCUGACAAu	aucuaaucUUUGUGACUGUUu	0.4383	0.223
MIMAT0000269	hsa-miR-212-3p	TCONS_l2_00010452	TCONS_l2_00010452	circRNA	chr16	29580338	29580358	NA	ccggcacuGACCUCUGACAAu	aucuaaucUUUGUGACUGUUu	0.4383	0.223
MIMAT0000269	hsa-miR-212-3p	NM_001031827	BOLA2	circRNA	chr16	29592214	29592234	NA	ccgGCACUGACCUCUGACAAu	uggUGUGGAAAAUGACUGUUg	0.9663	0.631
MIMAT0000269	hsa-miR-212-3p	NR_002453	LOC595101	circRNA	chr16	29592214	29592234	NA	ccgGCACUGACCUCUGACAAu	uggUGUGGAAAAUGACUGUUg	0.9663	0.631
MIMAT0000269	hsa-miR-212-3p	TCONS_l2_00010452	TCONS_l2_00010452	circRNA	chr16	29592214	29592234	NA	ccgGCACUGACCUCUGACAAu	uggUGUGGAAAAUGACUGUUg	0.9663	0.631
MIMAT0000269	hsa-miR-212-3p	NM_001031827	BOLA2	circRNA	chr16	29594329	29594350	NA	ccgGCACUGAC-CUCUGACAAu	agaUGAGAUUGUGUGACUGUUg	1.2694	-0.156
MIMAT0000269	hsa-miR-212-3p	NR_002453	LOC595101	circRNA	chr16	29594329	29594350	NA	ccgGCACUGAC-CUCUGACAAu	agaUGAGAUUGUGUGACUGUUg	1.2694	-0.156
MIMAT0000269	hsa-miR-212-3p	TCONS_l2_00010452	TCONS_l2_00010452	circRNA	chr16	29594329	29594350	NA	ccgGCACUGAC-CUCUGACAAu	agaUGAGAUUGUGUGACUGUUg	1.2694	-0.156
MIMAT0000269	hsa-miR-212-3p	NM_001031827	BOLA2	circRNA	chr16	29616601	29616619	NA	ccGGCACUGACCUCUGACAAu	gaCAGAGCCU--AGACUGUUu	1.0394	-0.028
MIMAT0000269	hsa-miR-212-3p	NR_002453	LOC595101	circRNA	chr16	29616601	29616619	NA	ccGGCACUGACCUCUGACAAu	gaCAGAGCCU--AGACUGUUu	1.0394	-0.028
MIMAT0000269	hsa-miR-212-3p	TCONS_l2_00010452	TCONS_l2_00010452	circRNA	chr16	29616601	29616619	NA	ccGGCACUGACCUCUGACAAu	gaCAGAGCCU--AGACUGUUu	1.0394	-0.028
MIMAT0000269	hsa-miR-212-3p	NM_001031827	BOLA2	circRNA	chr16	29676351	29676370	NA	ccgGCACUGACCUCUGACAAu	cagUGUGGC-AGAGACUGUUu	1.1498	-0.182
MIMAT0000269	hsa-miR-212-3p	NR_002453	LOC595101	circRNA	chr16	29676351	29676370	NA	ccgGCACUGACCUCUGACAAu	cagUGUGGC-AGAGACUGUUu	1.1498	-0.182
MIMAT0000269	hsa-miR-212-3p	TCONS_l2_00010452	TCONS_l2_00010452	circRNA	chr16	29676351	29676370	NA	ccgGCACUGACCUCUGACAAu	cagUGUGGC-AGAGACUGUUu	1.1498	-0.182
MIMAT0000269	hsa-miR-212-3p	NM_001031827	BOLA2	circRNA	chr16	29793700	29793720	NA	ccGGCACUGACCUCUGACAAu	ucCUGUGCAUUUAGACUGUUa	1.1173	0.314
MIMAT0000269	hsa-miR-212-3p	NR_002453	LOC595101	circRNA	chr16	29793700	29793720	NA	ccGGCACUGACCUCUGACAAu	ucCUGUGCAUUUAGACUGUUa	1.1173	0.314
MIMAT0000269	hsa-miR-212-3p	TCONS_l2_00010452	TCONS_l2_00010452	circRNA	chr16	29793700	29793720	NA	ccGGCACUGACCUCUGACAAu	ucCUGUGCAUUUAGACUGUUa	1.1173	0.314
MIMAT0000269	hsa-miR-212-3p	NM_001031827	BOLA2	circRNA	chr16	29808242	29808264	NA	ccgGCACUGAC--CUCUGACAAu	gcaCUUGUCUGACGUGACUGUUg	1.1371	3.438
MIMAT0000269	hsa-miR-212-3p	NR_002453	LOC595101	circRNA	chr16	29808242	29808264	NA	ccgGCACUGAC--CUCUGACAAu	gcaCUUGUCUGACGUGACUGUUg	1.1371	3.438
MIMAT0000269	hsa-miR-212-3p	TCONS_l2_00010452	TCONS_l2_00010452	circRNA	chr16	29808242	29808264	NA	ccgGCACUGAC--CUCUGACAAu	gcaCUUGUCUGACGUGACUGUUg	1.1371	3.438
MIMAT0000269	hsa-miR-212-3p	NM_001031827	BOLA2	circRNA	chr16	29823428	29823448	NA	ccggcacugacCUCUGACAAu	ugagaauaaaaGUGACUGUUg	0.3082	-0.294
MIMAT0000269	hsa-miR-212-3p	NR_002453	LOC595101	circRNA	chr16	29823428	29823448	NA	ccggcacugacCUCUGACAAu	ugagaauaaaaGUGACUGUUg	0.3082	-0.294
MIMAT0000269	hsa-miR-212-3p	TCONS_l2_00010452	TCONS_l2_00010452	circRNA	chr16	29823428	29823448	NA	ccggcacugacCUCUGACAAu	ugagaauaaaaGUGACUGUUg	0.3082	-0.294
MIMAT0000269	hsa-miR-212-3p	NM_001031827	BOLA2	circRNA	chr16	29859315	29859334	NA	ccggcacuGAC-CUCUGACAAu	#NAME?	0.7097	2.424
MIMAT0000269	hsa-miR-212-3p	NR_002453	LOC595101	circRNA	chr16	29859315	29859334	NA	ccggcacuGAC-CUCUGACAAu	#NAME?	0.7097	2.424
MIMAT0000269	hsa-miR-212-3p	TCONS_l2_00010452	TCONS_l2_00010452	circRNA	chr16	29859315	29859334	NA	ccggcacuGAC-CUCUGACAAu	#NAME?	0.7097	2.424
MIMAT0000269	hsa-miR-212-3p	NM_001031827	BOLA2	circRNA	chr16	29859315	29859336	NA	ccggcacuGAC-CUCUGACAAu	aguuggcuCUGUGGGACUGUUc	0.9872	2.455
MIMAT0000269	hsa-miR-212-3p	NR_002453	LOC595101	circRNA	chr16	29859315	29859336	NA	ccggcacuGAC-CUCUGACAAu	aguuggcuCUGUGGGACUGUUc	0.9872	2.455
MIMAT0000269	hsa-miR-212-3p	TCONS_l2_00010452	TCONS_l2_00010452	circRNA	chr16	29859315	29859336	NA	ccggcacuGAC-CUCUGACAAu	aguuggcuCUGUGGGACUGUUc	0.9872	2.455
MIMAT0000269	hsa-miR-212-3p	NM_001031827	BOLA2	circRNA	chr16	29867787	29867807	NA	ccggcacugaccuCUGACAAu	caucuuccaaacuGACUGUUa	0.1359	0.624
MIMAT0000269	hsa-miR-212-3p	NR_002453	LOC595101	circRNA	chr16	29867787	29867807	NA	ccggcacugaccuCUGACAAu	caucuuccaaacuGACUGUUa	0.1359	0.624
MIMAT0000269	hsa-miR-212-3p	TCONS_l2_00010452	TCONS_l2_00010452	circRNA	chr16	29867787	29867807	NA	ccggcacugaccuCUGACAAu	caucuuccaaacuGACUGUUa	0.1359	0.624
MIMAT0000269	hsa-miR-212-3p	NM_001031827	BOLA2	circRNA	chr16	29880184	29880204	NA	ccggcacugaccUCUGACAAu	ggcgacagcacaAGACUGUUu	0.7576	0.066
MIMAT0000269	hsa-miR-212-3p	NR_002453	LOC595101	circRNA	chr16	29880184	29880204	NA	ccggcacugaccUCUGACAAu	ggcgacagcacaAGACUGUUu	0.7576	0.066
MIMAT0000269	hsa-miR-212-3p	TCONS_l2_00010452	TCONS_l2_00010452	circRNA	chr16	29880184	29880204	NA	ccggcacugaccUCUGACAAu	ggcgacagcacaAGACUGUUu	0.7576	0.066
MIMAT0000269	hsa-miR-212-3p	NM_001031827	BOLA2	circRNA	chr16	29901055	29901073	NA	ccggcacUGACCUCUGACAAu	gcuccccGCUG--GACUGUUu	0.8444	0.25
MIMAT0000269	hsa-miR-212-3p	NR_002453	LOC595101	circRNA	chr16	29901055	29901073	NA	ccggcacUGACCUCUGACAAu	gcuccccGCUG--GACUGUUu	0.8444	0.25
MIMAT0000269	hsa-miR-212-3p	TCONS_l2_00010452	TCONS_l2_00010452	circRNA	chr16	29901055	29901073	NA	ccggcacUGACCUCUGACAAu	gcuccccGCUG--GACUGUUu	0.8444	0.25
MIMAT0000269	hsa-miR-212-3p	NM_001031827	BOLA2	circRNA	chr16	29902458	29902478	NA	ccggcacUGACCUCUGACAAu	cuagaauGUUCUAGACUGUUg	0.2827	0.158
MIMAT0000269	hsa-miR-212-3p	NR_002453	LOC595101	circRNA	chr16	29902458	29902478	NA	ccggcacUGACCUCUGACAAu	cuagaauGUUCUAGACUGUUg	0.2827	0.158
MIMAT0000269	hsa-miR-212-3p	TCONS_l2_00010452	TCONS_l2_00010452	circRNA	chr16	29902458	29902478	NA	ccggcacUGACCUCUGACAAu	cuagaauGUUCUAGACUGUUg	0.2827	0.158
MIMAT0000269	hsa-miR-212-3p	NM_001031827	BOLA2	circRNA	chr16	29916577	29916595	NA	ccggcacuGACCUCUGACAAu	cuccacacCUG--GACUGUUg	0.741	-0.136
MIMAT0000269	hsa-miR-212-3p	NR_002453	LOC595101	circRNA	chr16	29916577	29916595	NA	ccggcacuGACCUCUGACAAu	cuccacacCUG--GACUGUUg	0.741	-0.136
MIMAT0000269	hsa-miR-212-3p	TCONS_l2_00010452	TCONS_l2_00010452	circRNA	chr16	29916577	29916595	NA	ccggcacuGACCUCUGACAAu	cuccacacCUG--GACUGUUg	0.741	-0.136
MIMAT0000269	hsa-miR-212-3p	NM_001031827	BOLA2	circRNA	chr16	29931789	29931809	NA	ccggcacUGACCUCUGACAAu	auuacacACCGGGGACUGUUg	0.4929	-0.324
MIMAT0000269	hsa-miR-212-3p	NR_002453	LOC595101	circRNA	chr16	29931789	29931809	NA	ccggcacUGACCUCUGACAAu	auuacacACCGGGGACUGUUg	0.4929	-0.324
MIMAT0000269	hsa-miR-212-3p	TCONS_l2_00010452	TCONS_l2_00010452	circRNA	chr16	29931789	29931809	NA	ccggcacUGACCUCUGACAAu	auuacacACCGGGGACUGUUg	0.4929	-0.324
MIMAT0000269	hsa-miR-212-3p	NM_001031827	BOLA2	circRNA	chr16	29935069	29935089	NA	ccgGCACUGACCUCUGACAAu	guaUGUGUUAAUUGACUGUUu	0.9466	0.113
MIMAT0000269	hsa-miR-212-3p	NR_002453	LOC595101	circRNA	chr16	29935069	29935089	NA	ccgGCACUGACCUCUGACAAu	guaUGUGUUAAUUGACUGUUu	0.9466	0.113
MIMAT0000269	hsa-miR-212-3p	TCONS_l2_00010452	TCONS_l2_00010452	circRNA	chr16	29935069	29935089	NA	ccgGCACUGACCUCUGACAAu	guaUGUGUUAAUUGACUGUUu	0.9466	0.113
MIMAT0000269	hsa-miR-212-3p	NM_001031827	BOLA2	circRNA	chr16	29974211	29974232	NA	ccGGCACUG--ACCUCUGACAAu	auCUG-GACUAUGAGGACUGUUa	1.1371	0.645
MIMAT0000269	hsa-miR-212-3p	NR_002453	LOC595101	circRNA	chr16	29974211	29974232	NA	ccGGCACUG--ACCUCUGACAAu	auCUG-GACUAUGAGGACUGUUa	1.1371	0.645
MIMAT0000269	hsa-miR-212-3p	TCONS_l2_00010452	TCONS_l2_00010452	circRNA	chr16	29974211	29974232	NA	ccGGCACUG--ACCUCUGACAAu	auCUG-GACUAUGAGGACUGUUa	1.1371	0.645
MIMAT0000269	hsa-miR-212-3p	NM_001031827	BOLA2	circRNA	chr16	30038893	30038913	NA	ccggcacugaccuCUGACAAu	uuauucacuuccuGACUGUUu	-0.2527	0.032
MIMAT0000269	hsa-miR-212-3p	NR_002453	LOC595101	circRNA	chr16	30038893	30038913	NA	ccggcacugaccuCUGACAAu	uuauucacuuccuGACUGUUu	-0.2527	0.032
MIMAT0000269	hsa-miR-212-3p	TCONS_l2_00010452	TCONS_l2_00010452	circRNA	chr16	30038893	30038913	NA	ccggcacugaccuCUGACAAu	uuauucacuuccuGACUGUUu	-0.2527	0.032
MIMAT0000269	hsa-miR-212-3p	NM_001031827	BOLA2	circRNA	chr16	30041130	30041152	NA	ccGGCAC-U--GACCUCUGACAAu	gcCUGUGCAGCCUUG-GACUGUUu	1.252	-0.108
MIMAT0000269	hsa-miR-212-3p	NR_002453	LOC595101	circRNA	chr16	30041130	30041152	NA	ccGGCAC-U--GACCUCUGACAAu	gcCUGUGCAGCCUUG-GACUGUUu	1.252	-0.108
MIMAT0000269	hsa-miR-212-3p	TCONS_l2_00010452	TCONS_l2_00010452	circRNA	chr16	30041130	30041152	NA	ccGGCAC-U--GACCUCUGACAAu	gcCUGUGCAGCCUUG-GACUGUUu	1.252	-0.108
MIMAT0000269	hsa-miR-212-3p	NM_001031827	BOLA2	circRNA	chr16	30053749	30053769	NA	ccggcacugaccUCUGACAAu	ccucucacccccAGACUGUUu	0.367	-0.179
MIMAT0000269	hsa-miR-212-3p	NR_002453	LOC595101	circRNA	chr16	30053749	30053769	NA	ccggcacugaccUCUGACAAu	ccucucacccccAGACUGUUu	0.367	-0.179
MIMAT0000269	hsa-miR-212-3p	TCONS_l2_00010452	TCONS_l2_00010452	circRNA	chr16	30053749	30053769	NA	ccggcacugaccUCUGACAAu	ccucucacccccAGACUGUUu	0.367	-0.179
MIMAT0000269	hsa-miR-212-3p	NM_001031827	BOLA2	circRNA	chr16	30060474	30060494	NA	ccggcacugaccUCUGACAAu	aaggacuccgcaAGACUGUUa	-0.0146	0.532
MIMAT0000269	hsa-miR-212-3p	NR_002453	LOC595101	circRNA	chr16	30060474	30060494	NA	ccggcacugaccUCUGACAAu	aaggacuccgcaAGACUGUUa	-0.0146	0.532
MIMAT0000269	hsa-miR-212-3p	TCONS_l2_00010452	TCONS_l2_00010452	circRNA	chr16	30060474	30060494	NA	ccggcacugaccUCUGACAAu	aaggacuccgcaAGACUGUUa	-0.0146	0.532
MIMAT0000269	hsa-miR-212-3p	NM_001031827	BOLA2	circRNA	chr16	30077543	30077563	NA	ccggcacugaccuCUGACAAu	uaauuaaaccccuGACUGUUc	0.1119	-0.314
MIMAT0000269	hsa-miR-212-3p	NR_002453	LOC595101	circRNA	chr16	30077543	30077563	NA	ccggcacugaccuCUGACAAu	uaauuaaaccccuGACUGUUc	0.1119	-0.314
MIMAT0000269	hsa-miR-212-3p	TCONS_l2_00010452	TCONS_l2_00010452	circRNA	chr16	30077543	30077563	NA	ccggcacugaccuCUGACAAu	uaauuaaaccccuGACUGUUc	0.1119	-0.314
MIMAT0000269	hsa-miR-212-3p	NM_001031827	BOLA2	circRNA	chr16	30092833	30092851	AGO1-4	ccGGCACUGACCUCUGACAAu	ccUUGUGGU--GAGACUGUUg	1.2241	0.323
MIMAT0000269	hsa-miR-212-3p	NR_002453	LOC595101	circRNA	chr16	30092833	30092851	AGO1-4	ccGGCACUGACCUCUGACAAu	ccUUGUGGU--GAGACUGUUg	1.2241	0.323
MIMAT0000269	hsa-miR-212-3p	TCONS_l2_00010452	TCONS_l2_00010452	circRNA	chr16	30092833	30092851	AGO1-4	ccGGCACUGACCUCUGACAAu	ccUUGUGGU--GAGACUGUUg	1.2241	0.323
MIMAT0000269	hsa-miR-212-3p	NM_001031827	BOLA2	circRNA	chr16	30098948	30098969	NA	ccggcACUGACC-UCUGACAAu	ucuaaUGUCCGGCCGACUGUUg	0.6321	0.003
MIMAT0000269	hsa-miR-212-3p	NR_002453	LOC595101	circRNA	chr16	30098948	30098969	NA	ccggcACUGACC-UCUGACAAu	ucuaaUGUCCGGCCGACUGUUg	0.6321	0.003
MIMAT0000269	hsa-miR-212-3p	TCONS_l2_00010452	TCONS_l2_00010452	circRNA	chr16	30098948	30098969	NA	ccggcACUGACC-UCUGACAAu	ucuaaUGUCCGGCCGACUGUUg	0.6321	0.003
MIMAT0000269	hsa-miR-212-3p	NM_001031827	BOLA2	circRNA	chr16	30114670	30114690	NA	ccggcacugaccUCUGACAAu	cccucucccgccAGACUGUUa	0.6075	1.316
MIMAT0000269	hsa-miR-212-3p	NR_002453	LOC595101	circRNA	chr16	30114670	30114690	NA	ccggcacugaccUCUGACAAu	cccucucccgccAGACUGUUa	0.6075	1.316
MIMAT0000269	hsa-miR-212-3p	TCONS_l2_00010452	TCONS_l2_00010452	circRNA	chr16	30114670	30114690	NA	ccggcacugaccUCUGACAAu	cccucucccgccAGACUGUUa	0.6075	1.316
MIMAT0000269	hsa-miR-212-3p	NM_001031827	BOLA2	circRNA	chr16	30158716	30158736	NA	ccggcacugaCCUCUGACAAu	ggcaacagagGGAGACUGUUg	0.8711	-0.02
MIMAT0000269	hsa-miR-212-3p	NR_002453	LOC595101	circRNA	chr16	30158716	30158736	NA	ccggcacugaCCUCUGACAAu	ggcaacagagGGAGACUGUUg	0.8711	-0.02
MIMAT0000269	hsa-miR-212-3p	TCONS_l2_00010452	TCONS_l2_00010452	circRNA	chr16	30158716	30158736	NA	ccggcacugaCCUCUGACAAu	ggcaacagagGGAGACUGUUg	0.8711	-0.02
MIMAT0000269	hsa-miR-212-3p	NR_002453	LOC595101	circRNA	chr16	30196850	30196872	NA	ccgGCACUGACCU--CUGACAAu	ccaUGAGGCAGGGGUGACUGUUa	0.8896	-1.048
MIMAT0000269	hsa-miR-212-3p	TCONS_l2_00010452	TCONS_l2_00010452	circRNA	chr16	30196850	30196872	NA	ccgGCACUGACCU--CUGACAAu	ccaUGAGGCAGGGGUGACUGUUa	0.8896	-1.048
MIMAT0000269	hsa-miR-212-3p	NR_002453	LOC595101	circRNA	chr16	30278353	30278375	NA	ccggcACUGACC--UCUGACAAu	acaauUGGUUGGAAAGACUGUUc	0.9597	5.229
MIMAT0000269	hsa-miR-212-3p	TCONS_l2_00010452	TCONS_l2_00010452	circRNA	chr16	30278353	30278375	NA	ccggcACUGACC--UCUGACAAu	acaauUGGUUGGAAAGACUGUUc	0.9597	5.229
MIMAT0000269	hsa-miR-212-3p	NM_006662	SRCAP	circRNA	chr16	30723800	30723820	AGO1-4,AGO2	ccggcacugaccuCUGACAAu	ucucagcccccuuGACUGUUu	0.2242	0.381
MIMAT0000269	hsa-miR-212-3p	NM_001001436	C16orf87	circRNA	chr16	46802772	46802792	AGO2	ccgGCA-CUGACCUCUGACAAu	cugUGUAGGCUUG-GACUGUUc	1.0243	1.048
MIMAT0000269	hsa-miR-212-3p	NM_005880	DNAJA2	circRNA	chr16	46956826	46956845	AGO1,AGO1-4	ccGGCACUGACCUCUGACAAu	caUCUUCAUU-UUGACUGUUc	0.7898	3.482
MIMAT0000269	hsa-miR-212-3p	NM_006141	DYNC1LI2	circRNA	chr16	66721407	66721428	AGO1-4	ccgGCACUGACC-UCUGACAAu	acaCUUGUAUGGUAGACUGUUa	1.0743	2.441
MIMAT0000269	hsa-miR-212-3p	NM_001100624	CENPN	circRNA	chr16	81011936	81011955	AGO2	ccggcACUGACCUCUGACAAu	agagaUGGAU-GAGACUGUUg	0.9849	2.548
MIMAT0000269	hsa-miR-212-3p	NM_022041	GAN	circRNA	chr16	81356966	81356986	AGO2	ccggCACUGACCUCUGACAAu	cugaGUGCAUCGUGACUGUUg	0.7968	4.431
MIMAT0000269	hsa-miR-212-3p	NM_001537	HSBP1	circRNA	chr16	83811850	83811870	AGO1,AGO2	ccggcacugacCUCUGACAAu	cuuggcacaacGUGACUGUUg	0.0487	0.492
MIMAT0000269	hsa-miR-212-3p	NM_005153	USP10	circRNA	chr16	84719523	84719544	NA	ccggcaCUGACCU-CUGACAAu	uggccaGGUUCGAGGACUGUUg	1.0871	-0.121
MIMAT0000269	hsa-miR-212-3p	NM_005153	USP10	circRNA	chr16	84779277	84779300	AGO2	ccggcACUGAC---CUCUGACAAu	ucauuUGGUUGAAACAGACUGUUg	0.6518	1.6
MIMAT0000269	hsa-miR-212-3p	NM_016823	CRK	circRNA	chr17	1423101	1423121	AGO2	ccggcACUGACCUCUGACAAu	ucaaaUGGCGACAGACUGUUc	0.6403	1.495
MIMAT0000269	hsa-miR-212-3p	NM_001135642	INPP5K	circRNA	chr17	1494611	1494631	AGO2	ccggcACUGACCUCUGACAAu	cuggcUGUUUUGUGACUGUUa	0.6403	0.658
MIMAT0000269	hsa-miR-212-3p	NM_001135642	INPP5K	circRNA	chr17	1515441	1515458	NA	ccGGCACUGACCUCUGACAAu	ugCUGUGACU---GACUGUUc	1.6901	0.263
MIMAT0000269	hsa-miR-212-3p	NM_006445	PRPF8	circRNA	chr17	1676579	1676598	AGO2	ccGGCA-CUGACCUCUGACAAu	caCUGUGGAC--AAGACUGUUu	1.1289	5.869
MIMAT0000269	hsa-miR-212-3p	NM_004489	GPS2	circRNA	chr17	7314110	7314130	AGO1	ccggcacugaccuCUGACAAu	accagcagagccuGACUGUUc	0.0755	3.247
MIMAT0000269	hsa-miR-212-3p	NM_012393	PFAS	circRNA	chr17	8270257	8270279	AGO2	ccggcACUGACCU--CUGACAAu	uucacUUACUGCAUUGACUGUUg	1.0697	-0.47
MIMAT0000269	hsa-miR-212-3p	NM_003010	MAP2K4	circRNA	chr17	12107790	12107800	AGO2	ccggcacugaCCUCUGACAAu	#NAME?	-1.2432	7.166
MIMAT0000269	hsa-miR-212-3p	NM_001303	COX10	circRNA	chr17	14207097	14207117	AGO2	ccggcacugaCCUCUGACAAu	aggagcucgcGGAGACUGUUc	0.7898	4.21
MIMAT0000269	hsa-miR-212-3p	NM_002018	FLII	circRNA	chr17	18247802	18247825	AGO2	ccgGCAC---UGACCUCUGACAAu	cugCGUGUACAUUCUGGACUGUUg	0.8978	4.298
MIMAT0000269	hsa-miR-212-3p	NM_033198	PIGS	circRNA	chr17	28553924	28553943	AGO2	ccGGCACUGACCUCUGACAAu	cuCUGUGGCAAG-GACUGUUu	1.165	0.307
MIMAT0000269	hsa-miR-212-3p	NM_020791	TAOK1	circRNA	chr17	29550299	29550319	AGO1-4,AGO2	ccggcacugaccUCUGACAAu	cauaacuuccccGGACUGUUc	-0.0622	1.419
MIMAT0000269	hsa-miR-212-3p	NM_033389	SSH2	circRNA	chr17	29626212	29626232	AGO1,AGO2	ccggcacugaccuCUGACAAu	aagacucuccucuGACUGUUa	0.2002	1.296
MIMAT0000269	hsa-miR-212-3p	NM_033389	SSH2	circRNA	chr17	29628417	29628437	NA	ccGGCACUGACCUCUGACAAu	gaCCAAAGUUUUGGACUGUUc	0.957	-0.112
MIMAT0000269	hsa-miR-212-3p	NM_013975	LIG3	circRNA	chr17	34991009	34991028	AGO2	ccggCACUGACCUCUGACAAu	aggaGUCAUU-AAGACUGUUu	1.0197	4.7
MIMAT0000269	hsa-miR-212-3p	NM_004774	MED1	circRNA	chr17	39406080	39406100	AGO2	ccggcacuGACCUCUGACAAu	uagaaaucCAGGAGACUGUUu	0.2711	1.838
MIMAT0000269	hsa-miR-212-3p	NM_007359	CASC3	circRNA	chr17	40163704	40163725	AGO2	ccGGCACUGAC--CUCUGACAAu	ggCCG-GUCUGGUGAGACUGUUa	1.8599	1.644
MIMAT0000269	hsa-miR-212-3p	NM_007300	BRCA1	circRNA	chr17	43044429	43044449	AGO1,AGO2	ccGGCACUGACCUCUGACAAu	acCCAUUAUCCAGGACUGUUu	0.8769	1.106
MIMAT0000269	hsa-miR-212-3p	NM_007300	BRCA1	circRNA	chr17	43092170	43092189	AGO1-4	ccggCACUGACCUCUGACAAu	agaaGU-AGUUCAGACUGUUa	0.9245	0.226
MIMAT0000269	hsa-miR-212-3p	NM_006807	CBX1	circRNA	chr17	48070811	48070828	AGO1-4,AGO2	ccGGCACUGACCUCUGACAAu	gaCUGUGA---GAGACUGUUu	1.3949	1.277
MIMAT0000269	hsa-miR-212-3p	NM_006546	IGF2BP1	circRNA	chr17	49053870	49053890	AGO1-4	ccggcacugaccuCUGACAAu	auucaaaccacucGACUGUUu	0.2242	0.168
MIMAT0000269	hsa-miR-212-3p	NM_001145365	ZNF652	circRNA	chr17	49290942	49290963	NA	ccggcaCUGAC-CUCUGACAAu	gacaugGGCUGUGUGACUGUUu	1.1498	-0.3
MIMAT0000269	hsa-miR-212-3p	NM_001145365	ZNF652	circRNA	chr17	49291200	49291220	NA	ccggcaCUGACCUCUGACAAu	guacagGACUCAAGACUGUUu	1.2602	0.302
MIMAT0000269	hsa-miR-212-3p	NM_001145365	ZNF652	circRNA	chr17	49296142	49296161	AGO2	ccGGCACUGACCUCUGACAAu	uuCCUUG-CAUAUGACUGUUa	0.8211	1.062
MIMAT0000269	hsa-miR-212-3p	NM_000088	COL1A1	circRNA	chr17	50184744	50184765	AGO2	ccGGCACUGAC--CUCUGACAAu	ggCUG-GGCGGGAGAGACUGUUc	1.4425	0.924
MIMAT0000269	hsa-miR-212-3p	NM_022167	XYLT2	circRNA	chr17	50358433	50358453	AGO1-4,AGO2	ccGGCACUGACCUCUGACAAu	ggCCAGGGCCCUGGACUGUUc	1.3275	4.725
MIMAT0000269	hsa-miR-212-3p	NM_052855	ANKRD40	circRNA	chr17	50693237	50693258	AGO1-4,AGO2	ccGGCAC-UGACCUCUGACAAu	cuUUGUGCAUUGCUGACUGUUc	1.2915	1.505
MIMAT0000269	hsa-miR-212-3p	NM_005486	TOM1L1	circRNA	chr17	54914706	54914726	AGO2	ccggcacugaccuCUGACAAu	cuccaaagaacucGACUGUUa	0.0197	0.643
MIMAT0000269	hsa-miR-212-3p	NM_005486	TOM1L1	circRNA	chr17	54945611	54945631	NA	ccggcacugaccuCUGACAAu	guucaaguucaccGACUGUUu	0.3891	0.096
MIMAT0000269	hsa-miR-212-3p	NM_080677	DYNLL2	circRNA	chr17	58089328	58089347	AGO1-4,AGO2	ccgGCACUGACCUCUGACAAu	cggCGUUGCUGG-GACUGUUu	1.5993	2.84
MIMAT0000269	hsa-miR-212-3p	NM_004859	CLTC	circRNA	chr17	59674737	59674756	AGO1-4,AGO2	ccgGCACUGACCUCUGACAAu	uuaCUUGA-UGUUGACUGUUc	0.9988	5.838
MIMAT0000269	hsa-miR-212-3p	NM_005121	MED13	circRNA	chr17	61966610	61966630	NA	ccgGCACUGACCUCUGACAAu	agaCCUGUUUCUCGACUGUUa	0.9442	4.158
MIMAT0000269	hsa-miR-212-3p	NM_005121	MED13	circRNA	chr17	61982317	61982337	AGO2	ccggcacugacCUCUGACAAu	uguugaagagcGUGACUGUUg	0.274	4.529
MIMAT0000269	hsa-miR-212-3p	NM_005121	MED13	circRNA	chr17	61984223	61984244	AGO1-4,AGO2	ccGGCA--CUGACCUCUGACAAu	uaCCGUCAGAGUUG-GACUGUUg	1.1847	4.758
MIMAT0000269	hsa-miR-212-3p	NM_002816	PSMD12	circRNA	chr17	67340786	67340806	AGO1-4	ccggcacugaccUCUGACAAu	gucauuaaaaaaAGACUGUUa	0.7898	2.018
MIMAT0000269	hsa-miR-212-3p	NM_001002033	HN1	circRNA	chr17	75135278	75135296	AGO2	ccggcacuGACCUCUGACAAu	ucacaaucCUG--GACUGUUg	0.5238	1.95
MIMAT0000269	hsa-miR-212-3p	NM_016185	HN1	circRNA	chr17	75135278	75135296	AGO2	ccggcacuGACCUCUGACAAu	ucacaaucCUG--GACUGUUg	0.5238	1.95
MIMAT0000269	hsa-miR-212-3p	NR_038108	LOC100507246	circRNA	chr17	76564709	76564729	AGO1-4,AGO2	ccggcACUGACCUCUGACAAu	uaggaUGGAUUGUGACUGUUg	0.6403	0.163
MIMAT0000269	hsa-miR-212-3p	NR_038108	LOC100507246	circRNA	chr17	76564810	76564830	AGO1-4,AGO2	ccggcacugacCUCUGACAAu	gagaccaaggaGGGACUGUUu	0.389	0.321
MIMAT0000269	hsa-miR-212-3p	NM_020914	RNF213	circRNA	chr17	80393983	80394003	AGO1-4,AGO2	ccggcacugaccUCUGACAAu	ugaaaaacuaccAGACUGUUu	-0.0952	-0.049
MIMAT0000269	hsa-miR-212-3p	NM_001007559	SS18	circRNA	chr18	26018059	26018082	AGO1-4,AGO2	ccGGCACUGACCU---CUGACAAu	aaCUGUGUUUCAAAUGGACUGUUa	0.9269	2.666
MIMAT0000269	hsa-miR-212-3p	NM_016097	IER3IP1	circRNA	chr18	47155358	47155378	AGO2	ccggcacugaCCUCUGACAAu	uacuacccaaGAAGACUGUUu	0.1956	-0.146
MIMAT0000269	hsa-miR-212-3p	NM_016097	IER3IP1	circRNA	chr18	47155878	47155899	AGO2	ccggcaCUGAC-CUCUGACAAu	uuaaaaGGGUGCAAGACUGUUg	0.476	0.759
MIMAT0000269	hsa-miR-212-3p	NM_005359	SMAD4	circRNA	chr18	51058151	51058171	AGO1,AGO2	ccGGCACUGACCU-CUGACAAu	agCCAU-AGUGAAGGACUGUUg	1.2439	4.026
MIMAT0000269	hsa-miR-212-3p	NM_005359	SMAD4	circRNA	chr18	51079173	51079194	AGO2	ccggcacUGACCU-CUGACAAu	uauuccuAGUGGAUGACUGUUg	0.6102	0.637
MIMAT0000269	hsa-miR-212-3p	NM_021127	PMAIP1	circRNA	chr18	59900061	59900082	AGO1	ccGGCACUGACCU-CUGACAAu	auCCCUGCCUGCAGGACUGUUc	1.3112	-0.726
MIMAT0000269	hsa-miR-212-3p	NM_002035	KDSR	circRNA	chr18	63331753	63331773	AGO2	ccGGCACUGACCUCUGACAAu	ccCCUUGGAAGAAGACUGUUu	1.0871	0.314
MIMAT0000269	hsa-miR-212-3p	NM_005035	POLRMT	circRNA	chr19	617814	617837	AGO2	ccGGCACUGAC-C-U-CUGACAAu	cuUCGUCUCUGUGCACGACUGUUa	1.2265	4.324
MIMAT0000269	hsa-miR-212-3p	NM_177401	MIDN	circRNA	chr19	1257852	1257872	AGO1,AGO2	ccggcacugaCCUCUGACAAu	aagccaacgaGGGGACUGUUu	0.4692	-0.286
MIMAT0000269	hsa-miR-212-3p	NM_005968	HNRNPM	circRNA	chr19	8488997	8489020	AGO1	ccGGCACUGACCU---CUGACAAu	gaCUGGGGUUCCAUUUGACUGUUu	0.9524	2.772
MIMAT0000269	hsa-miR-212-3p	NM_152289	ZNF561	circRNA	chr19	9636094	9636114	NA	ccggcacuGACCUCUGACAAu	accaccuuUUGCUGACUGUUu	0.4777	-0.05
MIMAT0000269	hsa-miR-212-3p	NM_152289	ZNF561	circRNA	chr19	9641860	9641880	NA	ccggcacuGACCUCUGACAAu	accacccuUUGCUGACUGUUu	0.4777	0.085
MIMAT0000269	hsa-miR-212-3p	NM_001130031	ZNF562	circRNA	chr19	9652223	9652245	AGO2	ccgGCACUG--ACCUCUGACAAu	aagUGUGACAACCUUGACUGUUc	0.7914	0.122
MIMAT0000269	hsa-miR-212-3p	NM_152289	ZNF561	circRNA	chr19	9652223	9652245	AGO2	ccgGCACUG--ACCUCUGACAAu	aagUGUGACAACCUUGACUGUUc	0.7914	0.122
MIMAT0000269	hsa-miR-212-3p	NM_203500	KEAP1	circRNA	chr19	10491715	10491733	AGO2	ccggcacuGACCUCUGACAAu	ccagcgccCUG--GACUGUUa	0.1422	3.2
MIMAT0000269	hsa-miR-212-3p	NM_002501	NFIX	circRNA	chr19	13073426	13073446	AGO2	ccggcacugaccUCUGACAAu	cuuaaguuuccaGGACUGUUu	-0.4762	5.297
MIMAT0000269	hsa-miR-212-3p	NM_000175	GPI	circRNA	chr19	34400533	34400553	AGO2	ccggcacugaccUCUGACAAu	caccaaaucccaAGACUGUUu	0.5842	-0.241
MIMAT0000269	hsa-miR-212-3p	NM_001184722	GPI	circRNA	chr19	34400533	34400553	AGO2	ccggcacugaccUCUGACAAu	caccaaaucccaAGACUGUUu	0.5842	-0.241
MIMAT0000269	hsa-miR-212-3p	NM_005499	UBA2	circRNA	chr19	34458887	34458907	AGO2	ccggcacugacCUCUGACAAu	auguccauaaaGUGACUGUUc	-0.4659	4.296
MIMAT0000269	hsa-miR-212-3p	NM_001410	MEGF8	circRNA	chr19	42376720	42376742	AGO2	ccgGCACUGAC--CUCUGACAAu	gugCGGGCCGGAAGGGACUGUUg	1.0197	2.893
MIMAT0000269	hsa-miR-212-3p	hsa_circ_0000938	hsa_circ_000898	circRNA	chr19	44071457	44071476	NA	ccgGCACUGACCUCUGACAAu	gaaCCUGUCU-UUGACUGUUg	0.9639	0.174
MIMAT0000269	hsa-miR-212-3p	hsa_circ_0000938	hsa_circ_000898	circRNA	chr19	44073348	44073367	NA	ccggcaCUGACCUCUGACAAu	cuuaugGGCUUG-GACUGUUc	0.5236	-0.128
MIMAT0000269	hsa-miR-212-3p	hsa_circ_0000938	hsa_circ_000898	circRNA	chr19	44096177	44096197	AGO1	ccggcacugaccuCUGACAAu	uuauuuuuccuauGACUGUUu	0.2002	-0.179
MIMAT0000269	hsa-miR-212-3p	NM_012423	RPL13A	circRNA	chr19	49491813	49491833	AGO1,AGO1-4,AGO2	ccggcacUGACCUCUGACAAu	ugagcccAAUAAAGACUGUUa	0.5056	2.872
MIMAT0000269	hsa-miR-212-3p	NM_207333	ZNF320	circRNA	chr19	52894185	52894206	AGO1	ccGGCACUGACC--UCUGACAAu	caCCAU-AUUGGCCAGACUGUUc	1.2241	-0.081
MIMAT0000269	hsa-miR-212-3p	hsa_circ_0000962	hsa_circ_001634	circRNA	chr19	57215835	57215857	NA	ccGGCACUGAC--CUCUGACAAu	uuCCAUGUUUGAUCUGACUGUUu	0.9558	-0.449
MIMAT0000269	hsa-miR-212-3p	hsa_circ_0000962	hsa_circ_001634	circRNA	chr19	57220260	57220280	AGO2	ccggcacugaccuCUGACAAu	gacaauacaucuuGACUGUUu	0.5924	-0.157
MIMAT0000269	hsa-miR-212-3p	hsa_circ_0000962	hsa_circ_001634	circRNA	chr19	57239940	57239959	NA	ccGGCACUGACCUCUGACAAu	cuCUGUCGC-CCAGACUGUUc	0.9721	-0.323
MIMAT0000269	hsa-miR-212-3p	hsa_circ_0000962	hsa_circ_001634	circRNA	chr19	57241321	57241338	NA	ccGGCACUGACCUCUGACAAu	auUUGUAACU---GACUGUUc	1.0058	0.01
MIMAT0000269	hsa-miR-212-3p	NM_138347	ZNF551	circRNA	chr19	57682137	57682156	AGO2	ccGGCACUGACCUCUGACAAu	gcCCGGGA-UAGGGACUGUUg	1.4343	-0.861
MIMAT0000269	hsa-miR-212-3p	NM_138347	ZNF551	circRNA	chr19	57703695	57703715	NA	ccggcacugaccUCUGACAAu	gcuggccuucaaGGACUGUUu	0.2311	-0.828
MIMAT0000269	hsa-miR-212-3p	NM_138347	ZNF551	circRNA	chr19	57721932	57721952	NA	ccggcacugaccuCUGACAAu	ccaguagggccuuGACUGUUa	-0.0872	-0.736
MIMAT0000269	hsa-miR-212-3p	NM_138347	ZNF551	circRNA	chr19	57739406	57739425	NA	ccggcACUGACCUCUGACAAu	ggaaaUGA-AGAAGACUGUUu	1.1417	-0.081
MIMAT0000269	hsa-miR-212-3p	NM_138347	ZNF551	circRNA	chr19	57746208	57746229	NA	ccGGCACUGAC-CUCUGACAAu	uuUUGCGACUGAAAGACUGUUc	1.5126	-0.257
MIMAT0000269	hsa-miR-212-3p	NM_138347	ZNF551	circRNA	chr19	57748372	57748393	NA	ccggcacuGACCU-CUGACAAu	gcaaauauCAGGAUGACUGUUa	0.8444	-0.308
MIMAT0000269	hsa-miR-212-3p	NM_138347	ZNF551	circRNA	chr19	57750973	57750991	NA	ccGGCACUGACCUCUGACAAu	ccCCAUGGC--AAGACUGUUu	1.0116	-1.364
MIMAT0000269	hsa-miR-212-3p	NM_174856	IDH3B	circRNA	chr20	2658588	2658610	AGO2	ccGGCACUGACC--UCUGACAAu	cuUCCUUAGGGGACAGACUGUUg	0.8571	0
MIMAT0000269	hsa-miR-212-3p	NM_021873	CDC25B	circRNA	chr20	3805583	3805603	AGO1-4	ccggcacuGACCUCUGACAAu	ggacacuuCCGUAGACUGUUu	0.8896	0.089
MIMAT0000269	hsa-miR-212-3p	NM_003092	SNRPB2	circRNA	chr20	16741393	16741414	NA	ccggcacUGACCU-CUGACAAu	agaagcuAGUAGAUGACUGUUg	0.8571	-0.448
MIMAT0000269	hsa-miR-212-3p	NM_003092	SNRPB2	circRNA	chr20	16741639	16741659	AGO3	ccGGCACUGACCUCUGACAAu	cuUCAUGAGGCAGGACUGUUc	0.9466	-0.262
MIMAT0000269	hsa-miR-212-3p	NM_014071	NCOA6	circRNA	chr20	34715147	34715168	AGO2	ccggCACUGACCU-CUGACAAu	aaugGGGAAAGCAGGACUGUUg	0.6318	1.09
MIMAT0000269	hsa-miR-212-3p	NM_032013	NDRG3	circRNA	chr20	36651859	36651879	AGO2	ccggcacugaccUCUGACAAu	ggcuuuucagacAGACUGUUu	0.8037	0.914
MIMAT0000269	hsa-miR-212-3p	NM_001167822	BLCAP	circRNA	chr20	37518310	37518328	AGO1,AGO1-4,AGO2	ccgGCACUGACCUCUGACAAu	aaaCAUGUCU--UGACUGUUa	0.7386	0.775
MIMAT0000269	hsa-miR-212-3p	NM_006811	SERINC3	circRNA	chr20	44503844	44503862	AGO1,AGO2	ccggcACUGACCUCUGACAAu	uaauuUUAUUG--GACUGUUu	0.5451	1.381
MIMAT0000269	hsa-miR-212-3p	NM_198941	SERINC3	circRNA	chr20	44503844	44503862	AGO1,AGO2	ccggcACUGACCUCUGACAAu	uaauuUUAUUG--GACUGUUu	0.5451	1.381
MIMAT0000269	hsa-miR-212-3p	NM_199203	TMEM189-UBE2V1	circRNA	chr20	50096789	50096809	AGO1-4	ccGGCACUGACCUCUGACAAu	ccUCGCAAUUUCCGACUGUUg	0.8571	6.147
MIMAT0000269	hsa-miR-212-3p	NM_006045	ATP9A	circRNA	chr20	51597129	51597148	AGO2	ccGGCACUGACCUCUGACAAu	ggCCAUGUC-AGUGACUGUUg	1.4343	0.13
MIMAT0000269	hsa-miR-212-3p	NM_025219	DNAJC5	circRNA	chr20	63931138	63931160	NA	ccggCACUGAC--CUCUGACAAu	ugugGUGGCAGCUGGGACUGUUg	1.1847	1.086
MIMAT0000269	hsa-miR-212-3p	NM_025219	DNAJC5	circRNA	chr20	63934217	63934235	AGO2	ccGGCACUGACCUCUGACAAu	uuUCUUGAGUG--GACUGUUu	1.0813	-0.827
MIMAT0000269	hsa-miR-212-3p	TCONS_l2_00017148	TCONS_l2_00017148	circRNA	chr21	14885444	14885464	NA	ccggcacugaccUCUGACAAu	aauaaaauacauAGACUGUUu	-0.4286	-0.162
MIMAT0000269	hsa-miR-212-3p	TCONS_l2_00017148	TCONS_l2_00017148	circRNA	chr21	14919327	14919347	NA	ccggcACUGACCUCUGACAAu	aagucUUAUAUGAGACUGUUc	0.6008	0.044
MIMAT0000269	hsa-miR-212-3p	TCONS_l2_00017148	TCONS_l2_00017148	circRNA	chr21	14939055	14939075	NA	ccGGCACUGACCUCUGACAAu	agCUGAGGGUCCUGACUGUUa	1.0394	0.087
MIMAT0000269	hsa-miR-212-3p	TCONS_l2_00017148	TCONS_l2_00017148	circRNA	chr21	14949027	14949047	NA	ccGGCACUGACCUCUGACAAu	acCUGGAACCUGUGACUGUUa	0.885	-0.376
MIMAT0000269	hsa-miR-212-3p	TCONS_l2_00017148	TCONS_l2_00017148	circRNA	chr21	14961214	14961237	NA	ccGGCACUGACCU---CUGACAAu	guCUCUGGUUUGAAAUGACUGUUa	1.1939	2.287
MIMAT0000269	hsa-miR-212-3p	NM_003489	NRIP1	circRNA	chr21	14967751	14967771	AGO1	ccggcaCUGACCUCUGACAAu	gcucuaGGCUGCAGACUGUUg	1.2602	5.353
MIMAT0000269	hsa-miR-212-3p	TCONS_l2_00017148	TCONS_l2_00017148	circRNA	chr21	14967751	14967771	AGO1	ccggcaCUGACCUCUGACAAu	gcucuaGGCUGCAGACUGUUg	1.2602	5.353
MIMAT0000269	hsa-miR-212-3p	NM_003489	NRIP1	circRNA	chr21	14967932	14967952	AGO1-4	ccggcacugaccUCUGACAAu	cucaaaaaagccAGACUGUUg	0.4019	4.721
MIMAT0000269	hsa-miR-212-3p	TCONS_l2_00017148	TCONS_l2_00017148	circRNA	chr21	14967932	14967952	AGO1-4	ccggcacugaccUCUGACAAu	cucaaaaaagccAGACUGUUg	0.4019	4.721
MIMAT0000269	hsa-miR-212-3p	TCONS_l2_00017148	TCONS_l2_00017148	circRNA	chr21	14974028	14974047	NA	ccggcACUGACCUCUGACAAu	auaaaUGA-UGAUGACUGUUu	0.7495	0.228
MIMAT0000269	hsa-miR-212-3p	TCONS_l2_00017148	TCONS_l2_00017148	circRNA	chr21	14975178	14975198	NA	ccggcacugaccuCUGACAAu	aagcaauaccacuGACUGUUg	0.4541	-0.176
MIMAT0000269	hsa-miR-212-3p	TCONS_l2_00017148	TCONS_l2_00017148	circRNA	chr21	14988105	14988125	NA	ccggcacugacCUCUGACAAu	ucaggaauccaGAGACUGUUc	0.5099	0.191
MIMAT0000269	hsa-miR-212-3p	NM_003489	NRIP1	circRNA	chr21	14996514	14996534	NA	ccggcacugaCCUCUGACAAu	aauaaaauggGGAGACUGUUu	0.0476	-0.251
MIMAT0000269	hsa-miR-212-3p	TCONS_l2_00017148	TCONS_l2_00017148	circRNA	chr21	14996514	14996534	NA	ccggcacugaCCUCUGACAAu	aauaaaauggGGAGACUGUUu	0.0476	-0.251
MIMAT0000269	hsa-miR-212-3p	TCONS_l2_00017148	TCONS_l2_00017148	circRNA	chr21	15028467	15028488	NA	ccgGCACUGACCU-CUGACAAu	ggaUGUAGUUUUAUGACUGUUu	1.2218	-0.012
MIMAT0000269	hsa-miR-212-3p	TCONS_l2_00017148	TCONS_l2_00017148	circRNA	chr21	15043418	15043438	NA	ccggcacugaccUCUGACAAu	uguagaaaaguaAGACUGUUa	0.6272	0.147
MIMAT0000269	hsa-miR-212-3p	NM_004540	NCAM2	circRNA	chr21	21256480	21256500	NA	ccggcACUGACCUCUGACAAu	aaguuUGAUGAUGGACUGUUc	0.6624	-0.163
MIMAT0000269	hsa-miR-212-3p	NM_004540	NCAM2	circRNA	chr21	21261315	21261334	NA	ccgGCACUGACCUCUGACAAu	ggaCGUAAAUUG-GACUGUUg	1.3391	-0.151
MIMAT0000269	hsa-miR-212-3p	NM_004540	NCAM2	circRNA	chr21	21267310	21267330	NA	ccggcaCUGACCUCUGACAAu	uacuaaGGCAAUAGACUGUUu	0.6876	-0.046
MIMAT0000269	hsa-miR-212-3p	NM_004540	NCAM2	circRNA	chr21	21268702	21268724	NA	ccGGCACUGACCU--CUGACAAu	auCGGAGAAGGGAUGGACUGUUu	1.0139	-0.324
MIMAT0000269	hsa-miR-212-3p	NM_004540	NCAM2	circRNA	chr21	21539832	21539854	AGO2	ccGGCACUGAC--CUCUGACAAu	guCUUUGACAGAUUUGACUGUUc	1.2044	0.43
MIMAT0000269	hsa-miR-212-3p	NR_040016	TMEM50B	circRNA	chr21	33450633	33450655	AGO1	ccggcACUGAC--CUCUGACAAu	auuuuUCAUUGCAUAGACUGUUa	0.5927	0.866
MIMAT0000269	hsa-miR-212-3p	NM_138927	SON	circRNA	chr21	33552954	33552976	AGO1-4,AGO2	ccGGCACUGAC--CUCUGACAAu	auCAGAGGCUGCUGUGACUGUUc	1.05	0.911
MIMAT0000269	hsa-miR-212-3p	NM_033656	BRWD1	circRNA	chr21	39188245	39188265	NA	ccggcacugaccuCUGACAAu	uuuuagauaguuuGACUGUUc	-0.6667	-0.068
MIMAT0000269	hsa-miR-212-3p	NM_033656	BRWD1	circRNA	chr21	39196108	39196132	AGO1,AGO1-4,AGO2	ccgGCACUGACCU----CUGACAAu	gaaUGUGACUAAAUCAUGACUGUUa	1.3731	3.19
MIMAT0000269	hsa-miR-212-3p	NM_033656	BRWD1	circRNA	chr21	39294016	39294032	NA	ccggcacuGACCUCUGACAAu	#NAME?	0.0743	5.408
MIMAT0000269	hsa-miR-212-3p	NM_001040424	PRDM15	circRNA	chr21	41798301	41798322	AGO2	ccggcaCUG-ACCUCUGACAAu	gugaaaGGCAUUAAGACUGUUu	0.6485	-0.123
MIMAT0000269	hsa-miR-212-3p	NM_001040424	PRDM15	circRNA	chr21	41800465	41800484	NA	ccgGCACUGACCUCUGACAAu	uuaUGUG-UUCAAGACUGUUa	1.007	0.08
MIMAT0000269	hsa-miR-212-3p	NM_003325	HIRA	circRNA	chr22	19439140	19439163	NA	ccggCACUGAC---CUCUGACAAu	cuggGUAACAGGGUGAGACUGUUu	0.7862	0.013
MIMAT0000269	hsa-miR-212-3p	NM_001166242	C22orf39	circRNA	chr22	19441454	19441477	AGO1,AGO2	ccggcacuGACC---UCUGACAAu	auuauuauCUGGCAUAGACUGUUa	0.6903	-0.039
MIMAT0000269	hsa-miR-212-3p	NM_003325	HIRA	circRNA	chr22	19441454	19441477	AGO1,AGO2	ccggcacuGACC---UCUGACAAu	auuauuauCUGGCAUAGACUGUUa	0.6903	-0.039
MIMAT0000269	hsa-miR-212-3p	NM_005207	CRKL	circRNA	chr22	20952591	20952612	AGO2	ccGGCACUGACC--UCUGACAAu	caCUG-GUCUGGGAAGACUGUUg	1.2799	-0.252
MIMAT0000269	hsa-miR-212-3p	NM_004914	RAB36	circRNA	chr22	23163685	23163708	AGO2	ccGGCACU-GACC--UCUGACAAu	gaCAGAGAGCAGGAAAGACUGUUa	1.1741	0.177
MIMAT0000269	hsa-miR-212-3p	NM_213720	CHCHD10	circRNA	chr22	23766199	23766217	AGO1-4,AGO2	ccGGCACUGACCUCUGACAAu	ggCAGUUCCUG--GACUGUUc	1.3809	5.02
MIMAT0000269	hsa-miR-212-3p	NM_173510	CCDC117	circRNA	chr22	28787988	28788007	AGO2	ccGGCACUGACCUCUGACAAu	guCUGUUAAUUG-GACUGUUg	1.1823	0.996
MIMAT0000269	hsa-miR-212-3p	NM_001033024	FBXO7	circRNA	chr22	32484037	32484057	AGO2	ccggcacuGACCUCUGACAAu	guaucaauCAGCUGACUGUUc	0.2154	2.346
MIMAT0000269	hsa-miR-212-3p	NM_012179	FBXO7	circRNA	chr22	32484037	32484057	AGO2	ccggcacuGACCUCUGACAAu	guaucaauCAGCUGACUGUUc	0.2154	2.346
MIMAT0000269	hsa-miR-212-3p	hsa_circ_0001222	hsa_circ_001284	circRNA	chr22	32484037	32484057	AGO2	ccggcacuGACCUCUGACAAu	guaucaauCAGCUGACUGUUc	0.2154	2.346
MIMAT0000269	hsa-miR-212-3p	NM_014876	JOSD1	circRNA	chr22	38687744	38687765	AGO2	ccggcaCUG-ACCUCUGACAAu	aggacaGACGUGUGGACUGUUa	0.9988	0.549
MIMAT0000269	hsa-miR-212-3p	NM_001429	EP300	circRNA	chr22	41180006	41180028	AGO1-4,AGO2	ccggcACUGAC--CUCUGACAAu	uuggaUCACUGUAUAGACUGUUa	0.8052	6.499
MIMAT0000269	hsa-miR-212-3p	hsa_circ_0089786	hsa_circ_0089786	circRNA	chrX	1386726	1386747	AGO2	ccgGCAC-UGACCUCUGACAAu	acaCGGGCACCGUCGACUGUUg	0.8815	3.491
MIMAT0000269	hsa-miR-212-3p	hsa_circ_0089787	hsa_circ_0089787	circRNA	chrX	1386726	1386747	AGO2	ccgGCAC-UGACCUCUGACAAu	acaCGGGCACCGUCGACUGUUg	0.8815	3.491
MIMAT0000269	hsa-miR-212-3p	hsa_circ_0089788	hsa_circ_0089788	circRNA	chrX	1386726	1386747	AGO2	ccgGCAC-UGACCUCUGACAAu	acaCGGGCACCGUCGACUGUUg	0.8815	3.491
MIMAT0000269	hsa-miR-212-3p	hsa_circ_0089789	hsa_circ_0089789	circRNA	chrX	1386726	1386747	AGO2	ccgGCAC-UGACCUCUGACAAu	acaCGGGCACCGUCGACUGUUg	0.8815	3.491
MIMAT0000269	hsa-miR-212-3p	NR_027783	SAT1	circRNA	chrX	23785791	23785811	AGO1-4,AGO2	ccggcaCUGACCUCUGACAAu	gaagagGGUUGGAGACUGUUc	1.1429	6.301
MIMAT0000269	hsa-miR-212-3p	NM_001415	EIF2S3	circRNA	chrX	24077486	24077507	AGO1,AGO2	ccggcaCUGAC-CUCUGACAAu	ccuccaGGCUGAAAGACUGUUg	0.9872	0.54
MIMAT0000269	hsa-miR-212-3p	NM_001142386	PDK3	circRNA	chrX	24543114	24543136	AGO2	ccggcacuGACCU--CUGACAAu	guauaucuCAGGAUUGACUGUUg	0.7491	0.273
MIMAT0000269	hsa-miR-212-3p	NM_001142386	PDK3	circRNA	chrX	24544518	24544538	AGO2	ccggcacuGACCUCUGACAAu	cccagcuuCUCCCGACUGUUg	0.6318	0.08
MIMAT0000269	hsa-miR-212-3p	NM_001039590	USP9X	circRNA	chrX	41232770	41232790	AGO1,AGO2	ccggcACUGACCUCUGACAAu	guauaUUAAUGUUGACUGUUa	0.7468	7.028
MIMAT0000269	hsa-miR-212-3p	NM_007213	PRAF2	circRNA	chrX	49071359	49071379	AGO1,AGO2	ccGGCACUGACCUCUGACAAu	agUCGGGUAUCCUGACUGUUg	0.9245	1.032
MIMAT0000269	hsa-miR-212-3p	NM_006306	SMC1A	circRNA	chrX	53378300	53378321	AGO1,AGO2	ccggcaCUG-ACCUCUGACAAu	gugaugGACAUUAAGACUGUUu	0.8052	0.628
MIMAT0000269	hsa-miR-212-3p	NM_031407	HUWE1	circRNA	chrX	53583806	53583827	AGO1,AGO1-4,AGO2	ccggcaCUG-ACCUCUGACAAu	acagaaGAUAUGGUGACUGUUu	0.7281	4.252
MIMAT0000269	hsa-miR-212-3p	NM_031407	HUWE1	circRNA	chrX	53607619	53607643	AGO1,AGO2	ccGGCACU--GACCU--CUGACAAu	auUUGUGAAUCAGAAAGGACUGUUg	1.0697	4.674
MIMAT0000269	hsa-miR-212-3p	NM_001184819	GNL3L	circRNA	chrX	54562444	54562464	AGO2	ccggcACUGACCUCUGACAAu	gccauUGGCUGUGGACUGUUc	1.4146	0.298
MIMAT0000269	hsa-miR-212-3p	NM_001184819	GNL3L	circRNA	chrX	54565041	54565062	NA	ccGGCA-CUGACCUCUGACAAu	uuUCGUCUUUUGAAGACUGUUa	1.1568	0.046
MIMAT0000269	hsa-miR-212-3p	NM_001145408	NONO	circRNA	chrX	71300304	71300324	AGO1-4,AGO2	ccggcacugacCUCUGACAAu	aagucucuaauGUGACUGUUg	0.0588	1.284
MIMAT0000269	hsa-miR-212-3p	TCONS_00016926	TCONS_00016926	circRNA	chrX	73822639	73822659	AGO1-4,AGO2	ccggcacugacCUCUGACAAu	aucaaacagaaGUGACUGUUa	0.3473	0.139
MIMAT0000269	hsa-miR-212-3p	TCONS_00016926	TCONS_00016926	circRNA	chrX	73825913	73825932	AGO2	ccggcacuGACCUCUGACAAu	gagagaacCUGG-GACUGUUg	1	0.549
MIMAT0000269	hsa-miR-212-3p	NM_016500	CXorf26	circRNA	chrX	76178084	76178103	AGO2	ccGGCACUGACCUCUGACAAu	aaCUG-GUCUAAAGACUGUUa	1.0197	0.461
MIMAT0000269	hsa-miR-212-3p	NM_000052	ATP7A	circRNA	chrX	77988379	77988398	AGO2	ccGGCACUGACCUCUGACAAu	caCCUUG-UUUCUGACUGUUa	0.9163	1.831
MIMAT0000269	hsa-miR-212-3p	hsa_circ_0001933	hsa_circ_001615	circRNA	chrX	77988379	77988398	AGO2	ccGGCACUGACCUCUGACAAu	caCCUUG-UUUCUGACUGUUa	0.9163	1.831
MIMAT0000269	hsa-miR-212-3p	NM_000052	ATP7A	circRNA	chrX	77989861	77989880	AGO1	ccggcacUGACCUCUGACAAu	aaauagcAAUGG-GACUGUUg	0.4198	2.85
MIMAT0000269	hsa-miR-212-3p	hsa_circ_0001933	hsa_circ_001615	circRNA	chrX	77989861	77989880	AGO1	ccggcacUGACCUCUGACAAu	aaauagcAAUGG-GACUGUUg	0.4198	2.85
MIMAT0000269	hsa-miR-212-3p	NM_207318	FAM199X	circRNA	chrX	104190090	104190110	NA	ccggcacugaccuCUGACAAu	ggguaaacguuuuGACUGUUu	0.2548	1.244
MIMAT0000269	hsa-miR-212-3p	NM_207318	FAM199X	circRNA	chrX	104193706	104193728	AGO2	ccggcacuGACCU--CUGACAAu	auuuaauuCUGAAAGGACUGUUa	0.1898	0.88
MIMAT0000269	hsa-miR-212-3p	NM_019045	WDR44	circRNA	chrX	118392758	118392778	AGO2	ccggcacugaccUCUGACAAu	agcaauauacccGGACUGUUa	0.5435	1.761
MIMAT0000269	hsa-miR-212-3p	NM_013995	LAMP2	circRNA	chrX	120441811	120441831	AGO2	ccggcacugaCCUCUGACAAu	gcaacaaagaGCAGACUGUUu	0.4169	3.185
MIMAT0000269	hsa-miR-212-3p	NM_001395	DUSP9	circRNA	chrX	153650491	153650510	AGO1-4,AGO2	ccggcacuGACCUCUGACAAu	ugccucuuCU-GCGACUGUUa	0.9512	0.342
MIMAT0000269	hsa-miR-212-3p	NM_001636	SLC25A6	circRNA	chrY	1386726	1386747	AGO2	ccgGCAC-UGACCUCUGACAAu	acaCGGGCACCGUCGACUGUUg	0.8815	3.438

## Sheet: hsa-miR-212-3p_IncRNA
miRNAid	miRNAname	geneID	geneName	geneType	chromosome	start	end	RBP	miRseq	targetSeq	TDMDScore	phyloP	pancancerNum
MIMAT0000269	hsa-miR-212-3p	ENSG00000225206	MIR137HG	lncRNA	chr1	98045314	98045337	AGO1,AGO1-4	ccGGCACUGACC-U--CUGACAAu	ggUUGGGGCAGGCAGUGACUGUUc	1.3367	1.331	0
MIMAT0000269	hsa-miR-212-3p	ENSG00000258634	AL160006.1	lncRNA	chr1	110062423	110062441	AGO2	ccgGCACUGACCUCUGACAAu	auaUGUG-CU-GUGACUGUUa	1.0464	-0.291	4
MIMAT0000269	hsa-miR-212-3p	ENSG00000235499	AC073046.1	lncRNA	chr2	73986290	73986311	AGO1-4	ccGGCA-CUGACCUCUGACAAu	ccUUGUAGACUCUUGACUGUUc	1.2915	0.299	2
MIMAT0000269	hsa-miR-212-3p	ENSG00000203875	SNHG5	lncRNA	chr6	85677161	85677179	AGO2	ccggcACUGACCUCUGACAAu	gagguUUACU--UGACUGUUg	0.7213	-0.577	6
MIMAT0000269	hsa-miR-212-3p	ENSG00000234771	SLC25A25-AS1	lncRNA	chr9	128111212	128111230	AGO1,AGO2,AGO3,AGO4	ccggCACUGACCUCUGACAAu	auggGUGUCUG--GACUGUUu	0.9733	0.21	15
MIMAT0000269	hsa-miR-212-3p	ENSG00000269821	KCNQ1OT1	lncRNA	chr11	2639426	2639446	NA	ccGGCACUGACCUCUGACAAu	agCUGAGGGUCCUGACUGUUa	1.0394	0.156	5
MIMAT0000269	hsa-miR-212-3p	ENSG00000269821	KCNQ1OT1	lncRNA	chr11	2670722	2670742	AGO1-4	ccggcacuGACCUCUGACAAu	gauaauauCUGCAGACUGUUc	0.9396	-0.391	5
MIMAT0000269	hsa-miR-212-3p	ENSG00000269821	KCNQ1OT1	lncRNA	chr11	2672418	2672437	NA	ccGGCACUGACCUCUGACAAu	gcCCCUGG-GGUGGACUGUUc	1.1741	-0.29	5
MIMAT0000269	hsa-miR-212-3p	ENSG00000269821	KCNQ1OT1	lncRNA	chr11	2673334	2673354	AGO1-4,AGO2	ccggcacugacCUCUGACAAu	uguuugcuaauGAGACUGUUu	0.1429	0.253	5
MIMAT0000269	hsa-miR-212-3p	ENSG00000269821	KCNQ1OT1	lncRNA	chr11	2674611	2674630	NA	ccggcACUGACCUCUGACAAu	auguuUCGCU-GUGACUGUUu	0.5927	-0.033	5
MIMAT0000269	hsa-miR-212-3p	ENSG00000269821	KCNQ1OT1	lncRNA	chr11	2675919	2675939	NA	ccgGCACUGACCUCUGACAAu	ccaUGUGUGUAAAGACUGUUg	0.9396	-0.255	5
MIMAT0000269	hsa-miR-212-3p	ENSG00000269821	KCNQ1OT1	lncRNA	chr11	2696055	2696075	AGO2	ccggcaCUGACCUCUGACAAu	uggcaaGGGUCAAGACUGUUu	0.885	-0.037	5
MIMAT0000269	hsa-miR-212-3p	ENSG00000269821	KCNQ1OT1	lncRNA	chr11	2696355	2696375	NA	ccggcACUGACCUCUGACAAu	acauaUCAGUGGGGACUGUUc	0.7437	-0.798	5
MIMAT0000269	hsa-miR-212-3p	ENSG00000245532	NEAT1	lncRNA	chr11	65427157	65427176	AGO1-4,AGO2	ccGGCACUGACCUCUGACAAu	ucUCCUGGGUGG-GACUGUUc	1.2241	0.005	12
MIMAT0000269	hsa-miR-212-3p	ENSG00000245532	NEAT1	lncRNA	chr11	65429222	65429244	AGO1,AGO1-4,AGO2	ccGGCACUGACCU--CUGACAAu	uuUCGAGAAGGAAAUGACUGUUa	0.8966	-0.07	12
MIMAT0000269	hsa-miR-212-3p	ENSG00000245532	NEAT1	lncRNA	chr11	65436627	65436648	AGO1,AGO1-4,AGO2	ccGGCAC-UGACCUCUGACAAu	ugUCUUGCACUGUGGACUGUUg	1.5772	-0.485	12
MIMAT0000269	hsa-miR-212-3p	ENSG00000250899	AC125807.2	lncRNA	chr12	3044202	3044224	AGO1	ccGGCACU--GACCUCUGACAAu	agCCAUGAGCCAGCAGACUGUUu	1.3694	-0.116	3
MIMAT0000269	hsa-miR-212-3p	ENSG00000280036	AC020661.4	lncRNA	chr15	41017549	41017569	NA	ccggcacugaccuCUGACAAu	aagaacagagaauGACUGUUg	-0.6667	0.576	2
MIMAT0000269	hsa-miR-212-3p	ENSG00000280036	AC020661.4	lncRNA	chr15	41018327	41018349	AGO1,AGO2,AGO3	ccgGCACUGACC--UCUGACAAu	agaUGUGGGAGGCAGGACUGUUu	1.1765	0.166	2
MIMAT0000269	hsa-miR-212-3p	ENSG00000278730	AC005332.6	lncRNA	chr17	68127442	68127462	AGO2	ccggcacugaCCUCUGACAAu	ucagcaaagaGGAGACUGUUg	0.3582	0.057	7
MIMAT0000269	hsa-miR-212-3p	ENSG00000163597	SNHG16	lncRNA	chr17	76564709	76564729	AGO1-4,AGO2	ccggcACUGACCUCUGACAAu	uaggaUGGAUUGUGACUGUUg	0.6403	0.163	5
MIMAT0000269	hsa-miR-212-3p	ENSG00000163597	SNHG16	lncRNA	chr17	76564810	76564830	AGO1-4,AGO2	ccggcacugacCUCUGACAAu	gagaccaaggaGGGACUGUUu	0.389	0.321	5
MIMAT0000269	hsa-miR-212-3p	ENSG00000229807	XIST	lncRNA	chrX	73822639	73822659	AGO1-4,AGO2	ccggcacugacCUCUGACAAu	aucaaacagaaGUGACUGUUa	0.3473	0.139	4
MIMAT0000269	hsa-miR-212-3p	ENSG00000229807	XIST	lncRNA	chrX	73825913	73825932	AGO2	ccggcacuGACCUCUGACAAu	gagagaacCUGG-GACUGUUg	1	0.549	4
MIMAT0000269	hsa-miR-212-3p	ENSG00000229807	XIST	lncRNA	chrX	73843153	73843172	AGO1-4,AGO2	ccggcacuGACCUCUGACAAu	aacuucucCUGG-GACUGUUa	0.7855	0.485	4
MIMAT0000269	hsa-miR-212-3p	ENSG00000229807	XIST	lncRNA	chrX	73843820	73843840	AGO2	ccGGCACUGACCUCUGACAAu	ucCUGUUGUUUUGGACUGUUa	1.0871	0.158	4
MIMAT0000269	hsa-miR-212-3p	ENSG00000229807	XIST	lncRNA	chrX	73847188	73847207	AGO1-4,AGO2	ccggcacuGACCUCUGACAAu	uucacucuCUUG-GACUGUUa	0.7422	0.149	4
MIMAT0000269	hsa-miR-212-3p	ENSG00000229807	XIST	lncRNA	chrX	73848199	73848218	AGO1-4,AGO2	ccggCACUGACCUCUGACAAu	ggggGU-ACUUGGGACUGUUa	1.4541	-0.408	4

## Sheet: hsa-miR-132-3p_circRNA
miRNAid	miRNAname	geneID	geneName	geneType	chromosome	start	end	RBP	miRseq	targetSeq	TDMDScore	phyloP
MIMAT0000426	hsa-miR-132-3p	NM_001110781	SLC35E2B	circRNA	chr1	1661892	1661913	NA	gcugguaccgACAUCUGACAAu	gacuugcucaUUUAGACUGUUc	-0.1122	-0.132
MIMAT0000426	hsa-miR-132-3p	hsa_circ_0000005	hsa_circ_002136	circRNA	chr1	1661892	1661913	NA	gcugguaccgACAUCUGACAAu	gacuugcucaUUUAGACUGUUc	-0.1122	-0.132
MIMAT0000426	hsa-miR-132-3p	NM_001110781	SLC35E2B	circRNA	chr1	1679303	1679324	NA	gcugguaccgacaUCUGACAAu	aagcuaaguggacAGACUGUUc	0.5388	-0.366
MIMAT0000426	hsa-miR-132-3p	hsa_circ_0000005	hsa_circ_002136	circRNA	chr1	1679303	1679324	NA	gcugguaccgacaUCUGACAAu	aagcuaaguggacAGACUGUUc	0.5388	-0.366
MIMAT0000426	hsa-miR-132-3p	NM_001110781	SLC35E2B	circRNA	chr1	1690955	1690977	AGO2	gcugguacCGACAU-CUGACAAu	ugguaaguGUGGAAUGACUGUUa	0.6563	0.144
MIMAT0000426	hsa-miR-132-3p	hsa_circ_0000005	hsa_circ_002136	circRNA	chr1	1690955	1690977	AGO2	gcugguacCGACAU-CUGACAAu	ugguaaguGUGGAAUGACUGUUa	0.6563	0.144
MIMAT0000426	hsa-miR-132-3p	hsa_circ_0000005	hsa_circ_002136	circRNA	chr1	1695189	1695209	NA	gcUGGUACCGACAUCUGACAAu	ccACAACAGCUG-AGACUGUUg	1.4412	-0.118
MIMAT0000426	hsa-miR-132-3p	NM_002074	GNB1	circRNA	chr1	1790497	1790518	AGO1,AGO1-4,AGO2	gcuGGUACCGACAUCUGACAAu	ugcUCCUGACACCAGACUGUUc	0.9922	3.998
MIMAT0000426	hsa-miR-132-3p	NM_015207	OTUD3	circRNA	chr1	19908418	19908439	NA	gcUGGUACCGACAUCUGACAAu	ugAUAAAUGCAGCUGACUGUUa	1.011	0.488
MIMAT0000426	hsa-miR-132-3p	NM_015207	OTUD3	circRNA	chr1	19910153	19910172	AGO2	gcUGGUACCGACAUCUGACAAu	uaGUCCUGG--GAUGACUGUUg	0.8847	-0.052
MIMAT0000426	hsa-miR-132-3p	NM_015207	OTUD3	circRNA	chr1	19911986	19912009	NA	gcUGGUACCGACA--UCUGACAAu	uuACUGUCCUCGUUAGGACUGUUu	0.9656	-0.248
MIMAT0000426	hsa-miR-132-3p	NM_017761	PNRC2	circRNA	chr1	23962735	23962756	AGO1-4	gcugGUACCGACAUCUGACAAu	aaugUAAGACCGUGGACUGUUu	0.8115	1.83
MIMAT0000426	hsa-miR-132-3p	NM_175852	TXLNA	circRNA	chr1	32197874	32197896	AGO1-4,AGO2	gcUGGUA-CCGACAUCUGACAAu	gcACUUUCUGUAGGAGACUGUUa	0.9734	1.599
MIMAT0000426	hsa-miR-132-3p	NR_037591	AK2	circRNA	chr1	33009219	33009240	AGO2	gcugguaccgacauCUGACAAu	gguuucugagaaauGACUGUUg	0.3037	0.918
MIMAT0000426	hsa-miR-132-3p	NM_005095	ZMYM4	circRNA	chr1	35300603	35300624	NA	gcugguaccGACAUCUGACAAu	cucuuuuuaUUUUGGACUGUUu	0.6002	0.173
MIMAT0000426	hsa-miR-132-3p	NM_005095	ZMYM4	circRNA	chr1	35301638	35301659	NA	gcugguaccGACAUCUGACAAu	cgcuuuuuuCUGGUGACUGUUu	0.8891	0.015
MIMAT0000426	hsa-miR-132-3p	NM_005095	ZMYM4	circRNA	chr1	35312113	35312133	NA	gcugguACCGACAUCUGACAAu	guuguuUGUUUCU-GACUGUUc	0.4544	0.098
MIMAT0000426	hsa-miR-132-3p	NM_005095	ZMYM4	circRNA	chr1	35320795	35320816	NA	gcuGGUACCGAC-AUCUGACAAu	guuCUGU-GUUGCGAGACUGUUa	1.0044	-0.038
MIMAT0000426	hsa-miR-132-3p	NM_005095	ZMYM4	circRNA	chr1	35387547	35387568	AGO2	gcugguaccgaCAUCUGACAAu	aaaauuguaaaGGAGACUGUUc	0.0582	2.787
MIMAT0000426	hsa-miR-132-3p	hsa_circ_0000051	hsa_circ_000837	circRNA	chr1	35387547	35387568	AGO2	gcugguaccgaCAUCUGACAAu	aaaauuguaaaGGAGACUGUUc	0.0582	2.787
MIMAT0000426	hsa-miR-132-3p	NM_012199	EIF2C1	circRNA	chr1	35921396	35921417	NA	gcuGGUACCGACAUCUGACAAu	ugcCCUUUUUCCUUGACUGUUc	0.8182	0.853
MIMAT0000426	hsa-miR-132-3p	NM_012199	EIF2C1	circRNA	chr1	35921732	35921753	AGO1-4	gcugguaccgacaUCUGACAAu	ggagaaagcaucaGGACUGUUg	0.8182	1.973
MIMAT0000426	hsa-miR-132-3p	NM_024700	SNIP1	circRNA	chr1	37537155	37537176	AGO1-4,AGO2	gcugguaccGACAUCUGACAAu	caguaaacaUUAUUGACUGUUu	0.5322	0.481
MIMAT0000426	hsa-miR-132-3p	NM_004468	FHL3	circRNA	chr1	37996989	37997010	AGO1	gcuGGUACCGACAUCUGACAAu	aguCCUUGAAAGUGGACUGUUc	1.1662	0.157
MIMAT0000426	hsa-miR-132-3p	NR_000024	SNORD46	circRNA	chr1	44776570	44776593	AGO1,AGO1-4,AGO2	gcUGGUACCGACAU--CUGACAAu	uuGUCAUAGUUACACUGACUGUUg	1.0399	5.146
MIMAT0000426	hsa-miR-132-3p	NM_001134673	NFIA	circRNA	chr1	61455524	61455547	AGO2	gcugguaccGACAU--CUGACAAu	uuuaaaauaCUUUAGGGACUGUUg	0.4149	2.387
MIMAT0000426	hsa-miR-132-3p	NM_018841	GNG12	circRNA	chr1	67702499	67702520	AGO1,AGO2	gcugguaccgACAUCUGACAAu	uuuuucucuaUUUAGACUGUUu	0.3192	0.399
MIMAT0000426	hsa-miR-132-3p	NM_017768	LRRC40	circRNA	chr1	70189097	70189120	AGO2	gcuGGUACCGACAU--CUGACAAu	gacUCUUGCCUGCACUGACUGUUc	0.9988	3.465
MIMAT0000426	hsa-miR-132-3p	NM_005482	PIGK	circRNA	chr1	77092113	77092134	AGO2	gcugguaccgacAUCUGACAAu	gaucagaauacaUUGACUGUUu	-0.1115	0.339
MIMAT0000426	hsa-miR-132-3p	NM_001166417	SSX2IP	circRNA	chr1	84655950	84655969	AGO1,AGO2,AGO3	gcUGGUACCGACAUCUGACAAu	ucACUAUUAC-G-AGACUGUUa	1.0377	3.708
MIMAT0000426	hsa-miR-132-3p	NM_201269	ZNF644	circRNA	chr1	90916296	90916317	AGO1,AGO1-4,AGO2	gcuGGUACCGACAUCUGACAAu	acuUCAUAGUUUGAGACUGUUc	1.0976	4.457
MIMAT0000426	hsa-miR-132-3p	NM_000969	RPL5	circRNA	chr1	92840690	92840710	AGO1,AGO2	gcugGUACCGACAUCUGACAAu	cccaCGUGG-GGCAGACUGUUg	1.0976	-0.314
MIMAT0000426	hsa-miR-132-3p	NM_004815	ARHGAP29	circRNA	chr1	94231621	94231641	AGO1-4	gcuGGUACCGACAUCUGACAAu	uuuCAGUUUUUCU-GACUGUUa	0.6563	1.36
MIMAT0000426	hsa-miR-132-3p	NM_001242891	CSDE1	circRNA	chr1	114717839	114717860	AGO1,AGO1-4,AGO2	gcugguaccgACAUCUGACAAu	aagugaaaaaUAUAGACUGUUa	0.3396	2.816
MIMAT0000426	hsa-miR-132-3p	NM_003594	TTF2	circRNA	chr1	117090577	117090598	AGO2	gcugguaccgacaUCUGACAAu	ucugaagaugaagAGACUGUUu	-0.0174	2.968
MIMAT0000426	hsa-miR-132-3p	NM_006699	MAN1A2	circRNA	chr1	117523074	117523097	AGO1-4,AGO2	gcUGGU-ACCGACA-UCUGACAAu	aaACUAUUCCCCCUAAGACUGUUc	0.8903	1.018
MIMAT0000426	hsa-miR-132-3p	NM_004515	ILF2	circRNA	chr1	153663100	153663122	AGO2	gcUGGUACCGACAU-CUGACAAu	agAUUCUGGCUGCAGGACUGUUc	1.8594	4.845
MIMAT0000426	hsa-miR-132-3p	NM_018489	ASH1L	circRNA	chr1	155343666	155343687	NA	gcUGGUACCGACAUCUGACAAu	ccGUCAGUCCUAUCGACUGUUa	1.0875	4.625
MIMAT0000426	hsa-miR-132-3p	NM_018489	ASH1L	circRNA	chr1	155478131	155478153	AGO1-4,AGO2	gcUGGUACCGAC-AUCUGACAAu	acACCUUUACAGAUUGACUGUUc	0.9756	3.75
MIMAT0000426	hsa-miR-132-3p	NM_003768	PEA15	circRNA	chr1	160213990	160214010	AGO1	gcuGGUAC-CGACAUCUGACAAu	uacUCCUGUGCUG--GACUGUUu	1.0898	-0.084
MIMAT0000426	hsa-miR-132-3p	NM_003768	PEA15	circRNA	chr1	160214225	160214246	AGO2	gcugguaccgacaUCUGACAAu	guuguuccuacucAGACUGUUg	-0.5455	0.981
MIMAT0000426	hsa-miR-132-3p	NM_015172	PRRC2C	circRNA	chr1	171536071	171536092	AGO1,AGO1-4,AGO2	gcugguaccgacaUCUGACAAu	gguguacuuccacAGACUGUUc	0.4867	2.306
MIMAT0000426	hsa-miR-132-3p	NM_002065	GLUL	circRNA	chr1	182384539	182384560	AGO2	gcugguaccgacaUCUGACAAu	auacgcauuccccGGACUGUUg	0.4105	4.717
MIMAT0000426	hsa-miR-132-3p	NM_003292	TPR	circRNA	chr1	186355703	186355724	AGO1,AGO1-4	gcugguaccgacaUCUGACAAu	ccaaguacaucacAGACUGUUu	0	2.048
MIMAT0000426	hsa-miR-132-3p	NM_203459	CAMSAP2	circRNA	chr1	200830499	200830519	NA	gcuGGUACCGACAUCUGACAAu	uguCCA-AGAGGCAGACUGUUu	1.0399	-0.2
MIMAT0000426	hsa-miR-132-3p	NM_203459	CAMSAP2	circRNA	chr1	200860458	200860479	AGO2	gcugguaccgacauCUGACAAu	uuuuguauuagaauGACUGUUa	-0.7727	1.545
MIMAT0000426	hsa-miR-132-3p	NM_001114309	ELF3	circRNA	chr1	202015873	202015894	AGO2	gcugGUACCGACAUCUGACAAu	cccaCAGAGUGCUGGACUGUUc	0.8758	-0.006
MIMAT0000426	hsa-miR-132-3p	NM_001114309	ELF3	circRNA	chr1	202016196	202016216	NA	gcugguacCGACAUCUGACAAu	aggaagcaGCUG-AGACUGUUg	0.7937	-0.654
MIMAT0000426	hsa-miR-132-3p	NM_006618	KDM5B	circRNA	chr1	202728782	202728803	AGO2	gcugguaccgacauCUGACAAu	agguuugaaaagcuGACUGUUu	-0.1503	2.235
MIMAT0000426	hsa-miR-132-3p	NM_006618	KDM5B	circRNA	chr1	202733449	202733470	AGO1-4,AGO2	gcugguaCCGACAUCUGACAAu	ucgagugGGCUCAGGACUGUUa	0.5825	1.699
MIMAT0000426	hsa-miR-132-3p	NM_006763	BTG2	circRNA	chr1	203309405	203309425	AGO1,AGO1-4,AGO2	gcuGGUAC-CGACAUCUGACAAu	aacCCCUGAGCUG--GACUGUUg	1.1729	2.923
MIMAT0000426	hsa-miR-132-3p	NM_001114752	CD55	circRNA	chr1	207359635	207359657	AGO1,AGO1-4,AGO2	gcUG-GUACCGACAUCUGACAAu	acACACAAGUAUACAGACUGUUc	0.9467	0.147
MIMAT0000426	hsa-miR-132-3p	NM_005401	PTPN14	circRNA	chr1	214351381	214351401	AGO1,AGO2	gcuggUACCGACAUCUGACAAu	ggggaACGGGUG-GGACUGUUg	0.9323	-0.467
MIMAT0000426	hsa-miR-132-3p	TCONS_l2_00001808	TCONS_l2_00001808	circRNA	chr1	222490048	222490070	NA	gcUGGUACCGA-CAUCUGACAAu	ucACCAUGUUUCCCAGACUGUUc	1.5568	-0.477
MIMAT0000426	hsa-miR-132-3p	TCONS_l2_00001808	TCONS_l2_00001808	circRNA	chr1	222493868	222493890	NA	gcugguaccGAC-AUCUGACAAu	uuugagaaaCUGCCAGACUGUUu	0.1358	-0.056
MIMAT0000426	hsa-miR-132-3p	TCONS_l2_00001808	TCONS_l2_00001808	circRNA	chr1	222510138	222510159	NA	gcugguaccgacAUCUGACAAu	cuggauucuuauUGGACUGUUa	0.3917	0.307
MIMAT0000426	hsa-miR-132-3p	TCONS_l2_00001808	TCONS_l2_00001808	circRNA	chr1	222514122	222514142	NA	gcuggUACCGACAUCUGACAAu	guaaaAU-GAUGUGGACUGUUa	1.0455	-0.144
MIMAT0000426	hsa-miR-132-3p	TCONS_l2_00001808	TCONS_l2_00001808	circRNA	chr1	222517162	222517183	NA	gcUGGUACCGACAUCUGACAAu	gaAUAAGAGCUGUGGACUGUUu	1.163	-0.11
MIMAT0000426	hsa-miR-132-3p	TCONS_l2_00001808	TCONS_l2_00001808	circRNA	chr1	222537804	222537823	NA	gcuGGUACCGACAUCUGACAAu	auuCCA-GUUUCU-GACUGUUa	0.9157	-0.049
MIMAT0000426	hsa-miR-132-3p	TCONS_l2_00001808	TCONS_l2_00001808	circRNA	chr1	222564136	222564157	NA	gcugguaccgacaUCUGACAAu	uguaaagauuacaAGACUGUUc	0.2206	0.518
MIMAT0000426	hsa-miR-132-3p	TCONS_l2_00001808	TCONS_l2_00001808	circRNA	chr1	222573681	222573702	NA	gcugguaccgacAUCUGACAAu	uuuaagaaccacUGGACUGUUu	-0.0594	0.101
MIMAT0000426	hsa-miR-132-3p	TCONS_l2_00001808	TCONS_l2_00001808	circRNA	chr1	222582525	222582547	NA	gcugguaccGAC-AUCUGACAAu	cuugaggaaCUGCCAGACUGUUu	0.363	0.232
MIMAT0000426	hsa-miR-132-3p	TCONS_l2_00001808	TCONS_l2_00001808	circRNA	chr1	222592280	222592300	NA	gcUGGUACCGACAUCUGACAAu	aaACCA-AGAUGCUGACUGUUg	1.1685	0.186
MIMAT0000426	hsa-miR-132-3p	TCONS_l2_00001808	TCONS_l2_00001808	circRNA	chr1	222610189	222610208	NA	gcugguaCCGACAUCUGACAAu	ggucagaGGCAG--GACUGUUa	0.8248	0.283
MIMAT0000426	hsa-miR-132-3p	TCONS_l2_00001808	TCONS_l2_00001808	circRNA	chr1	222627432	222627451	NA	gcUGGUACCGACAUCUGACAAu	acACUG-GGCACU-GACUGUUc	1.0776	-0.229
MIMAT0000426	hsa-miR-132-3p	TCONS_l2_00001808	TCONS_l2_00001808	circRNA	chr1	222630017	222630037	NA	gcUGGUACCGACAUCUGACAAu	gaACCGCUGC-AAAGACUGUUg	1.0133	1.233
MIMAT0000426	hsa-miR-132-3p	TCONS_l2_00001808	TCONS_l2_00001808	circRNA	chr1	222651178	222651199	NA	gcugguaccgacaUCUGACAAu	aaacaaaacacaaGGACUGUUc	0.3825	0.01
MIMAT0000426	hsa-miR-132-3p	TCONS_l2_00001808	TCONS_l2_00001808	circRNA	chr1	222655144	222655164	NA	gcuggUACCGACAUCUGACAAu	uacaaAUCCCU-CAGACUGUUu	0.5846	0.266
MIMAT0000426	hsa-miR-132-3p	TCONS_l2_00001808	TCONS_l2_00001808	circRNA	chr1	222658455	222658477	NA	gcUGGUAC-CGACAUCUGACAAu	acACUAUGUGUCAAAGACUGUUg	1.2139	-0.7
MIMAT0000426	hsa-miR-132-3p	TCONS_l2_00001808	TCONS_l2_00001808	circRNA	chr1	222706395	222706416	NA	gcugguaccGACAUCUGACAAu	uguuucuacUUUUGGACUGUUa	0.6563	0.177
MIMAT0000426	hsa-miR-132-3p	TCONS_l2_00001808	TCONS_l2_00001808	circRNA	chr1	222711554	222711574	NA	gcuGGUACCGACAUCUGACAAu	uuuCGGUUUCUG-GGACUGUUa	0.8969	2.193
MIMAT0000426	hsa-miR-132-3p	TCONS_l2_00001808	TCONS_l2_00001808	circRNA	chr1	222730084	222730103	NA	gcuggUACCGACAUCUGACAAu	uccugAAGGUU-U-GACUGUUg	0.6112	4.173
MIMAT0000426	hsa-miR-132-3p	TCONS_l2_00001808	TCONS_l2_00001808	circRNA	chr1	222736827	222736848	NA	gcugguaccgacAUCUGACAAu	aauguuuucaaaUGGACUGUUa	0.1895	0.311
MIMAT0000426	hsa-miR-132-3p	TCONS_l2_00001808	TCONS_l2_00001808	circRNA	chr1	222737454	222737474	NA	gcuGGUACCGACAUCUGACAAu	cuuUCUUUCCU-UAGACUGUUu	1.0455	-0.374
MIMAT0000426	hsa-miR-132-3p	TCONS_l2_00001808	TCONS_l2_00001808	circRNA	chr1	222746383	222746404	NA	gcugguaccgacaUCUGACAAu	caaauccaaaaaaGGACUGUUc	-0.0455	0.317
MIMAT0000426	hsa-miR-132-3p	TCONS_l2_00001808	TCONS_l2_00001808	circRNA	chr1	222781200	222781222	NA	gcuggUACCGACA-UCUGACAAu	uguuaAUUGUUUUCUGACUGUUu	0.8492	0.177
MIMAT0000426	hsa-miR-132-3p	TCONS_l2_00001808	TCONS_l2_00001808	circRNA	chr1	222813776	222813797	NA	gcugguaccgACAUCUGACAAu	gcuacaguaaUGAGGACUGUUg	0.562	-0.036
MIMAT0000426	hsa-miR-132-3p	TCONS_l2_00001808	TCONS_l2_00001808	circRNA	chr1	222852269	222852291	NA	gcuggUACCGACAU-CUGACAAu	acuaaAAGUCUACAUGACUGUUu	0.5014	0.406
MIMAT0000426	hsa-miR-132-3p	TCONS_l2_00001808	TCONS_l2_00001808	circRNA	chr1	222864528	222864549	NA	gcugguaccgacAUCUGACAAu	uugaaaaaaggaUUGACUGUUc	-0.0552	0.346
MIMAT0000426	hsa-miR-132-3p	TCONS_l2_00001808	TCONS_l2_00001808	circRNA	chr1	222869953	222869974	NA	gcugguaccGACAUCUGACAAu	caucacacaCUGGGGACUGUUg	0.7498	-0.095
MIMAT0000426	hsa-miR-132-3p	TCONS_l2_00001808	TCONS_l2_00001808	circRNA	chr1	222928178	222928200	NA	gcugguACCGACAU-CUGACAAu	ggaaacUGCAUGAAGGACUGUUu	0.9511	1.685
MIMAT0000426	hsa-miR-132-3p	TCONS_l2_00001808	TCONS_l2_00001808	circRNA	chr1	222931610	222931629	NA	gcuggUACCGACAUCUGACAAu	ugcagAUAGCAG--GACUGUUa	0.7959	0.161
MIMAT0000426	hsa-miR-132-3p	TCONS_l2_00001808	TCONS_l2_00001808	circRNA	chr1	222950686	222950707	NA	gcugguaccgacAUCUGACAAu	cagaucaucaaaUGGACUGUUc	-0.1364	-0.275
MIMAT0000426	hsa-miR-132-3p	TCONS_l2_00001808	TCONS_l2_00001808	circRNA	chr1	222955108	222955127	NA	gcugGUACCGACAUCUGACAAu	gcgaCAGAGC-G-AGACUGUUu	0.7317	-0.957
MIMAT0000426	hsa-miR-132-3p	TCONS_l2_00001808	TCONS_l2_00001808	circRNA	chr1	222956900	222956918	NA	gcuGGUACCGACAUCUGACAAu	uuuUCAUGCC---AGACUGUUg	0.9612	0.55
MIMAT0000426	hsa-miR-132-3p	TCONS_l2_00001808	TCONS_l2_00001808	circRNA	chr1	222960264	222960287	NA	gcUGGUACC-GAC-AUCUGACAAu	gcACUGUGGUCUGACAGACUGUUa	1.5188	0.107
MIMAT0000426	hsa-miR-132-3p	TCONS_l2_00001808	TCONS_l2_00001808	circRNA	chr1	223000404	223000425	NA	gcugguaccgacAUCUGACAAu	gauaauucauacUUGACUGUUu	-0.0552	1.563
MIMAT0000426	hsa-miR-132-3p	TCONS_l2_00001808	TCONS_l2_00001808	circRNA	chr1	223001516	223001536	NA	gcUGGUACCGACAUCUGACAAu	agAUUAAGAC-AAAGACUGUUu	1.0565	-0.116
MIMAT0000426	hsa-miR-132-3p	TCONS_l2_00001808	TCONS_l2_00001808	circRNA	chr1	223009931	223009952	NA	gcUGGUACCGACAUCUGACAAu	gcAGCAGAGGUGUUGACUGUUa	1.1042	-0.363
MIMAT0000426	hsa-miR-132-3p	TCONS_l2_00001808	TCONS_l2_00001808	circRNA	chr1	223027761	223027784	NA	gcuGGU-ACCGACA-UCUGACAAu	accCCACUGGAAAUCGGACUGUUc	1.0133	-0.21
MIMAT0000426	hsa-miR-132-3p	TCONS_l2_00001808	TCONS_l2_00001808	circRNA	chr1	223058040	223058061	NA	gcUGGUACCGACAUCUGACAAu	uaGUUAAGCGAGUGGACUGUUu	0.9878	-0.014
MIMAT0000426	hsa-miR-132-3p	TCONS_l2_00001808	TCONS_l2_00001808	circRNA	chr1	223070405	223070427	NA	gcuGGUACCGACA-UCUGACAAu	cuuCCUAAGCAGUCUGACUGUUa	0.9511	0.032
MIMAT0000426	hsa-miR-132-3p	TCONS_l2_00001808	TCONS_l2_00001808	circRNA	chr1	223112675	223112699	NA	gcuggUACCGACA---UCUGACAAu	uccagAUGCUUUUCAGGGACUGUUc	0.5868	2.291
MIMAT0000426	hsa-miR-132-3p	TCONS_l2_00001808	TCONS_l2_00001808	circRNA	chr1	223129779	223129802	NA	gcuGGUAC--CGACAUCUGACAAu	aauCCCUGAUGCUAAUGACUGUUg	0.9079	-0.448
MIMAT0000426	hsa-miR-132-3p	TCONS_l2_00001808	TCONS_l2_00001808	circRNA	chr1	223152961	223152981	NA	gcUGGUACCGACAUCUGACAAu	agACUGAGAGU-UAGACUGUUg	1.2406	0.181
MIMAT0000426	hsa-miR-132-3p	TCONS_l2_00001808	TCONS_l2_00001808	circRNA	chr1	223160833	223160853	NA	gcUGGUACCGACAUCUGACAAu	ggACAAAGG-AGAAGACUGUUg	1.2328	0.119
MIMAT0000426	hsa-miR-132-3p	TCONS_l2_00001808	TCONS_l2_00001808	circRNA	chr1	223162277	223162299	NA	gcugguACCGACA-UCUGACAAu	uuuuuuUGUUUUUCAGACUGUUa	0.5453	-0.006
MIMAT0000426	hsa-miR-132-3p	TCONS_l2_00001808	TCONS_l2_00001808	circRNA	chr1	223174528	223174549	NA	gcugguaccgacaUCUGACAAu	ggauuugaacccaGGACUGUUa	0.3635	0.074
MIMAT0000426	hsa-miR-132-3p	TCONS_l2_00001808	TCONS_l2_00001808	circRNA	chr1	223205069	223205090	NA	gcugguaccgacauCUGACAAu	ugugagaaaucaauGACUGUUg	-0.4545	-0.15
MIMAT0000426	hsa-miR-132-3p	TCONS_l2_00001808	TCONS_l2_00001808	circRNA	chr1	223225749	223225770	NA	gcUGGUACCGACAUCUGACAAu	guAUCCUGGGUGUGGACUGUUa	1.4036	-0.467
MIMAT0000426	hsa-miR-132-3p	TCONS_l2_00001808	TCONS_l2_00001808	circRNA	chr1	223230316	223230335	NA	gcuGGUACCGACAUCUGACAAu	aauCUGUGGUU-U-GACUGUUu	1.1164	-0.16
MIMAT0000426	hsa-miR-132-3p	TCONS_l2_00001808	TCONS_l2_00001808	circRNA	chr1	223236244	223236264	NA	gcUGGUACCGACAUCUGACAAu	acAUC-UGAUAAAGGACUGUUa	0.837	0.244
MIMAT0000426	hsa-miR-132-3p	TCONS_l2_00001808	TCONS_l2_00001808	circRNA	chr1	223244507	223244528	NA	gcuGGUACCGACAUCUGACAAu	ccuCUCUUGAUAGAGACUGUUc	0.9357	-0.264
MIMAT0000426	hsa-miR-132-3p	TCONS_l2_00001808	TCONS_l2_00001808	circRNA	chr1	223266634	223266652	NA	gcuGGUACCGACAUCUGACAAu	agcCCAU---UUUCGACUGUUa	0.9545	0.036
MIMAT0000426	hsa-miR-132-3p	TCONS_l2_00001808	TCONS_l2_00001808	circRNA	chr1	223276223	223276243	NA	gcugguaccGACAUCUGACAAu	aaggucgcaCAGU-GACUGUUa	-0.0217	0.144
MIMAT0000426	hsa-miR-132-3p	TCONS_l2_00001808	TCONS_l2_00001808	circRNA	chr1	223283210	223283235	NA	gcuGGU--ACCG--ACAUCUGACAAu	aucCCAUUUGUCAAUUUUGACUGUUg	0.7872	0.053
MIMAT0000426	hsa-miR-132-3p	TCONS_l2_00001808	TCONS_l2_00001808	circRNA	chr1	223310409	223310435	NA	gcuGGUACC---GAC--AUCUGACAAu	uuuCAAUGGUUUCUGAAUAGACUGUUa	1.0976	-0.019
MIMAT0000426	hsa-miR-132-3p	TCONS_l2_00001808	TCONS_l2_00001808	circRNA	chr1	223339892	223339914	NA	gcugguACCGACA-UCUGACAAu	agugucUGCCUUUCAGACUGUUg	0.8868	0.192
MIMAT0000426	hsa-miR-132-3p	TCONS_l2_00001808	TCONS_l2_00001808	circRNA	chr1	223366700	223366721	NA	gcugguaccGACAUCUGACAAu	caucacacuCUGGGGACUGUUg	0.7498	-0.013
MIMAT0000426	hsa-miR-132-3p	TCONS_l2_00001808	TCONS_l2_00001808	circRNA	chr1	223392512	223392531	NA	gcugGUACCGACAUCUGACAAu	ugggCAUUGCAG--GACUGUUg	1.0321	-0.207
MIMAT0000426	hsa-miR-132-3p	TCONS_l2_00001808	TCONS_l2_00001808	circRNA	chr1	223413458	223413480	NA	gcUGGUACCGACAU-CUGACAAu	ggACAAUUCUAGGAUGACUGUUa	1.123	-0.033
MIMAT0000426	hsa-miR-132-3p	TCONS_l2_00001808	TCONS_l2_00001808	circRNA	chr1	223429320	223429344	NA	gcUGGUACCGA---CAUCUGACAAu	aaAUCACGUCUCCCAGGGACUGUUu	0.8292	-0.091
MIMAT0000426	hsa-miR-132-3p	TCONS_l2_00001808	TCONS_l2_00001808	circRNA	chr1	223429682	223429703	NA	gcugguaccgacaUCUGACAAu	auuauuccaagagAGACUGUUa	-0.5455	0.491
MIMAT0000426	hsa-miR-132-3p	TCONS_l2_00001808	TCONS_l2_00001808	circRNA	chr1	223439825	223439849	NA	gcUGGUACCGAC---AUCUGACAAu	ggAUGAUGACAGAGCAAGACUGUUg	1.0964	-0.325
MIMAT0000426	hsa-miR-132-3p	TCONS_l2_00001808	TCONS_l2_00001808	circRNA	chr1	223456924	223456946	NA	gcuggUACCGACAU-CUGACAAu	cagugACGGAUUCAUGACUGUUa	0.694	-0.027
MIMAT0000426	hsa-miR-132-3p	TCONS_l2_00001808	TCONS_l2_00001808	circRNA	chr1	223486085	223486106	NA	gcugguaccgacaUCUGACAAu	cuuucuuccacagGGACUGUUc	0.4024	-0.197
MIMAT0000426	hsa-miR-132-3p	TCONS_l2_00001808	TCONS_l2_00001808	circRNA	chr1	223518866	223518887	NA	gcugguaccGACAUCUGACAAu	cuauuuacuCUGCUGACUGUUc	0.6119	-0.035
MIMAT0000426	hsa-miR-132-3p	TCONS_l2_00001808	TCONS_l2_00001808	circRNA	chr1	223526144	223526165	NA	gcugguaccgaCAUCUGACAAu	aaguucccuaaGUUGACUGUUc	-0.3162	-0.01
MIMAT0000426	hsa-miR-132-3p	TCONS_l2_00001808	TCONS_l2_00001808	circRNA	chr1	223526191	223526212	NA	gcugguacCGACAUCUGACAAu	caggcucuGUUGUUGACUGUUc	0.9545	0.02
MIMAT0000426	hsa-miR-132-3p	TCONS_l2_00001808	TCONS_l2_00001808	circRNA	chr1	223528769	223528790	NA	gcUGGUACCGACAUCUGACAAu	aaGCCAUUUUUCCAGACUGUUc	1.2029	0.295
MIMAT0000426	hsa-miR-132-3p	TCONS_l2_00001808	TCONS_l2_00001808	circRNA	chr1	223533175	223533196	NA	gcugguaccGACAUCUGACAAu	caucacacuCUGGGGACUGUUg	0.7498	0.069
MIMAT0000426	hsa-miR-132-3p	TCONS_l2_00001808	TCONS_l2_00001808	circRNA	chr1	223533472	223533490	NA	gcUGGUACCGACAUCUGACAAu	auAUCA-GGUUG--GACUGUUc	1.1396	0.027
MIMAT0000426	hsa-miR-132-3p	TCONS_l2_00001808	TCONS_l2_00001808	circRNA	chr1	223540405	223540425	NA	gcuGGUACCGACAUCUGACAAu	gguCCGAGG-UAAGGACUGUUc	1.0753	-0.162
MIMAT0000426	hsa-miR-132-3p	TCONS_l2_00001808	TCONS_l2_00001808	circRNA	chr1	223613602	223613623	NA	gcugguaccgacauCUGACAAu	ugcauuugaaagauGACUGUUu	0.4789	0.201
MIMAT0000426	hsa-miR-132-3p	TCONS_l2_00001808	TCONS_l2_00001808	circRNA	chr1	223619610	223619631	NA	gcuggUACCGACAUCUGACAAu	uagugAAGAAUGUGGACUGUUg	0.6644	-0.492
MIMAT0000426	hsa-miR-132-3p	TCONS_l2_00001808	TCONS_l2_00001808	circRNA	chr1	223673756	223673777	NA	gcugguaccgaCAUCUGACAAu	guuaaaacuugGGGGACUGUUg	0.1016	0.165
MIMAT0000426	hsa-miR-132-3p	TCONS_l2_00001808	TCONS_l2_00001808	circRNA	chr1	223700029	223700055	NA	gcuggUACCGACAU-----CUGACAAu	uuaggAAGGCUUUAUUCAGGACUGUUg	0.8769	-0.277
MIMAT0000426	hsa-miR-132-3p	TCONS_l2_00001808	TCONS_l2_00001808	circRNA	chr1	223737755	223737776	NA	gcugguaccgacauCUGACAAu	uuucuuuuagaacuGACUGUUu	0.0654	0.117
MIMAT0000426	hsa-miR-132-3p	TCONS_l2_00001808	TCONS_l2_00001808	circRNA	chr1	223744269	223744290	NA	gcUGGUACCGACAUCUGACAAu	caGCCAAGCCAGAAGACUGUUc	1.3315	-1.135
MIMAT0000426	hsa-miR-132-3p	TCONS_l2_00001808	TCONS_l2_00001808	circRNA	chr1	223767353	223767374	NA	gcugguaccGACAUCUGACAAu	caucacacuCUGGGGACUGUUg	0.7498	0.082
MIMAT0000426	hsa-miR-132-3p	TCONS_l2_00001808	TCONS_l2_00001808	circRNA	chr1	223775308	223775332	NA	gcuggUACCG--A-CAUCUGACAAu	gggaaAUGGUAAUCUUGGACUGUUg	1.0144	-0.192
MIMAT0000426	hsa-miR-132-3p	TCONS_l2_00001808	TCONS_l2_00001808	circRNA	chr1	223779847	223779868	NA	gcugguaccgacAUCUGACAAu	uagagccucuaaUAGACUGUUu	-0.3182	-0.148
MIMAT0000426	hsa-miR-132-3p	TCONS_l2_00001808	TCONS_l2_00001808	circRNA	chr1	223789542	223789564	NA	gcuggUACCGACAU-CUGACAAu	cuuaaAUAACUUAAGGACUGUUa	0.7128	0.029
MIMAT0000426	hsa-miR-132-3p	TCONS_l2_00001808	TCONS_l2_00001808	circRNA	chr1	223807208	223807228	AGO1	gcuGGUACCGACAUCUGACAAu	cauUUAUGUCCCU-GACUGUUg	1.0854	-0.222
MIMAT0000426	hsa-miR-132-3p	TCONS_l2_00001808	TCONS_l2_00001808	circRNA	chr1	223821480	223821502	NA	gcuggUACCGAC-AUCUGACAAu	gccggGUGACAGCCAGACUGUUc	0.6112	-0.438
MIMAT0000426	hsa-miR-132-3p	TCONS_l2_00001808	TCONS_l2_00001808	circRNA	chr1	223823182	223823204	NA	gcugguacCGACAU-CUGACAAu	gaaggggaGUUGUGUGACUGUUg	0.7498	-0.052
MIMAT0000426	hsa-miR-132-3p	TCONS_l2_00001808	TCONS_l2_00001808	circRNA	chr1	223836718	223836737	NA	gcuGGUACCGACAUCUGACAAu	cucUCCUGCCUG--GACUGUUg	1.123	-0.336
MIMAT0000426	hsa-miR-132-3p	TCONS_l2_00001808	TCONS_l2_00001808	circRNA	chr1	223874581	223874599	NA	gcUGGUACCGACAUCUGACAAu	acACCAUAGC---AGACUGUUu	1.3263	0.041
MIMAT0000426	hsa-miR-132-3p	TCONS_l2_00001808	TCONS_l2_00001808	circRNA	chr1	223886460	223886482	NA	gcUGGUACCG-ACAUCUGACAAu	uuACUUUACCUUUUUGACUGUUg	0.8636	-0.028
MIMAT0000426	hsa-miR-132-3p	TCONS_l2_00001808	TCONS_l2_00001808	circRNA	chr1	223943097	223943119	NA	gcuggUACCGACAU-CUGACAAu	ccaaaAUUACAAUAGGACUGUUu	0.9279	0.351
MIMAT0000426	hsa-miR-132-3p	NM_015176	FBXO28	circRNA	chr1	224157452	224157471	NA	gcugguACCGACAUCUGACAAu	uggugcUGGC-GU-GACUGUUc	1.0443	4.392
MIMAT0000426	hsa-miR-132-3p	NM_015176	FBXO28	circRNA	chr1	224159114	224159138	AGO2	gcUGGUAC--CGA-CAUCUGACAAu	aaAUUAUGUAGCUAUUUGACUGUUa	1.2162	1.872
MIMAT0000426	hsa-miR-132-3p	NM_015176	FBXO28	circRNA	chr1	224159774	224159795	NA	gcugguacCGACAUCUGACAAu	gggauacaGCCCCAGACUGUUu	0.694	0.903
MIMAT0000426	hsa-miR-132-3p	NM_025160	WDR26	circRNA	chr1	224398953	224398972	AGO2	gcuggUACCGACAUCUGACAAu	gagugAUGG--AAAGACUGUUc	0.6777	4.352
MIMAT0000426	hsa-miR-132-3p	NR_033184	ZNF678	circRNA	chr1	227655876	227655899	NA	gcugGUAC-CG-ACAUCUGACAAu	guggUAUGAGCAUAAUGACUGUUu	0.817	-0.891
MIMAT0000426	hsa-miR-132-3p	NR_033184	ZNF678	circRNA	chr1	227659426	227659446	AGO2	gcUGGUACCGACAUCUGACAAu	ugGCCAGAGAUG-GGACUGUUa	1.2594	0.273
MIMAT0000426	hsa-miR-132-3p	NR_033184	ZNF678	circRNA	chr1	227660143	227660167	AGO1,AGO2	gcuggUACCGACAU---CUGACAAu	uuuuaAUGCCAGUAUUGGACUGUUu	0.7819	-0.12
MIMAT0000426	hsa-miR-132-3p	NM_022051	EGLN1	circRNA	chr1	231396989	231397012	NA	gcuggUACCGA--CAUCUGACAAu	gggagAUAGAUAAGAAGACUGUUa	0.7661	0.106
MIMAT0000426	hsa-miR-132-3p	NM_022051	EGLN1	circRNA	chr1	231408329	231408354	AGO1	gcUGGU-ACCGA--C-AUCUGACAAu	caACCAGUGUUUCAGCCAGACUGUUu	1.3315	-0.159
MIMAT0000426	hsa-miR-132-3p	NM_015014	RBM34	circRNA	chr1	235167286	235167306	AGO1-4,AGO2	gcuGGUACCGACAUCUGACAAu	acuUUAUUG-UACAGACUGUUu	0.868	6.363
MIMAT0000426	hsa-miR-132-3p	NR_036605	GGPS1	circRNA	chr1	235342316	235342337	AGO2	gcugguaccgaCAUCUGACAAu	gcagaaaacagGUGGACUGUUu	0.6442	5.42
MIMAT0000426	hsa-miR-132-3p	NM_152490	B3GALNT2	circRNA	chr1	235455631	235455652	AGO2	gcugguacCGACAUCUGACAAu	ugaagacaGAUGAUGACUGUUa	0.9013	5.416
MIMAT0000426	hsa-miR-132-3p	NM_205768	ZNF238	circRNA	chr1	244057020	244057043	AGO2	gcUGGUAC-CGAC-AUCUGACAAu	ccAUUGUGUGUUGCUGGACUGUUu	1.5365	4.735
MIMAT0000426	hsa-miR-132-3p	NM_016076	PPPDE1	circRNA	chr1	244707383	244707403	AGO2	gcuGGUACCGACAUCUGACAAu	aauUUAU-GCUUUCGACUGUUc	1.1086	0.807
MIMAT0000426	hsa-miR-132-3p	NM_015446	AHCTF1	circRNA	chr1	246850122	246850143	AGO2	gcUGGUACCGACAUCUGACAAu	gaGUCAUCUCAGUUGACUGUUc	1.1685	0.707
MIMAT0000426	hsa-miR-132-3p	NM_015446	AHCTF1	circRNA	chr1	246861028	246861047	NA	gcUGGUACCGACAUCUGACAAu	agACC-UUGAAG-AGACUGUUu	1.2217	1.272
MIMAT0000426	hsa-miR-132-3p	NM_015446	AHCTF1	circRNA	chr1	246865175	246865195	NA	gcUGGUACCGACAUCUGACAAu	caACCAU-AAGAUAGACUGUUu	1.3984	-0.147
MIMAT0000426	hsa-miR-132-3p	NM_012293	PXDN	circRNA	chr2	1654440	1654466	AGO2	gcUGGUACCGAC----AU-CUGACAAu	ccAUCGUGGAAGCGAUUGCGACUGUUg	0.8448	3.765
MIMAT0000426	hsa-miR-132-3p	NM_014668	GREB1	circRNA	chr2	11637876	11637897	AGO1-4,AGO2	gcugguACCGACAUCUGACAAu	cagugcUGUCUGUCGACUGUUa	1.079	4.126
MIMAT0000426	hsa-miR-132-3p	NM_033505	EPT1	circRNA	chr2	26373457	26373477	AGO2	gcugGUACCGACAUCUGACAAu	uuuaCUUUGUUGU-GACUGUUu	0.9157	5.035
MIMAT0000426	hsa-miR-132-3p	NM_177983	PPM1G	circRNA	chr2	27381565	27381586	AGO1-4,AGO2	gcugguaccgacAUCUGACAAu	ccccugcccaccUAGACUGUUu	0.2994	2.815
MIMAT0000426	hsa-miR-132-3p	NM_016252	BIRC6	circRNA	chr2	32430945	32430969	AGO1	gcuGGUACCGACA-U--CUGACAAu	acuCCAAGGUUUUCAGCGACUGUUc	1.0443	5.602
MIMAT0000426	hsa-miR-132-3p	NM_016252	BIRC6	circRNA	chr2	32529729	32529749	NA	gcuGGUACCGACAUCUGACAAu	gcuCAAUAGAUCU-GACUGUUa	0.8037	4.795
MIMAT0000426	hsa-miR-132-3p	NM_016441	CRIM1	circRNA	chr2	36380750	36380771	NA	gcuggUACCGACAUCUGACAAu	cagugAGGUCAGAGGACUGUUg	0.7206	0.039
MIMAT0000426	hsa-miR-132-3p	NM_016441	CRIM1	circRNA	chr2	36393128	36393151	NA	gcugguACCGACAU--CUGACAAu	augggcUGCUUGGAAGGACUGUUg	0.492	0.345
MIMAT0000426	hsa-miR-132-3p	NM_016441	CRIM1	circRNA	chr2	36549625	36549646	AGO1	gcugguaccgacaUCUGACAAu	acuuuuuuuaaaaAGACUGUUu	0.0076	1.219
MIMAT0000426	hsa-miR-132-3p	NM_006036	PREPL	circRNA	chr2	44329085	44329106	AGO2	gcUGGU-ACCGACAUCUGACAAu	aaAUUAGUGCCAAU-GACUGUUu	0.9279	4.215
MIMAT0000426	hsa-miR-132-3p	NM_000179	MSH6	circRNA	chr2	47801075	47801094	AGO1-4,AGO2	gcugGUACCGACAUCUGACAAu	acugCAU-GC-GGCGACUGUUc	0.817	5.011
MIMAT0000426	hsa-miR-132-3p	NM_006759	UGP2	circRNA	chr2	63842601	63842621	NA	gcugguACCGACAUCUGACAAu	uggguuUUGCCG-GGACUGUUg	0.7128	0.958
MIMAT0000426	hsa-miR-132-3p	NM_006759	UGP2	circRNA	chr2	63848192	63848213	AGO2	gcugguaccGACAUCUGACAAu	agaguuuuuCUAAAGACUGUUg	0.868	0.449
MIMAT0000426	hsa-miR-132-3p	NM_006759	UGP2	circRNA	chr2	63882620	63882640	NA	gcugguACCGACAUCUGACAAu	ccuuucUGGAUCU-GACUGUUc	0.7686	5.137
MIMAT0000426	hsa-miR-132-3p	NM_001005386	ACTR2	circRNA	chr2	65268710	65268729	AGO2	gcUGGUACCGACAUCUGACAAu	gaAACUUGG-UGU-GACUGUUc	1.235	5.973
MIMAT0000426	hsa-miR-132-3p	NM_001005386	ACTR2	circRNA	chr2	65269868	65269889	AGO1-4	gcugguaccgacAUCUGACAAu	auacaguaaaauUUGACUGUUu	0.4372	1.414
MIMAT0000426	hsa-miR-132-3p	NM_144582	TEX261	circRNA	chr2	70987986	70988007	AGO2	gcuGGUACCGACAUCUGACAAu	ugcCCUUCCCAAGGGACUGUUc	0.837	0.558
MIMAT0000426	hsa-miR-132-3p	NM_017789	SEMA4C	circRNA	chr2	96863263	96863283	AGO1-4	gcuGGUACCGACAUCUGACAAu	cccCCAUUUCCGU-GACUGUUu	1.286	-0.337
MIMAT0000426	hsa-miR-132-3p	NM_001099693	RPL31	circRNA	chr2	101006316	101006337	AGO1-4	gcugGUACCGACAUCUGACAAu	ugggUAUGGAAAUUGACUGUUa	1.0787	-0.232
MIMAT0000426	hsa-miR-132-3p	NM_000877	IL1R1	circRNA	chr2	102175507	102175528	AGO1-4,AGO2	gcUGGUACCGACAUCUGACAAu	auACUGUAUCCAAAGACUGUUg	0.9279	1.707
MIMAT0000426	hsa-miR-132-3p	NM_006267	RANBP2	circRNA	chr2	107915582	107915603	NA	gcUGG-UACCGACAUCUGACAAu	ggACUGAAGGGAGU-GACUGUUu	1.2516	0.465
MIMAT0000426	hsa-miR-132-3p	NM_182588	RGPD4	circRNA	chr2	107915582	107915603	NA	gcUGG-UACCGACAUCUGACAAu	ggACUGAAGGGAGU-GACUGUUu	1.2516	0.465
MIMAT0000426	hsa-miR-132-3p	NM_006267	RANBP2	circRNA	chr2	107932511	107932534	NA	gcugGUACCGACAU--CUGACAAu	gagaCAGAGGUGUAGGGACUGUUg	0.9346	-0.11
MIMAT0000426	hsa-miR-132-3p	NM_182588	RGPD4	circRNA	chr2	107932511	107932534	NA	gcugGUACCGACAU--CUGACAAu	gagaCAGAGGUGUAGGGACUGUUg	0.9346	-0.11
MIMAT0000426	hsa-miR-132-3p	NM_006267	RANBP2	circRNA	chr2	107970938	107970959	NA	gcugguaccGACAUCUGACAAu	caucacacuCUGGGGACUGUUg	0.7498	0.222
MIMAT0000426	hsa-miR-132-3p	NM_182588	RGPD4	circRNA	chr2	107970938	107970959	NA	gcugguaccGACAUCUGACAAu	caucacacuCUGGGGACUGUUg	0.7498	0.222
MIMAT0000426	hsa-miR-132-3p	NM_006267	RANBP2	circRNA	chr2	107973928	107973950	NA	gcUGGUACCGACAU-CUGACAAu	aaACUAAGAUCCCACGACUGUUc	0.7849	-0.2
MIMAT0000426	hsa-miR-132-3p	NM_182588	RGPD4	circRNA	chr2	107973928	107973950	NA	gcUGGUACCGACAU-CUGACAAu	aaACUAAGAUCCCACGACUGUUc	0.7849	-0.2
MIMAT0000426	hsa-miR-132-3p	NM_006267	RANBP2	circRNA	chr2	107994088	107994106	NA	gcUGGUACCGACAUCUGACAAu	ggACCA--GUUG-AGACUGUUg	1.5348	-0.594
MIMAT0000426	hsa-miR-132-3p	NM_182588	RGPD4	circRNA	chr2	107994088	107994106	NA	gcUGGUACCGACAUCUGACAAu	ggACCA--GUUG-AGACUGUUg	1.5348	-0.594
MIMAT0000426	hsa-miR-132-3p	NM_006267	RANBP2	circRNA	chr2	107994230	107994250	NA	gcugguaccgaCAUCUGACAAu	uauaaaaaagaGU-GACUGUUg	0.1393	0.07
MIMAT0000426	hsa-miR-132-3p	NM_182588	RGPD4	circRNA	chr2	107994230	107994250	NA	gcugguaccgaCAUCUGACAAu	uauaaaaaagaGU-GACUGUUg	0.1393	0.07
MIMAT0000426	hsa-miR-132-3p	NM_006267	RANBP2	circRNA	chr2	107998185	107998206	NA	gcugguaccgacAUCUGACAAu	ugugcucuccauUGGACUGUUa	0.5654	-0.01
MIMAT0000426	hsa-miR-132-3p	NM_182588	RGPD4	circRNA	chr2	107998185	107998206	NA	gcugguaccgacAUCUGACAAu	ugugcucuccauUGGACUGUUa	0.5654	-0.01
MIMAT0000426	hsa-miR-132-3p	NM_006267	RANBP2	circRNA	chr2	108007931	108007952	NA	gcugguaccgacaUCUGACAAu	auucaauaaaaagGGACUGUUc	0.4401	0.054
MIMAT0000426	hsa-miR-132-3p	NM_182588	RGPD4	circRNA	chr2	108007931	108007952	NA	gcugguaccgacaUCUGACAAu	auucaauaaaaagGGACUGUUc	0.4401	0.054
MIMAT0000426	hsa-miR-132-3p	NM_006267	RANBP2	circRNA	chr2	108021015	108021036	NA	gcugguACCGACAUCUGACAAu	cuguucUGUAUCUUGACUGUUa	0.5924	0.115
MIMAT0000426	hsa-miR-132-3p	NM_182588	RGPD4	circRNA	chr2	108021015	108021036	NA	gcugguACCGACAUCUGACAAu	cuguucUGUAUCUUGACUGUUa	0.5924	0.115
MIMAT0000426	hsa-miR-132-3p	NM_006267	RANBP2	circRNA	chr2	108026993	108027014	NA	gcugguaccgacauCUGACAAu	acucauaaacacauGACUGUUu	0.1123	0.131
MIMAT0000426	hsa-miR-132-3p	NM_182588	RGPD4	circRNA	chr2	108026993	108027014	NA	gcugguaccgacauCUGACAAu	acucauaaacacauGACUGUUu	0.1123	0.131
MIMAT0000426	hsa-miR-132-3p	NM_006267	RANBP2	circRNA	chr2	108029749	108029768	NA	gcugGUACCGACAUCUGACAAu	ucugCAUG--UGCUGACUGUUa	0.8703	-0.53
MIMAT0000426	hsa-miR-132-3p	NM_182588	RGPD4	circRNA	chr2	108029749	108029768	NA	gcugGUACCGACAUCUGACAAu	ucugCAUG--UGCUGACUGUUa	0.8703	-0.53
MIMAT0000426	hsa-miR-132-3p	NM_006267	RANBP2	circRNA	chr2	108034185	108034209	NA	gcUGGUACCGA--CA-UCUGACAAu	agACCAGGACUACCUCUGACUGUUc	1.3075	0.107
MIMAT0000426	hsa-miR-132-3p	NM_182588	RGPD4	circRNA	chr2	108034185	108034209	NA	gcUGGUACCGA--CA-UCUGACAAu	agACCAGGACUACCUCUGACUGUUc	1.3075	0.107
MIMAT0000426	hsa-miR-132-3p	NM_006267	RANBP2	circRNA	chr2	108042847	108042865	NA	gcUGGUACCGACAUCUGACAAu	agACUUUG---GAGGACUGUUg	0.9467	0.105
MIMAT0000426	hsa-miR-132-3p	NM_182588	RGPD4	circRNA	chr2	108042847	108042865	NA	gcUGGUACCGACAUCUGACAAu	agACUUUG---GAGGACUGUUg	0.9467	0.105
MIMAT0000426	hsa-miR-132-3p	NM_006267	RANBP2	circRNA	chr2	108049026	108049046	NA	gcugguaccgaCAUCUGACAAu	ugaggaaaaggGU-GACUGUUu	0.5846	-0.424
MIMAT0000426	hsa-miR-132-3p	NM_182588	RGPD4	circRNA	chr2	108049026	108049046	NA	gcugguaccgaCAUCUGACAAu	ugaggaaaaggGU-GACUGUUu	0.5846	-0.424
MIMAT0000426	hsa-miR-132-3p	NM_006267	RANBP2	circRNA	chr2	108066010	108066031	NA	gcugguaccgacaUCUGACAAu	ggaggugaaaaagAGACUGUUu	0.0377	0.01
MIMAT0000426	hsa-miR-132-3p	NM_182588	RGPD4	circRNA	chr2	108066010	108066031	NA	gcugguaccgacaUCUGACAAu	ggaggugaaaaagAGACUGUUu	0.0377	0.01
MIMAT0000426	hsa-miR-132-3p	NM_006267	RANBP2	circRNA	chr2	108073654	108073675	NA	gcugguaccgACAUCUGACAAu	gaaagaaaaaUGAAGACUGUUu	0.6297	2.987
MIMAT0000426	hsa-miR-132-3p	NM_182588	RGPD4	circRNA	chr2	108073654	108073675	NA	gcugguaccgACAUCUGACAAu	gaaagaaaaaUGAAGACUGUUu	0.6297	2.987
MIMAT0000426	hsa-miR-132-3p	NM_006267	RANBP2	circRNA	chr2	108094420	108094441	NA	gcuggUACCGACAUCUGACAAu	cauugAUGAUUCGGGACUGUUu	0.9157	-0.074
MIMAT0000426	hsa-miR-132-3p	NM_182588	RGPD4	circRNA	chr2	108094420	108094441	NA	gcuggUACCGACAUCUGACAAu	cauugAUGAUUCGGGACUGUUu	0.9157	-0.074
MIMAT0000426	hsa-miR-132-3p	NM_006267	RANBP2	circRNA	chr2	108111384	108111406	NA	gcugguACC-GACAUCUGACAAu	uuuuguUGGUUUAAAGACUGUUu	0.6119	0.053
MIMAT0000426	hsa-miR-132-3p	NM_182588	RGPD4	circRNA	chr2	108111384	108111406	NA	gcugguACC-GACAUCUGACAAu	uuuuguUGGUUUAAAGACUGUUu	0.6119	0.053
MIMAT0000426	hsa-miR-132-3p	NM_006267	RANBP2	circRNA	chr2	108116869	108116891	NA	gcUGGUACCGAC-AUCUGACAAu	auAUCAUGCUUGAUAGACUGUUu	1.5776	-0.499
MIMAT0000426	hsa-miR-132-3p	NM_182588	RGPD4	circRNA	chr2	108116869	108116891	NA	gcUGGUACCGAC-AUCUGACAAu	auAUCAUGCUUGAUAGACUGUUu	1.5776	-0.499
MIMAT0000426	hsa-miR-132-3p	NM_006267	RANBP2	circRNA	chr2	108147994	108148015	NA	gcUGGUACCGACAUCUGACAAu	gaACUAUUGUUUUUGACUGUUc	1.2383	-0.233
MIMAT0000426	hsa-miR-132-3p	NM_182588	RGPD4	circRNA	chr2	108147994	108148015	NA	gcUGGUACCGACAUCUGACAAu	gaACUAUUGUUUUUGACUGUUc	1.2383	-0.233
MIMAT0000426	hsa-miR-132-3p	NM_006267	RANBP2	circRNA	chr2	108154117	108154137	NA	gcuGGUACCGACAUCUGACAAu	ugcCCACCUUUG-GGACUGUUu	1.0898	-0.351
MIMAT0000426	hsa-miR-132-3p	NM_182588	RGPD4	circRNA	chr2	108154117	108154137	NA	gcuGGUACCGACAUCUGACAAu	ugcCCACCUUUG-GGACUGUUu	1.0898	-0.351
MIMAT0000426	hsa-miR-132-3p	NM_006267	RANBP2	circRNA	chr2	108179781	108179801	NA	gcUGGUACCGACAUCUGACAAu	uaAGCAUUCCAG-AGACUGUUg	1.0211	0.186
MIMAT0000426	hsa-miR-132-3p	NM_182588	RGPD4	circRNA	chr2	108179781	108179801	NA	gcUGGUACCGACAUCUGACAAu	uaAGCAUUCCAG-AGACUGUUg	1.0211	0.186
MIMAT0000426	hsa-miR-132-3p	NM_006267	RANBP2	circRNA	chr2	108210620	108210644	NA	gcUGGU-ACCGAC--AUCUGACAAu	acACCAUUUAUUGAAGAGACUGUUc	1.1497	0
MIMAT0000426	hsa-miR-132-3p	NM_182588	RGPD4	circRNA	chr2	108210620	108210644	NA	gcUGGU-ACCGAC--AUCUGACAAu	acACCAUUUAUUGAAGAGACUGUUc	1.1497	0
MIMAT0000426	hsa-miR-132-3p	NM_006267	RANBP2	circRNA	chr2	108214669	108214690	NA	gcugguaccGACAUCUGACAAu	caucacacuCCGGGGACUGUUg	0.5092	-0.041
MIMAT0000426	hsa-miR-132-3p	NM_182588	RGPD4	circRNA	chr2	108214669	108214690	NA	gcugguaccGACAUCUGACAAu	caucacacuCCGGGGACUGUUg	0.5092	-0.041
MIMAT0000426	hsa-miR-132-3p	NM_006267	RANBP2	circRNA	chr2	108233051	108233073	NA	gcugguaccGA-CAUCUGACAAu	gaguuaaaaCUGGAAGACUGUUg	0.4682	0.042
MIMAT0000426	hsa-miR-132-3p	NM_182588	RGPD4	circRNA	chr2	108233051	108233073	NA	gcugguaccGA-CAUCUGACAAu	gaguuaaaaCUGGAAGACUGUUg	0.4682	0.042
MIMAT0000426	hsa-miR-132-3p	NM_006267	RANBP2	circRNA	chr2	108234891	108234912	NA	gcugguaccgacAUCUGACAAu	cuuaagcacaaaUGGACUGUUc	-0.1364	0.169
MIMAT0000426	hsa-miR-132-3p	NM_182588	RGPD4	circRNA	chr2	108234891	108234912	NA	gcugguaccgacAUCUGACAAu	cuuaagcacaaaUGGACUGUUc	-0.1364	0.169
MIMAT0000426	hsa-miR-132-3p	NM_006267	RANBP2	circRNA	chr2	108239333	108239354	NA	gcugguaccGACAUCUGACAAu	ucagaagcuCUGGAGACUGUUc	0.8781	0.35
MIMAT0000426	hsa-miR-132-3p	NM_182588	RGPD4	circRNA	chr2	108239333	108239354	NA	gcugguaccGACAUCUGACAAu	ucagaagcuCUGGAGACUGUUc	0.8781	0.35
MIMAT0000426	hsa-miR-132-3p	NM_006267	RANBP2	circRNA	chr2	108262757	108262777	NA	gcugguaccgACAUCUGACAAu	cuuuccccaaUGU-GACUGUUc	0.5802	-0.015
MIMAT0000426	hsa-miR-132-3p	NM_182588	RGPD4	circRNA	chr2	108262757	108262777	NA	gcugguaccgACAUCUGACAAu	cuuuccccaaUGU-GACUGUUc	0.5802	-0.015
MIMAT0000426	hsa-miR-132-3p	NM_006267	RANBP2	circRNA	chr2	108264796	108264815	NA	gcugguACCGACAUCUGACAAu	uuuguuUGG-UGU-GACUGUUc	0.7615	0.206
MIMAT0000426	hsa-miR-132-3p	NM_182588	RGPD4	circRNA	chr2	108264796	108264815	NA	gcugguACCGACAUCUGACAAu	uuuguuUGG-UGU-GACUGUUc	0.7615	0.206
MIMAT0000426	hsa-miR-132-3p	NM_006267	RANBP2	circRNA	chr2	108269196	108269219	NA	gcugguACCG--ACAUCUGACAAu	cuuuguUGGCAAUGUGGACUGUUu	1.0868	0.118
MIMAT0000426	hsa-miR-132-3p	NM_182588	RGPD4	circRNA	chr2	108269196	108269219	NA	gcugguACCG--ACAUCUGACAAu	cuuuguUGGCAAUGUGGACUGUUu	1.0868	0.118
MIMAT0000426	hsa-miR-132-3p	NM_006267	RANBP2	circRNA	chr2	108275781	108275802	NA	gcugguaccgacaUCUGACAAu	caucacacaccagGGACUGUUg	0.3729	0.082
MIMAT0000426	hsa-miR-132-3p	NM_182588	RGPD4	circRNA	chr2	108275781	108275802	NA	gcugguaccgacaUCUGACAAu	caucacacaccagGGACUGUUg	0.3729	0.082
MIMAT0000426	hsa-miR-132-3p	NM_006267	RANBP2	circRNA	chr2	108291548	108291571	NA	gcuGGUAC-CG-ACAUCUGACAAu	uuuCCUUGUACAUUUGGACUGUUu	0.9323	-0.069
MIMAT0000426	hsa-miR-132-3p	NM_182588	RGPD4	circRNA	chr2	108291548	108291571	NA	gcuGGUAC-CG-ACAUCUGACAAu	uuuCCUUGUACAUUUGGACUGUUu	0.9323	-0.069
MIMAT0000426	hsa-miR-132-3p	NM_006267	RANBP2	circRNA	chr2	108338546	108338567	NA	gcugguaccGACAUCUGACAAu	caucacacuCCGGGGACUGUUg	0.5092	-0.223
MIMAT0000426	hsa-miR-132-3p	NM_182588	RGPD4	circRNA	chr2	108338546	108338567	NA	gcugguaccGACAUCUGACAAu	caucacacuCCGGGGACUGUUg	0.5092	-0.223
MIMAT0000426	hsa-miR-132-3p	NM_006267	RANBP2	circRNA	chr2	108342697	108342720	NA	gcUGGUACC-GAC-AUCUGACAAu	gcACUGUGGUCUGAGAGACUGUUa	1.5188	0.175
MIMAT0000426	hsa-miR-132-3p	NM_182588	RGPD4	circRNA	chr2	108342697	108342720	NA	gcUGGUACC-GAC-AUCUGACAAu	gcACUGUGGUCUGAGAGACUGUUa	1.5188	0.175
MIMAT0000426	hsa-miR-132-3p	NM_006267	RANBP2	circRNA	chr2	108353399	108353420	NA	gcUGGUACCGACAUCUGACAAu	ugACCCUAGUCAUAGACUGUUc	1.4224	0.271
MIMAT0000426	hsa-miR-132-3p	NM_182588	RGPD4	circRNA	chr2	108353399	108353420	NA	gcUGGUACCGACAUCUGACAAu	ugACCCUAGUCAUAGACUGUUc	1.4224	0.271
MIMAT0000426	hsa-miR-132-3p	NM_006267	RANBP2	circRNA	chr2	108379271	108379291	NA	gcugguaccGACAUCUGACAAu	caguauuuuCUG-AGACUGUUc	0.7498	0.422
MIMAT0000426	hsa-miR-132-3p	NM_182588	RGPD4	circRNA	chr2	108379271	108379291	NA	gcugguaccGACAUCUGACAAu	caguauuuuCUG-AGACUGUUc	0.7498	0.422
MIMAT0000426	hsa-miR-132-3p	NM_006267	RANBP2	circRNA	chr2	108382177	108382199	NA	gcugguaccGACAU-CUGACAAu	cuuauuuauUUGGAUGACUGUUa	0.5924	-0.158
MIMAT0000426	hsa-miR-132-3p	NM_182588	RGPD4	circRNA	chr2	108382177	108382199	NA	gcugguaccGACAU-CUGACAAu	cuuauuuauUUGGAUGACUGUUa	0.5924	-0.158
MIMAT0000426	hsa-miR-132-3p	NM_006267	RANBP2	circRNA	chr2	108388128	108388151	NA	gcUGGUACCGACAU--CUGACAAu	cuAACGUGUAAAUAGUGACUGUUu	0.8868	0.216
MIMAT0000426	hsa-miR-132-3p	NM_182588	RGPD4	circRNA	chr2	108388128	108388151	NA	gcUGGUACCGACAU--CUGACAAu	cuAACGUGUAAAUAGUGACUGUUu	0.8868	0.216
MIMAT0000426	hsa-miR-132-3p	NM_006267	RANBP2	circRNA	chr2	108401038	108401058	NA	gcuggUACCGACAUCUGACAAu	cccgaAUCUCUG-GGACUGUUu	0.9346	-0.035
MIMAT0000426	hsa-miR-132-3p	NM_182588	RGPD4	circRNA	chr2	108401038	108401058	NA	gcuggUACCGACAUCUGACAAu	cccgaAUCUCUG-GGACUGUUu	0.9346	-0.035
MIMAT0000426	hsa-miR-132-3p	NM_006267	RANBP2	circRNA	chr2	108403570	108403591	NA	gcugguaccgacauCUGACAAu	agcuaaacaaaagcGACUGUUa	-0.0066	-0.167
MIMAT0000426	hsa-miR-132-3p	NM_182588	RGPD4	circRNA	chr2	108403570	108403591	NA	gcugguaccgacauCUGACAAu	agcuaaacaaaagcGACUGUUa	-0.0066	-0.167
MIMAT0000426	hsa-miR-132-3p	NM_006267	RANBP2	circRNA	chr2	108430344	108430364	NA	gcuggUACCGACAUCUGACAAu	aguagAUGGGCAU-GACUGUUa	0.9091	0.057
MIMAT0000426	hsa-miR-132-3p	NM_182588	RGPD4	circRNA	chr2	108430344	108430364	NA	gcuggUACCGACAUCUGACAAu	aguagAUGGGCAU-GACUGUUa	0.9091	0.057
MIMAT0000426	hsa-miR-132-3p	NM_006267	RANBP2	circRNA	chr2	108437407	108437427	NA	gcuggUACCGACAUCUGACAAu	cguuaAUCUUUCU-GACUGUUu	0.9135	0.092
MIMAT0000426	hsa-miR-132-3p	NM_182588	RGPD4	circRNA	chr2	108437407	108437427	NA	gcuggUACCGACAUCUGACAAu	cguuaAUCUUUCU-GACUGUUu	0.9135	0.092
MIMAT0000426	hsa-miR-132-3p	NM_006267	RANBP2	circRNA	chr2	108490004	108490026	NA	gcugguaccgaCA-UCUGACAAu	cuccgggaaaaGUAAGACUGUUa	0.3608	3.311
MIMAT0000426	hsa-miR-132-3p	NM_182588	RGPD4	circRNA	chr2	108490004	108490026	NA	gcugguaccgaCA-UCUGACAAu	cuccgggaaaaGUAAGACUGUUa	0.3608	3.311
MIMAT0000426	hsa-miR-132-3p	NM_006267	RANBP2	circRNA	chr2	108537115	108537139	NA	gcUGGU-ACCGACAU--CUGACAAu	cgGCCAGCAGUUGUACCGACUGUUg	1.6363	-0.508
MIMAT0000426	hsa-miR-132-3p	NM_182588	RGPD4	circRNA	chr2	108537115	108537139	NA	gcUGGU-ACCGACAU--CUGACAAu	cgGCCAGCAGUUGUACCGACUGUUg	1.6363	-0.508
MIMAT0000426	hsa-miR-132-3p	NM_006267	RANBP2	circRNA	chr2	108538119	108538139	NA	gcUGGUA-CCGACAUCUGACAAu	acAUUAUAUGCUG--GACUGUUg	1.2328	0.558
MIMAT0000426	hsa-miR-132-3p	NM_182588	RGPD4	circRNA	chr2	108538119	108538139	NA	gcUGGUA-CCGACAUCUGACAAu	acAUUAUAUGCUG--GACUGUUg	1.2328	0.558
MIMAT0000426	hsa-miR-132-3p	NM_006267	RANBP2	circRNA	chr2	108543106	108543127	NA	gcugguaccgacaUCUGACAAu	caagucccauaagAGACUGUUu	0	-0.067
MIMAT0000426	hsa-miR-132-3p	NM_182588	RGPD4	circRNA	chr2	108543106	108543127	NA	gcugguaccgacaUCUGACAAu	caagucccauaagAGACUGUUu	0	-0.067
MIMAT0000426	hsa-miR-132-3p	NM_006267	RANBP2	circRNA	chr2	108547505	108547526	NA	gcugguaccgacaUCUGACAAu	aacuagccaagagGGACUGUUg	-0.5909	0.371
MIMAT0000426	hsa-miR-132-3p	NM_182588	RGPD4	circRNA	chr2	108547505	108547526	NA	gcugguaccgacaUCUGACAAu	aacuagccaagagGGACUGUUg	-0.5909	0.371
MIMAT0000426	hsa-miR-132-3p	NM_006267	RANBP2	circRNA	chr2	108555114	108555142	NA	gcUGGUACCGA-----CAU--CUGACAAu	agAGCAUGGUUUUCCCGUGGUGACUGUUu	1.0299	0.247
MIMAT0000426	hsa-miR-132-3p	NM_182588	RGPD4	circRNA	chr2	108555114	108555142	NA	gcUGGUACCGA-----CAU--CUGACAAu	agAGCAUGGUUUUCCCGUGGUGACUGUUu	1.0299	0.247
MIMAT0000426	hsa-miR-132-3p	NM_006267	RANBP2	circRNA	chr2	108560159	108560180	NA	gcugguaccgacAUCUGACAAu	ucaccucucaacUGGACUGUUu	0.5854	-0.06
MIMAT0000426	hsa-miR-132-3p	NM_182588	RGPD4	circRNA	chr2	108560159	108560180	NA	gcugguaccgacAUCUGACAAu	ucaccucucaacUGGACUGUUu	0.5854	-0.06
MIMAT0000426	hsa-miR-132-3p	NM_006267	RANBP2	circRNA	chr2	108574576	108574597	NA	gcUGGUACCGACAUCUGACAAu	ggAGUAGGGAUGAUGACUGUUu	1.2039	0.012
MIMAT0000426	hsa-miR-132-3p	NM_182588	RGPD4	circRNA	chr2	108574576	108574597	NA	gcUGGUACCGACAUCUGACAAu	ggAGUAGGGAUGAUGACUGUUu	1.2039	0.012
MIMAT0000426	hsa-miR-132-3p	NM_006267	RANBP2	circRNA	chr2	108577852	108577874	NA	gcuGGUACCGACAU-CUGACAAu	cucCUCUUACCGUGUGACUGUUa	0.9545	0.054
MIMAT0000426	hsa-miR-132-3p	NM_182588	RGPD4	circRNA	chr2	108577852	108577874	NA	gcuGGUACCGACAU-CUGACAAu	cucCUCUUACCGUGUGACUGUUa	0.9545	0.054
MIMAT0000426	hsa-miR-132-3p	NM_006267	RANBP2	circRNA	chr2	108580388	108580409	NA	gcUGGUACCGACAUCUGACAAu	caAUCAAGGUAGGUGACUGUUa	1.2571	-0.12
MIMAT0000426	hsa-miR-132-3p	NM_182588	RGPD4	circRNA	chr2	108580388	108580409	NA	gcUGGUACCGACAUCUGACAAu	caAUCAAGGUAGGUGACUGUUa	1.2571	-0.12
MIMAT0000426	hsa-miR-132-3p	NM_006267	RANBP2	circRNA	chr2	108599985	108600006	NA	gcugguaccGACAUCUGACAAu	cuuuucucuUUGUUGACUGUUu	0.7498	0.082
MIMAT0000426	hsa-miR-132-3p	NM_182588	RGPD4	circRNA	chr2	108599985	108600006	NA	gcugguaccGACAUCUGACAAu	cuuuucucuUUGUUGACUGUUu	0.7498	0.082
MIMAT0000426	hsa-miR-132-3p	NM_006267	RANBP2	circRNA	chr2	108616108	108616129	NA	gcugguaccGACAUCUGACAAu	uggucuaaaUUGAAGACUGUUg	0.7395	-0.128
MIMAT0000426	hsa-miR-132-3p	NM_182588	RGPD4	circRNA	chr2	108616108	108616129	NA	gcugguaccGACAUCUGACAAu	uggucuaaaUUGAAGACUGUUg	0.7395	-0.128
MIMAT0000426	hsa-miR-132-3p	NM_006267	RANBP2	circRNA	chr2	108629084	108629105	NA	gcugguaccgaCAUCUGACAAu	gcuguuuaaagGAAGACUGUUg	0.1374	-0.011
MIMAT0000426	hsa-miR-132-3p	NM_182588	RGPD4	circRNA	chr2	108629084	108629105	NA	gcugguaccgaCAUCUGACAAu	gcuguuuaaagGAAGACUGUUg	0.1374	-0.011
MIMAT0000426	hsa-miR-132-3p	NM_006267	RANBP2	circRNA	chr2	108630441	108630463	NA	gcUGGUACCG-ACAUCUGACAAu	ugAUCACGACUUGAUGACUGUUg	1.2493	0.099
MIMAT0000426	hsa-miR-132-3p	NM_182588	RGPD4	circRNA	chr2	108630441	108630463	NA	gcUGGUACCG-ACAUCUGACAAu	ugAUCACGACUUGAUGACUGUUg	1.2493	0.099
MIMAT0000426	hsa-miR-132-3p	NM_006267	RANBP2	circRNA	chr2	108634407	108634430	NA	gcugguaccGACA--UCUGACAAu	uaacagaaaUUGUCCAGACUGUUa	0.742	-0.209
MIMAT0000426	hsa-miR-132-3p	NM_182588	RGPD4	circRNA	chr2	108634407	108634430	NA	gcugguaccGACA--UCUGACAAu	uaacagaaaUUGUCCAGACUGUUa	0.742	-0.209
MIMAT0000426	hsa-miR-132-3p	NM_006267	RANBP2	circRNA	chr2	108644393	108644414	NA	gcugguaccgacauCUGACAAu	cagcagaggggccuGACUGUUa	0.5576	-0.017
MIMAT0000426	hsa-miR-132-3p	NM_182588	RGPD4	circRNA	chr2	108644393	108644414	NA	gcugguaccgacauCUGACAAu	cagcagaggggccuGACUGUUa	0.5576	-0.017
MIMAT0000426	hsa-miR-132-3p	NM_006267	RANBP2	circRNA	chr2	108655668	108655689	NA	gcugguaccgacaUCUGACAAu	aaaaacaaauuacAGACUGUUg	0.1413	0.157
MIMAT0000426	hsa-miR-132-3p	NM_182588	RGPD4	circRNA	chr2	108655668	108655689	NA	gcugguaccgacaUCUGACAAu	aaaaacaaauuacAGACUGUUg	0.1413	0.157
MIMAT0000426	hsa-miR-132-3p	NM_006267	RANBP2	circRNA	chr2	108657849	108657871	NA	gcugGUACCGACAU-CUGACAAu	gcuaCAAAACAGGAUGACUGUUu	0.5244	-0.129
MIMAT0000426	hsa-miR-132-3p	NM_182588	RGPD4	circRNA	chr2	108657849	108657871	NA	gcugGUACCGACAU-CUGACAAu	gcuaCAAAACAGGAUGACUGUUu	0.5244	-0.129
MIMAT0000426	hsa-miR-132-3p	NM_001193485	LIMS1	circRNA	chr2	108684213	108684235	AGO1-4,AGO2	gcugguACCG-ACAUCUGACAAu	auuuguUGACAUGUAGACUGUUu	0.7271	0.212
MIMAT0000426	hsa-miR-132-3p	NM_004987	LIMS1	circRNA	chr2	108684213	108684235	AGO1-4,AGO2	gcugguACCG-ACAUCUGACAAu	auuuguUGACAUGUAGACUGUUu	0.7271	0.212
MIMAT0000426	hsa-miR-132-3p	NM_006267	RANBP2	circRNA	chr2	108684213	108684235	AGO1-4,AGO2	gcugguACCG-ACAUCUGACAAu	auuuguUGACAUGUAGACUGUUu	0.7271	0.212
MIMAT0000426	hsa-miR-132-3p	NM_182588	RGPD4	circRNA	chr2	108684213	108684235	AGO1-4,AGO2	gcugguACCG-ACAUCUGACAAu	auuuguUGACAUGUAGACUGUUu	0.7271	0.212
MIMAT0000426	hsa-miR-132-3p	NM_006267	RANBP2	circRNA	chr2	108718688	108718709	NA	gcugguaccgacauCUGACAAu	ucccccgccgagauGACUGUUu	0.2205	0.109
MIMAT0000426	hsa-miR-132-3p	NM_182588	RGPD4	circRNA	chr2	108718688	108718709	NA	gcugguaccgacauCUGACAAu	ucccccgccgagauGACUGUUu	0.2205	0.109
MIMAT0000426	hsa-miR-132-3p	NM_182588	RGPD4	circRNA	chr2	108730100	108730120	NA	gcUGGUACCGACAUCUGACAAu	cuAGCAGCACUGU-GACUGUUa	1.2716	0.023
MIMAT0000426	hsa-miR-132-3p	NM_002830	PTPN4	circRNA	chr2	119977252	119977275	AGO1-4	gcuGGUAC--CGACAUCUGACAAu	aacUCAUGUAUUUGAAGACUGUUu	1.143	2.62
MIMAT0000426	hsa-miR-132-3p	NM_004622	TSN	circRNA	chr2	121765652	121765673	AGO2	gcugguaccgacAUCUGACAAu	uucuugcuuaccUUGACUGUUg	-0.6022	0.638
MIMAT0000426	hsa-miR-132-3p	NM_001009993	FAM168B	circRNA	chr2	131048920	131048941	AGO2	gcugguaCCGACAUCUGACAAu	cuuauccGACAGCUGACUGUUg	0.3713	0.115
MIMAT0000426	hsa-miR-132-3p	NM_015702	MMADHC	circRNA	chr2	149575755	149575778	AGO1-4,AGO2	gcUGGUACCGAC-AU-CUGACAAu	aaACUAAGAAUGAUAUGACUGUUu	1.1208	3.932
MIMAT0000426	hsa-miR-132-3p	NM_003628	PKP4	circRNA	chr2	158464774	158464795	NA	gcugguaccgacaUCUGACAAu	gagugggaaacagGGACUGUUu	-0.5909	0.162
MIMAT0000426	hsa-miR-132-3p	NM_003628	PKP4	circRNA	chr2	158469432	158469457	NA	gcUGGUAC---CGACAU-CUGACAAu	ccACCGUGCUUUUUGUGUGACUGUUg	1.3237	-0.5
MIMAT0000426	hsa-miR-132-3p	NM_003628	PKP4	circRNA	chr2	158473118	158473139	NA	gcUGGUACCGACAU-CUGACAAu	acACCA-GUCAGAAUGACUGUUa	1.1763	0.114
MIMAT0000426	hsa-miR-132-3p	NM_003628	PKP4	circRNA	chr2	158475866	158475887	NA	gcugguaccgacaUCUGACAAu	cacaacccaauacAGACUGUUa	-0.0139	-0.133
MIMAT0000426	hsa-miR-132-3p	NM_003628	PKP4	circRNA	chr2	158488365	158488389	NA	gcUGGUACCGACAU----CUGACAAu	ucAUC-UGUUUUUAUUCUGACUGUUg	0.8292	-0.014
MIMAT0000426	hsa-miR-132-3p	NM_003628	PKP4	circRNA	chr2	158507452	158507476	NA	gcUGGUACC----GACAUCUGACAAu	cgGUCAUGGCAACCUG-AGACUGUUc	1.5912	0.296
MIMAT0000426	hsa-miR-132-3p	NM_003628	PKP4	circRNA	chr2	158510174	158510195	NA	gcUGGUACCGACAUCUGACAAu	ucAUUAAGGAAGCAGACUGUUc	1.0643	0.588
MIMAT0000426	hsa-miR-132-3p	NM_003628	PKP4	circRNA	chr2	158512900	158512922	NA	gcuGGUAC-CGACAUCUGACAAu	uuuCUAGGAUCAGGUGACUGUUg	0.6752	0.07
MIMAT0000426	hsa-miR-132-3p	NM_003628	PKP4	circRNA	chr2	158513851	158513872	NA	gcUGGUACCGACAUCUGACAAu	ccACCCCAAUUUUAGACUGUUg	1.0976	0.078
MIMAT0000426	hsa-miR-132-3p	NM_003628	PKP4	circRNA	chr2	158530780	158530799	NA	gcuGGUACCGACAUCUGACAAu	uccUCAU--CUAAUGACUGUUc	0.7794	-0.36
MIMAT0000426	hsa-miR-132-3p	NM_003628	PKP4	circRNA	chr2	158625325	158625349	AGO2	gcUGGUACCGACAU---CUGACAAu	ggACCUUCACUGCAAAGGACUGUUc	1.2805	3.67
MIMAT0000426	hsa-miR-132-3p	NM_003628	PKP4	circRNA	chr2	158642636	158642659	NA	gcUGGUACCG-ACA--UCUGACAAu	auACC-UGCCUUGUUGCGACUGUUg	1.1818	3.923
MIMAT0000426	hsa-miR-132-3p	NM_003705	SLC25A12	circRNA	chr2	171787842	171787865	AGO2	gcUGGUACCGACA-U--CUGACAAu	auACAGUGG-UGUCAUCGACUGUUu	1.2727	5.151
MIMAT0000426	hsa-miR-132-3p	NM_003705	SLC25A12	circRNA	chr2	171813383	171813403	NA	gcugguacCGACAUCUGACAAu	caaaaacaGCU-UUGACUGUUu	1.0211	6.187
MIMAT0000426	hsa-miR-132-3p	NM_133378	TTN	circRNA	chr2	178554154	178554177	NA	gcUGGUACCGA--CAUCUGACAAu	uuACCAAGAAUUCGAUGACUGUUg	0.938	3.917
MIMAT0000426	hsa-miR-132-3p	NM_133378	TTN	circRNA	chr2	178567123	178567142	NA	gcugGUACCGACAUCUGACAAu	ucgaCUUGCCUG--GACUGUUg	0.817	5.436
MIMAT0000426	hsa-miR-132-3p	NM_133378	TTN	circRNA	chr2	178580197	178580218	AGO2	gcUGGUACCG--ACAUCUGACAAu	ccACC-UGUCAAUGU-GACUGUUa	1.3448	4.289
MIMAT0000426	hsa-miR-132-3p	NM_002156	HSPD1	circRNA	chr2	197497326	197497345	AGO1-4,AGO2	gcuggUACCGACAUCUGACAAu	aaaagAUGG-UGU-GACUGUUg	1.3071	5.542
MIMAT0000426	hsa-miR-132-3p	NM_199440	HSPD1	circRNA	chr2	197497326	197497345	AGO1-4,AGO2	gcuggUACCGACAUCUGACAAu	aaaagAUGG-UGU-GACUGUUg	1.3071	5.542
MIMAT0000426	hsa-miR-132-3p	NM_000599	IGFBP5	circRNA	chr2	216674653	216674675	AGO2	gcuggUACCG--ACAUCUGACAAu	aauggGUGGCCUUGU-GACUGUUc	0.9716	0.29
MIMAT0000426	hsa-miR-132-3p	NM_000599	IGFBP5	circRNA	chr2	216675138	216675159	AGO2	gcugguaCCGACAUCUGACAAu	agggagaGGGGGCUGACUGUUc	0.456	-0.08
MIMAT0000426	hsa-miR-132-3p	NM_001077399	PNKD	circRNA	chr2	218272776	218272797	AGO1,AGO2	gcuGGUACCGACAUCUGACAAu	ccuCCUAGGCUAUUGACUGUUa	1.3315	0.178
MIMAT0000426	hsa-miR-132-3p	NM_001040445	ASB1	circRNA	chr2	238451628	238451648	AGO1	gcUGGUACCGACAUCUGACAAu	ugGCCGGGACCGU-GACUGUUu	1.2117	-0.335
MIMAT0000426	hsa-miR-132-3p	NM_001040445	ASB1	circRNA	chr2	238451753	238451774	NA	gcugguaccGACAUCUGACAAu	gccuuaauuUUGUGGACUGUUu	0.619	0.617
MIMAT0000426	hsa-miR-132-3p	NM_001163424	MYEOV2	circRNA	chr2	240130907	240130928	AGO2	gcugguaccgacaUCUGACAAu	aaccagaaagauaAGACUGUUc	-0.0976	-0.569
MIMAT0000426	hsa-miR-132-3p	NM_001080517	SETD5	circRNA	chr3	9477606	9477626	AGO1,AGO1-4,AGO2	gcuGGUACCGACAUCUGACAAu	ucuCUUUGUGUGU-GACUGUUa	0.98	3.842
MIMAT0000426	hsa-miR-132-3p	hsa_circ_0001274	hsa_circ_001828	circRNA	chr3	17010569	17010590	AGO2	gcuGGUACCGACAUCUGACAAu	accUUAUGUCACCUGACUGUUa	0.8437	5.11
MIMAT0000426	hsa-miR-132-3p	NM_152653	UBE2E2	circRNA	chr3	23590418	23590439	AGO2	gcugguacCGACAUCUGACAAu	ucccucccGCAGAAGACUGUUg	0.6153	2.881
MIMAT0000426	hsa-miR-132-3p	NM_152653	UBE2E2	circRNA	chr3	23594315	23594336	NA	gcugguaccgacaUCUGACAAu	ccuggacaaaccaAGACUGUUg	0.1752	-0.099
MIMAT0000426	hsa-miR-132-3p	NM_020345	NKIRAS1	circRNA	chr3	23893220	23893241	AGO2	gcUGGUACCGACAUCUGACAAu	agACUGUGGGAGGUGACUGUUa	1.3902	4.237
MIMAT0000426	hsa-miR-132-3p	NM_001008392	CTDSPL	circRNA	chr3	37982121	37982142	AGO2	gcugguaccgacauCUGACAAu	uugauaaauaagcuGACUGUUc	0.0107	0.181
MIMAT0000426	hsa-miR-132-3p	NM_173826	C3orf23	circRNA	chr3	44400507	44400528	AGO2	gcugguaccgacAUCUGACAAu	uguguuuuauaaUAGACUGUUg	0.4934	0.975
MIMAT0000426	hsa-miR-132-3p	hsa_circ_0001287	hsa_circ_000703	circRNA	chr3	44400507	44400528	AGO2	gcugguaccgacAUCUGACAAu	uguguuuuauaaUAGACUGUUg	0.4934	0.975
MIMAT0000426	hsa-miR-132-3p	NM_016598	ZDHHC3	circRNA	chr3	44925658	44925675	AGO2	gcUGGUACCGACAUCUGACAAu	uaACC-UGG--G-AGACUGUUg	1.1065	0.378
MIMAT0000426	hsa-miR-132-3p	NM_015340	LARS2	circRNA	chr3	45547628	45547647	AGO2	gcuggUACCGACAUCUGACAAu	gacaaAUGUCU-U-GACUGUUg	0.7608	-0.175
MIMAT0000426	hsa-miR-132-3p	NM_006321	ARIH2	circRNA	chr3	48926127	48926148	AGO1	gcUGGUACC-GACAUCUGACAAu	aaGUUAGGGUUUGU-GACUGUUu	1.266	0.363
MIMAT0000426	hsa-miR-132-3p	NM_177938	P4HTM	circRNA	chr3	49005809	49005832	AGO2	gcUGG-UACCGAC-AUCUGACAAu	ucACUGGUGGGGGCGAGACUGUUu	1.1042	4.299
MIMAT0000426	hsa-miR-132-3p	NM_007275	TUSC2	circRNA	chr3	50324952	50324976	AGO2	gcuGGUACCGA---CAUCUGACAAu	ggcCCCUAGCUUAGGAAGACUGUUg	1.0377	0.886
MIMAT0000426	hsa-miR-132-3p	NM_007275	TUSC2	circRNA	chr3	50325277	50325300	AGO2	gcuGGU--ACCGACAUCUGACAAu	ccuCCAAUUGGGAGGGGACUGUUc	1.1786	-0.312
MIMAT0000426	hsa-miR-132-3p	NM_007024	TMEM115	circRNA	chr3	50354896	50354917	AGO2	gcugguaccgacaUCUGACAAu	cccauccccagaaAGACUGUUc	-0.3182	0.673
MIMAT0000426	hsa-miR-132-3p	NM_012096	APPL1	circRNA	chr3	57259996	57260016	AGO2	gcugguaccGACAUCUGACAAu	auuagucacUUGU-GACUGUUu	0.1358	4.75
MIMAT0000426	hsa-miR-132-3p	NM_015541	LRIG1	circRNA	chr3	66380810	66380831	AGO2	gcUGGUACCGACAUCUGACAAu	gcAACACCGAAGUGGACUGUUa	0.9545	-0.145
MIMAT0000426	hsa-miR-132-3p	NM_032505	KBTBD8	circRNA	chr3	67004218	67004240	AGO2	gcuggUACCGACAU-CUGACAAu	agagaAUUGUUGGACGACUGUUu	1.2305	4.921
MIMAT0000426	hsa-miR-132-3p	NM_032505	KBTBD8	circRNA	chr3	67008195	67008215	NA	gcugguaccgaCAUCUGACAAu	gagcuacucaaGU-GACUGUUg	0.3773	5.833
MIMAT0000426	hsa-miR-132-3p	NM_001080393	GXYLT2	circRNA	chr3	72975246	72975270	AGO2	gcuggUAC--CGACAU-CUGACAAu	auuuaAUGGUGCUCCAUGACUGUUg	0.7255	0.91
MIMAT0000426	hsa-miR-132-3p	NM_020357	PCNP	circRNA	chr3	101579813	101579834	AGO1	gcugguaccgacaUCUGACAAu	ccugugaaaacuaAGACUGUUu	-0.3182	6.927
MIMAT0000426	hsa-miR-132-3p	NM_020357	PCNP	circRNA	chr3	101594050	101594071	AGO2	gcugguacCGACAUCUGACAAu	uggaggcaGCUUCAGACUGUUu	0.6119	0.859
MIMAT0000426	hsa-miR-132-3p	NM_001243288	PVRL3	circRNA	chr3	111112155	111112176	AGO1-4,AGO2	gcugguaccgacaUCUGACAAu	ggcaaaaguucacAGACUGUUg	0.5388	3.148
MIMAT0000426	hsa-miR-132-3p	NM_015480	PVRL3	circRNA	chr3	111112155	111112176	AGO1-4,AGO2	gcugguaccgacaUCUGACAAu	ggcaaaaguucacAGACUGUUg	0.5388	3.148
MIMAT0000426	hsa-miR-132-3p	NM_173570	ZDHHC23	circRNA	chr3	113953957	113953979	AGO2	gcuGGUAC-CGACAUCUGACAAu	uuuUCCUGAGCCUUGGACUGUUc	0.9778	5.025
MIMAT0000426	hsa-miR-132-3p	NM_001099678	LRRC58	circRNA	chr3	120330517	120330536	AGO1-4,AGO2	gcUGGUACCGACAUCUGACAAu	uaAUC-UAGCAAU-GACUGUUa	0.8636	0.462
MIMAT0000426	hsa-miR-132-3p	NM_173825	RABL3	circRNA	chr3	120686950	120686970	NA	gcugguaccgaCAUCUGACAAu	auaaacccuaaGU-GACUGUUc	0.0504	0.161
MIMAT0000426	hsa-miR-132-3p	NM_173825	RABL3	circRNA	chr3	120688387	120688407	AGO1	gcuGGUACCGAC-AUCUGACAAu	cuuUCAU--CAGCUAGACUGUUc	1.0932	0.831
MIMAT0000426	hsa-miR-132-3p	NM_017554	PARP14	circRNA	chr3	122701435	122701456	AGO1-4	gcugguaccgaCAUCUGACAAu	gauguaucugaGAAGACUGUUg	0.3773	0.296
MIMAT0000426	hsa-miR-132-3p	NM_020733	HEG1	circRNA	chr3	124966040	124966061	AGO2	gcugguaccgacauCUGACAAu	ccuaaaaagagaacGACUGUUu	0.3382	-0.09
MIMAT0000426	hsa-miR-132-3p	NM_020733	HEG1	circRNA	chr3	124970257	124970277	NA	gcUGGUACCGACAUCUGACAAu	ggAUC-UGUUUUGAGACUGUUc	1.2117	0.337
MIMAT0000426	hsa-miR-132-3p	NM_001040653	ZXDC	circRNA	chr3	126451388	126451407	AGO1-4	gcuGGUACCGACAUCUGACAAu	ugcUCAGUGCGG--GACUGUUu	0.9201	0.064
MIMAT0000426	hsa-miR-132-3p	NM_001040653	ZXDC	circRNA	chr3	126455057	126455084	NA	gcUGGUACCG--ACAU----CUGACAAu	caGCAGUUGCAGUGUAACAGGACUGUUa	1.1042	0.036
MIMAT0000426	hsa-miR-132-3p	NM_001040653	ZXDC	circRNA	chr3	126458032	126458051	AGO1,AGO1-4	gcUGGUACCGACAUCUGACAAu	acAUCAU--CUCUUGACUGUUu	1.0854	-0.074
MIMAT0000426	hsa-miR-132-3p	NM_032548	ABTB1	circRNA	chr3	127680453	127680474	AGO2	gcuGGUACCGACAUCUGACAAu	uguCCAUCGGUCUGGACUGUUg	1.4224	3.712
MIMAT0000426	hsa-miR-132-3p	NM_172027	ABTB1	circRNA	chr3	127680453	127680474	AGO2	gcuGGUACCGACAUCUGACAAu	uguCCAUCGGUCUGGACUGUUg	1.4224	3.712
MIMAT0000426	hsa-miR-132-3p	NM_013336	SEC61A1	circRNA	chr3	128070155	128070175	AGO1-4,AGO2	gcUGGUACCGACAUCUGACAAu	auAUC-UGGCUUAGGACUGUUu	1.425	0.596
MIMAT0000426	hsa-miR-132-3p	NM_001104647	SLC25A36	circRNA	chr3	140973817	140973837	AGO2	gcugGUACCGACAUCUGACAAu	cuggUAUAUCAG-AGACUGUUa	0.8758	6.227
MIMAT0000426	hsa-miR-132-3p	NM_001104647	SLC25A36	circRNA	chr3	140979422	140979443	NA	gcugguaccgacaUCUGACAAu	ugcucuucugcccAGACUGUUa	0.4812	0.59
MIMAT0000426	hsa-miR-132-3p	NM_019001	XRN1	circRNA	chr3	142308829	142308850	AGO1,AGO2	gcugguaccgaCAUCUGACAAu	uugugaaaaugGUGGACUGUUu	0.3917	-0.389
MIMAT0000426	hsa-miR-132-3p	NM_020865	DHX36	circRNA	chr3	154304893	154304915	AGO1	gcuggUACCGACAU-CUGACAAu	gucagAUGUUUUAAUGACUGUUg	0.6589	4.396
MIMAT0000426	hsa-miR-132-3p	NM_015938	NMD3	circRNA	chr3	161250910	161250930	AGO2	gcuggUACCGACAUCUGACAAu	augagAU-GUUGUAGACUGUUu	0.9294	0.935
MIMAT0000426	hsa-miR-132-3p	NM_024947	PHC3	circRNA	chr3	170128731	170128752	AGO2	gcugguaccgacaUCUGACAAu	cuuccuccuccacAGACUGUUg	0.6485	5.521
MIMAT0000426	hsa-miR-132-3p	NM_022763	FNDC3B	circRNA	chr3	172162549	172162568	NA	gcuggUACCGACAUCUGACAAu	gaggaAUGGC--CAGACUGUUu	0.9265	0.428
MIMAT0000426	hsa-miR-132-3p	NM_022763	FNDC3B	circRNA	chr3	172169785	172169806	AGO1-4,AGO2	gcugguaccgacauCUGACAAu	ccauuccaaaagcuGACUGUUc	0.077	-0.194
MIMAT0000426	hsa-miR-132-3p	NM_022763	FNDC3B	circRNA	chr3	172185093	172185114	NA	gcugguaccgacaUCUGACAAu	guguuuuccucagAGACUGUUg	0.0076	-0.151
MIMAT0000426	hsa-miR-132-3p	NM_018098	ECT2	circRNA	chr3	172821040	172821060	AGO1	gcUGGUACCGACAUCUGACAAu	aaAUUGUGG-UAAAGACUGUUu	1.2284	0.792
MIMAT0000426	hsa-miR-132-3p	NM_024665	TBL1XR1	circRNA	chr3	177117507	177117529	NA	gcugguaccGACAU-CUGACAAu	acugguauuUUCUAUGACUGUUu	0.0237	0.23
MIMAT0000426	hsa-miR-132-3p	NM_024665	TBL1XR1	circRNA	chr3	177118705	177118727	NA	gcuggUACC-GACAUCUGACAAu	ucaggGUGGUUUCUUGACUGUUg	1.0211	0.154
MIMAT0000426	hsa-miR-132-3p	NM_024665	TBL1XR1	circRNA	chr3	177124012	177124032	NA	gcugguaccGACAUCUGACAAu	cacuagcaaCAGU-GACUGUUg	0.2056	-0.072
MIMAT0000426	hsa-miR-132-3p	NM_024665	TBL1XR1	circRNA	chr3	177125474	177125493	NA	gcuggUACCGACAUCUGACAAu	gaggaACGGC--CAGACUGUUu	0.5868	0.114
MIMAT0000426	hsa-miR-132-3p	NM_024665	TBL1XR1	circRNA	chr3	177133489	177133511	NA	gcugguaccgACAU-CUGACAAu	agagaagauaUGUAUGACUGUUa	1.0255	0.044
MIMAT0000426	hsa-miR-132-3p	NM_024665	TBL1XR1	circRNA	chr3	177150840	177150862	AGO1	gcugguacCGACAU-CUGACAAu	aauaaaaaGCUUUGUGACUGUUu	0.6589	-0.2
MIMAT0000426	hsa-miR-132-3p	NM_024665	TBL1XR1	circRNA	chr3	177152336	177152355	NA	gcUGGUACCGACAUCUGACAAu	caACAAUAG--GAAGACUGUUg	1.0831	-0.655
MIMAT0000426	hsa-miR-132-3p	NM_024665	TBL1XR1	circRNA	chr3	177169729	177169750	NA	gcuGGUACCGACAUCUGACAAu	cuuUUAGAGCUGCUGACUGUUu	1.2217	0.099
MIMAT0000426	hsa-miR-132-3p	NM_024665	TBL1XR1	circRNA	chr3	177186173	177186194	NA	gcUGGUACCGACAUCUGACAAu	ggGUUAGGAGUGCAGACUGUUa	1.2073	0.265
MIMAT0000426	hsa-miR-132-3p	NM_024665	TBL1XR1	circRNA	chr3	177195551	177195569	NA	gcUGGUACCGACAUCUGACAAu	auACAAUG--AGU-GACUGUUu	0.9867	0.623
MIMAT0000426	hsa-miR-132-3p	NM_001166304	PIGX	circRNA	chr3	196728009	196728029	AGO2	gcugGUACCGACAUCUGACAAu	uucaCAGUGC-AUUGACUGUUu	0.6407	1.43
MIMAT0000426	hsa-miR-132-3p	NM_006527	SLBP	circRNA	chr4	1692854	1692877	AGO1,AGO1-4,AGO2	gcugguaccGACA--UCUGACAAu	guaaacuucUUGUUAAGACUGUUa	0.7872	1.458
MIMAT0000426	hsa-miR-132-3p	NM_006527	SLBP	circRNA	chr4	1693246	1693268	NA	gcugGUACCG-ACAUCUGACAAu	auugCUUGUCAGGUGGACUGUUu	0.8037	-0.333
MIMAT0000426	hsa-miR-132-3p	NM_001042424	WHSC1	circRNA	chr4	1981830	1981851	AGO1-4	gcUGGUACCGACAUCUGACAAu	ugAGUGUAGUUGAUGACUGUUu	1.2305	-0.275
MIMAT0000426	hsa-miR-132-3p	NM_176801	ADD1	circRNA	chr4	2929361	2929385	AGO1,AGO1-4,AGO2	gcugguaCCGA---CAUCUGACAAu	ugggggaGGCUUCAGGGGACUGUUc	0.619	-0.231
MIMAT0000426	hsa-miR-132-3p	NM_015274	MAN2B2	circRNA	chr4	6600683	6600703	AGO1	gcUGGUACCGACAUCUGACAAu	ccAUCGUCACCCU-GACUGUUg	0.9623	1.565
MIMAT0000426	hsa-miR-132-3p	NM_152293	TADA2B	circRNA	chr4	7056444	7056465	AGO1-4	gcugguaccgacaUCUGACAAu	cguagguaccaagAGACUGUUu	0.6485	0.603
MIMAT0000426	hsa-miR-132-3p	NM_152293	TADA2B	circRNA	chr4	7057268	7057287	AGO2	gcUGGUACCGACAUCUGACAAu	uuAUUUAGGCU-U-GACUGUUu	1.1308	1.139
MIMAT0000426	hsa-miR-132-3p	NM_148894	BOD1L	circRNA	chr4	13602903	13602922	AGO2	gcUGGUACCGACAUCUGACAAu	uaACCAAAG-UCU-GACUGUUa	1.0666	-0.073
MIMAT0000426	hsa-miR-132-3p	NM_148894	BOD1L	circRNA	chr4	13603032	13603052	NA	gcugguaccGACAUCUGACAAu	ccuuaaguuCAGU-GACUGUUg	0.5698	0.114
MIMAT0000426	hsa-miR-132-3p	NM_020973	GBA3	circRNA	chr4	22727842	22727869	AGO1	gcuGGUA-CC---GACAU--CUGACAAu	uuuCCAUCGGAAUAUGUACCGACUGUUu	1.1352	3.713
MIMAT0000426	hsa-miR-132-3p	NM_002092	GRSF1	circRNA	chr4	70817269	70817290	AGO2	gcUGGUAC-CGACAUCUGACAAu	cuGCAGUGAGCCAU-GACUGUUg	1.1019	0.012
MIMAT0000426	hsa-miR-132-3p	NM_002092	GRSF1	circRNA	chr4	70818858	70818879	NA	gcugGUACCGACAUCUGACAAu	cccaCAUUUGAGAAGACUGUUu	0.8182	-0.278
MIMAT0000426	hsa-miR-132-3p	NM_002092	GRSF1	circRNA	chr4	70820720	70820741	NA	gcugguaccgaCAUCUGACAAu	aaaguuucauaGUGGACUGUUu	0.6109	1.092
MIMAT0000426	hsa-miR-132-3p	NM_018243	2025-09-11	circRNA	chr4	77037965	77037985	AGO1,AGO1-4	gcugGUACCGACAUCUGACAAu	uugaCAUUUCCAU-GACUGUUu	0.6508	-0.004
MIMAT0000426	hsa-miR-132-3p	NM_006835	CCNI	circRNA	chr4	77056260	77056283	AGO2	gcuGGUACCGAC--AUCUGACAAu	uuuUCCUAGCUGCCAAGACUGUUg	1.0521	4.929
MIMAT0000426	hsa-miR-132-3p	NM_001127208	TET2	circRNA	chr4	105184416	105184441	NA	gcUGGUACCGACA----UCUGACAAu	cuAUCGUAGUUAUAUAAAGACUGUUa	1.0455	0.001
MIMAT0000426	hsa-miR-132-3p	NM_001127208	TET2	circRNA	chr4	105186959	105186980	NA	gcugguaccgaCAUCUGACAAu	uuuuuacuaaaGGGGACUGUUu	0.1016	-0.011
MIMAT0000426	hsa-miR-132-3p	NM_001127208	TET2	circRNA	chr4	105235416	105235437	NA	gcugGUACC-GACAUCUGACAAu	acugCAGGGACAAU-GACUGUUc	0.6862	0.248
MIMAT0000426	hsa-miR-132-3p	NM_001127208	TET2	circRNA	chr4	105278698	105278719	AGO2	gcugguaccGACAUCUGACAAu	uugaggaauCUUUUGACUGUUu	0.0237	1.787
MIMAT0000426	hsa-miR-132-3p	NM_006323	SEC24B	circRNA	chr4	109463406	109463425	AGO2	gcuggUACCGACAUCUGACAAu	acagaAU-GCU-CCGACUGUUa	0.8769	0.838
MIMAT0000426	hsa-miR-132-3p	NM_001109977	FAM160A1	circRNA	chr4	151646602	151646623	AGO2	gcugguaccgacaUCUGACAAu	cugugaaggagagAGACUGUUa	0.6674	4.706
MIMAT0000426	hsa-miR-132-3p	NM_016613	FAM198B	circRNA	chr4	158127020	158127042	AGO1,AGO2	gcuGGUACCG-ACAUCUGACAAu	auuUUGUGCCGUUUUGACUGUUc	0.9467	0.167
MIMAT0000426	hsa-miR-132-3p	NM_001166108	PALLD	circRNA	chr4	168915973	168915995	AGO2	gcuGGUACCGACA-UCUGACAAu	ggcUCCUGGAGAUCUGACUGUUc	0.9157	5.184
MIMAT0000426	hsa-miR-132-3p	NM_173872	CLCN3	circRNA	chr4	169640732	169640753	NA	gcugguaccgacauCUGACAAu	aaaaugaagcacauGACUGUUc	0.3196	0.288
MIMAT0000426	hsa-miR-132-3p	NM_173872	CLCN3	circRNA	chr4	169649405	169649430	NA	gcUGGUA---CCG-ACAUCUGACAAu	agGCCAUGUGGGCAAAUGGACUGUUa	1.286	0.057
MIMAT0000426	hsa-miR-132-3p	NM_173872	CLCN3	circRNA	chr4	169661887	169661908	AGO1-4	gcuggUACCGA-CAUCUGACAAu	ggugaAUGAAUAGU-GACUGUUc	0.9346	0.826
MIMAT0000426	hsa-miR-132-3p	NM_173872	CLCN3	circRNA	chr4	169662919	169662943	NA	gcugGUACCG---ACAUCUGACAAu	aagaCUUGGCUUAUCUGGACUGUUa	0.8115	0.151
MIMAT0000426	hsa-miR-132-3p	NM_002199	IRF2	circRNA	chr4	184474518	184474539	AGO1	gcUGGUACCGACAUCUGACAAu	uuGCUUUCGAUCUGGACUGUUc	0.9812	4.842
MIMAT0000426	hsa-miR-132-3p	NM_005245	FAT1	circRNA	chr4	186618386	186618405	AGO2	gcUGGUACCGACAUCUGACAAu	agAACAUAG-UG-GGACUGUUc	1.3159	1.824
MIMAT0000426	hsa-miR-132-3p	NM_012073	CCT5	circRNA	chr5	10253600	10253621	NA	gcugguaccgacAUCUGACAAu	uauguuuacaguUGGACUGUUu	0.1895	0.04
MIMAT0000426	hsa-miR-132-3p	NM_012073	CCT5	circRNA	chr5	10263277	10263297	AGO2	gcuGGUACCGACAUCUGACAAu	ugcUCUUGGC-AUCGACUGUUu	1.2406	4.318
MIMAT0000426	hsa-miR-132-3p	NM_007118	TRIO	circRNA	chr5	14228311	14228332	NA	gcuGGUACCGACAUCUGACAAu	cauCCAGAAUUGGAGACUGUUc	1.1618	-0.612
MIMAT0000426	hsa-miR-132-3p	NM_007118	TRIO	circRNA	chr5	14265770	14265791	NA	gcugguacCGACAUCUGACAAu	uaguugaaGUUCCAGACUGUUg	0.1679	0.324
MIMAT0000426	hsa-miR-132-3p	NM_007118	TRIO	circRNA	chr5	14509003	14509025	AGO1,AGO1-4,AGO2	gcugGUACCGACA-UCUGACAAu	cuuaCUUGUAUAUAAGACUGUUc	0.8758	4.525
MIMAT0000426	hsa-miR-132-3p	NM_138348	FAM105B	circRNA	chr5	14694623	14694644	AGO2	gcugguaccgacaUCUGACAAu	cacaaaacuauucAGACUGUUa	0.3958	0.624
MIMAT0000426	hsa-miR-132-3p	NM_001040446	MTMR12	circRNA	chr5	32235036	32235059	AGO1	gcUGGUACCGACAU---CUGACAAu	ucACAGAGACU-UACCUGACUGUUu	0.8669	4.696
MIMAT0000426	hsa-miR-132-3p	NM_181523	PIK3R1	circRNA	chr5	68298670	68298691	AGO1,AGO1-4	gcugguaccGACAUCUGACAAu	acagauuuuUUUUGGACUGUUu	0.683	2.684
MIMAT0000426	hsa-miR-132-3p	NM_181523	PIK3R1	circRNA	chr5	68299818	68299837	NA	gcuGGUACCGACAUCUGACAAu	gucUUAUAGC--AAGACUGUUa	0.8602	0.815
MIMAT0000426	hsa-miR-132-3p	NM_002397	MEF2C	circRNA	chr5	88720937	88720959	AGO1	gcugguaccgACAU-CUGACAAu	uugucagcaaUAUAGGACUGUUg	0.5166	1.743
MIMAT0000426	hsa-miR-132-3p	NM_000919	PAM	circRNA	chr5	102946837	102946855	AGO1	gcugguaccgacaUCUGACAAu	#NAME?	-0.1685	3.974
MIMAT0000426	hsa-miR-132-3p	NM_001142475	C5orf13	circRNA	chr5	111729601	111729622	AGO2	gcugguACCGACAUCUGACAAu	acuguuUCGCUUCUGACUGUUa	0.4755	3.352
MIMAT0000426	hsa-miR-132-3p	NM_001142483	C5orf13	circRNA	chr5	111729601	111729622	AGO2	gcugguACCGACAUCUGACAAu	acuguuUCGCUUCUGACUGUUa	0.4755	3.352
MIMAT0000426	hsa-miR-132-3p	NM_152624	DCP2	circRNA	chr5	113017099	113017119	AGO1-4,AGO2	gcugguaccGACAUCUGACAAu	uccugcuccCUG-AGACUGUUu	0.5476	-0.519
MIMAT0000426	hsa-miR-132-3p	NM_020177	FEM1C	circRNA	chr5	115523753	115523774	AGO1,AGO2	gcugguaccgacAUCUGACAAu	acaggcuuaaacUUGACUGUUg	0.2299	4.42
MIMAT0000426	hsa-miR-132-3p	NM_001198557	LMNB1	circRNA	chr5	126822860	126822883	AGO1-4,AGO2	gcuggUACCGAC--AUCUGACAAu	ugcugAAGGCAGGCCAGACUGUUa	0.8703	4.78
MIMAT0000426	hsa-miR-132-3p	NM_005573	LMNB1	circRNA	chr5	126822860	126822883	AGO1-4,AGO2	gcuggUACCGAC--AUCUGACAAu	ugcugAAGGCAGGCCAGACUGUUa	0.8703	4.78
MIMAT0000426	hsa-miR-132-3p	NM_133372	FNIP1	circRNA	chr5	131651930	131651953	AGO1-4,AGO2	gcugGUACCGA--CAUCUGACAAu	cugaCAUGGAUAAAUGGACUGUUc	1.3008	5.392
MIMAT0000426	hsa-miR-132-3p	NM_002198	IRF1	circRNA	chr5	132483477	132483498	AGO2	gcugguaccGACAUCUGACAAu	agcugagccCUGGGGACUGUUc	0.8182	1.662
MIMAT0000426	hsa-miR-132-3p	NM_015146	2025-09-08	circRNA	chr5	132756063	132756084	AGO1,AGO1-4	gcugguaccgacAUCUGACAAu	cuccugcauucaUUGACUGUUu	0.0582	2.053
MIMAT0000426	hsa-miR-132-3p	NM_006930	SKP1	circRNA	chr5	134158541	134158562	AGO2	gcugguaccgacaUCUGACAAu	gauguuacaugcaAGACUGUUg	-0.5455	6.307
MIMAT0000426	hsa-miR-132-3p	NM_170679	SKP1	circRNA	chr5	134158541	134158562	AGO2	gcugguaccgacaUCUGACAAu	gauguuacaugcaAGACUGUUg	-0.5455	6.307
MIMAT0000426	hsa-miR-132-3p	NM_021982	SEC24A	circRNA	chr5	134697160	134697181	NA	gcugguACCGACAUCUGACAAu	agaaauUAGCCUUGGACUGUUc	0.9778	6.214
MIMAT0000426	hsa-miR-132-3p	NM_021982	SEC24A	circRNA	chr5	134727492	134727514	AGO1-4	gcUGGUACCGA-CAUCUGACAAu	guAUUGAGUCUAAUAGACUGUUu	1.1164	2.382
MIMAT0000426	hsa-miR-132-3p	NM_000358	TGFBI	circRNA	chr5	136063279	136063300	AGO1,AGO1-4,AGO2	gcugguaccgacaUCUGACAAu	cagauuuccacagAGACUGUUu	0.2099	1.592
MIMAT0000426	hsa-miR-132-3p	NM_001001419	SMAD5	circRNA	chr5	136178501	136178523	AGO2	gcUGGUACCGACA-UCUGACAAu	caACCUAGGUUAUAAGACUGUUa	1.3958	1.054
MIMAT0000426	hsa-miR-132-3p	NM_006696	BRD8	circRNA	chr5	138165857	138165880	AGO2	gcugguACCGACA--UCUGACAAu	aagagcUGGAUUUUGAGACUGUUg	0.5664	4.883
MIMAT0000426	hsa-miR-132-3p	NM_139199	BRD8	circRNA	chr5	138165857	138165880	AGO2	gcugguACCGACA--UCUGACAAu	aagagcUGGAUUUUGAGACUGUUg	0.5664	4.883
MIMAT0000426	hsa-miR-132-3p	NM_006696	BRD8	circRNA	chr5	138166046	138166065	AGO2	gcugGUACCGACAUCUGACAAu	uccaCAU-ACUGU-GACUGUUu	1.1109	3.545
MIMAT0000426	hsa-miR-132-3p	NM_139199	BRD8	circRNA	chr5	138166046	138166065	AGO2	gcugGUACCGACAUCUGACAAu	uccaCAU-ACUGU-GACUGUUu	1.1109	3.545
MIMAT0000426	hsa-miR-132-3p	NM_001903	CTNNA1	circRNA	chr5	138781986	138782011	AGO2	gcUGGUACCGACA----UCUGACAAu	ggACUCUGGCAGUUGAGAGACUGUUg	1.4733	5.021
MIMAT0000426	hsa-miR-132-3p	NM_017747	ANKHD1	circRNA	chr5	140528688	140528707	AGO1-4,AGO2	gcUGGUACCGACAUCUGACAAu	uaACCAGAACGG--GACUGUUu	0.8969	2.856
MIMAT0000426	hsa-miR-132-3p	NM_020690	ANKHD1-EIF4EBP3	circRNA	chr5	140528688	140528707	AGO1-4,AGO2	gcUGGUACCGACAUCUGACAAu	uaACCAGAACGG--GACUGUUu	0.8969	2.856
MIMAT0000426	hsa-miR-132-3p	NM_001024947	YIPF5	circRNA	chr5	144158178	144158199	AGO1-4	gcugguaccgacaUCUGACAAu	auauauacauuaaAGACUGUUg	0.1413	0.115
MIMAT0000426	hsa-miR-132-3p	NM_001024947	YIPF5	circRNA	chr5	144160278	144160299	AGO1-4,AGO2	gcugguaccgacAUCUGACAAu	gcagauuuacauUUGACUGUUg	0.4823	1.204
MIMAT0000426	hsa-miR-132-3p	NM_001197294	DPYSL3	circRNA	chr5	147390847	147390866	AGO1-4,AGO2	gcuGGUACCGACAUCUGACAAu	aguUCAUCAC-GU-GACUGUUa	1.123	2.222
MIMAT0000426	hsa-miR-132-3p	NM_015315	LARP1	circRNA	chr5	154775597	154775618	NA	gcugguACCGACAUCUGACAAu	uguuuuUGAUUCUUGACUGUUu	0.7583	0.081
MIMAT0000426	hsa-miR-132-3p	NM_015315	LARP1	circRNA	chr5	154787794	154787819	NA	gcuGGUAC-CG-AC-A-UCUGACAAu	uauUCAUGUGUAUGCUCAGACUGUUu	1.2716	0.08
MIMAT0000426	hsa-miR-132-3p	NM_015315	LARP1	circRNA	chr5	154789727	154789749	NA	gcuGGUACCGACAU-CUGACAAu	aauUCUUAGAGGUAGGACUGUUg	0.8969	0.064
MIMAT0000426	hsa-miR-132-3p	NM_015315	LARP1	circRNA	chr5	154815120	154815140	AGO1,AGO1-4,AGO2	gcUGGUACCGACAUCUGACAAu	gaAUC-UUUCUCUGGACUGUUg	1	0.921
MIMAT0000426	hsa-miR-132-3p	NM_001099414	HAVCR1	circRNA	chr5	157052481	157052502	AGO1-4,AGO2	gcugguaccgacauCUGACAAu	guucugacgacaauGACUGUUu	0.1685	-0.729
MIMAT0000426	hsa-miR-132-3p	NM_012206	HAVCR1	circRNA	chr5	157052481	157052502	AGO1-4,AGO2	gcugguaccgacauCUGACAAu	guucugacgacaauGACUGUUu	0.1685	-0.729
MIMAT0000426	hsa-miR-132-3p	NM_001099414	HAVCR1	circRNA	chr5	157052499	157052520	AGO1-4,AGO2	gcugguaccgacauCUGACAAu	auuccaacgacaacGACUGUUc	0.6242	-0.661
MIMAT0000426	hsa-miR-132-3p	NM_012206	HAVCR1	circRNA	chr5	157052499	157052520	AGO1-4,AGO2	gcugguaccgacauCUGACAAu	auuccaacgacaacGACUGUUc	0.6242	-0.661
MIMAT0000426	hsa-miR-132-3p	NM_001099414	HAVCR1	circRNA	chr5	157052550	157052573	NA	gcUGGUACCG--ACAUCUGACAAu	cgACUGUUCCAAUGACGACUGUUc	1.3315	-0.607
MIMAT0000426	hsa-miR-132-3p	NM_012206	HAVCR1	circRNA	chr5	157052550	157052573	NA	gcUGGUACCG--ACAUCUGACAAu	cgACUGUUCCAAUGACGACUGUUc	1.3315	-0.607
MIMAT0000426	hsa-miR-132-3p	NM_001099414	HAVCR1	circRNA	chr5	157052601	157052622	NA	gcugguaccgacauCUGACAAu	guuccaaccgucacGACUGUUc	0.5455	-0.729
MIMAT0000426	hsa-miR-132-3p	NM_012206	HAVCR1	circRNA	chr5	157052601	157052622	NA	gcugguaccgacauCUGACAAu	guuccaaccgucacGACUGUUc	0.5455	-0.729
MIMAT0000426	hsa-miR-132-3p	NM_182796	MAT2B	circRNA	chr5	163516569	163516589	AGO2	gcugguacCGACAUCUGACAAu	aagaaaguGCUGU-GACUGUUa	0.9531	4.173
MIMAT0000426	hsa-miR-132-3p	NM_022897	RANBP17	circRNA	chr5	170981281	170981305	NA	gcUGGUACCGACA---UCUGACAAu	gaGUUAAGACUUUGAGGGACUGUUg	0.8891	0.108
MIMAT0000426	hsa-miR-132-3p	NM_022897	RANBP17	circRNA	chr5	170989801	170989823	NA	gcugguaccgACAU-CUGACAAu	cugaaaaauaUAUAUGACUGUUa	0.4789	0.15
MIMAT0000426	hsa-miR-132-3p	NM_022897	RANBP17	circRNA	chr5	171007250	171007271	NA	gcugguaccgacauCUGACAAu	ggcacacguacccuGACUGUUc	0.5188	-0.18
MIMAT0000426	hsa-miR-132-3p	NM_022897	RANBP17	circRNA	chr5	171008454	171008475	NA	gcugguaccgacaUCUGACAAu	ugugugagcaacaAGACUGUUu	0.3008	0.206
MIMAT0000426	hsa-miR-132-3p	NM_022897	RANBP17	circRNA	chr5	171009258	171009277	NA	gcUGGUACCGACAUCUGACAAu	aaAACACUGCUG--GACUGUUu	1.1042	0.172
MIMAT0000426	hsa-miR-132-3p	NM_022897	RANBP17	circRNA	chr5	171020118	171020141	NA	gcUGGUACC-GAC-AUCUGACAAu	gcACUGUGGCCUGAGAGACUGUUa	1.5188	0.001
MIMAT0000426	hsa-miR-132-3p	NM_022897	RANBP17	circRNA	chr5	171068041	171068062	NA	gcugguaccGACAUCUGACAAu	ccaaguuccUUCUGGACUGUUu	0.8382	-0.046
MIMAT0000426	hsa-miR-132-3p	NM_022897	RANBP17	circRNA	chr5	171071553	171071574	NA	gcugguaccgacauCUGACAAu	aaauauuaucaacuGACUGUUg	0.3648	0.304
MIMAT0000426	hsa-miR-132-3p	NM_022897	RANBP17	circRNA	chr5	171091508	171091526	NA	gcUGGUACCGACAUCUGACAAu	agACUUUGG--G-GGACUGUUg	1.2162	0.213
MIMAT0000426	hsa-miR-132-3p	NM_022897	RANBP17	circRNA	chr5	171115413	171115434	NA	gcugguaccgacaUCUGACAAu	auaguggacacagAGACUGUUc	-0.1552	-0.111
MIMAT0000426	hsa-miR-132-3p	NM_022897	RANBP17	circRNA	chr5	171121619	171121641	AGO2	gcugguaCCGAC-AUCUGACAAu	cgggugaGACUGCCAGACUGUUg	0.8972	-0.024
MIMAT0000426	hsa-miR-132-3p	NM_022897	RANBP17	circRNA	chr5	171121983	171122007	NA	gcuGGUACCGA---CAUCUGACAAu	ggcUCAGGGAUUGAGAGGACUGUUg	0.8802	0.27
MIMAT0000426	hsa-miR-132-3p	NM_022897	RANBP17	circRNA	chr5	171129596	171129619	NA	gcUGGUACCGA-CA-UCUGACAAu	aaAUCAUGUCUAAUGGGACUGUUa	1.3503	-0.029
MIMAT0000426	hsa-miR-132-3p	NM_022897	RANBP17	circRNA	chr5	171130787	171130808	NA	gcugguaccgacAUCUGACAAu	uacaucaucaaaUUGACUGUUa	-0.6022	-0.07
MIMAT0000426	hsa-miR-132-3p	NM_022897	RANBP17	circRNA	chr5	171149383	171149404	NA	gcugguaccgacauCUGACAAu	uucucucaacacauGACUGUUa	0.1231	-0.023
MIMAT0000426	hsa-miR-132-3p	NM_003714	STC2	circRNA	chr5	173315691	173315712	AGO1-4	gcugGUACCG-ACAUCUGACAAu	gcggCA-GGCACGUUGACUGUUu	0.9456	0.544
MIMAT0000426	hsa-miR-132-3p	NM_022455	NSD1	circRNA	chr5	177211210	177211233	AGO2	gcUGGUACCG--ACAUCUGACAAu	gaGUCCUGGUCGUGGGGACUGUUc	1.1497	1.51
MIMAT0000426	hsa-miR-132-3p	NM_172349	NSD1	circRNA	chr5	177211210	177211233	AGO2	gcUGGUACCG--ACAUCUGACAAu	gaGUCCUGGUCGUGGGGACUGUUc	1.1497	1.51
MIMAT0000426	hsa-miR-132-3p	NM_022455	NSD1	circRNA	chr5	177248208	177248229	NA	gcugguaccgaCAUCUGACAAu	acaagccccaaGGAGACUGUUg	0.0582	2.282
MIMAT0000426	hsa-miR-132-3p	NM_022455	NSD1	circRNA	chr5	177288856	177288875	NA	gcuggUACCGACAUCUGACAAu	ugggaAUGG--AAAGACUGUUu	0.9157	5.833
MIMAT0000426	hsa-miR-132-3p	NM_004155	SERPINB9	circRNA	chr6	2889243	2889261	AGO1	gcUGGUACCGACAUCUGACAAu	ugACCA-GGUUG--GACUGUUu	1.6101	-0.26
MIMAT0000426	hsa-miR-132-3p	NM_003913	PRPF4B	circRNA	chr6	4060804	4060825	AGO1,AGO2	gcugguaccGACAUCUGACAAu	gaaauuucaCUGUAGACUGUUu	0.9291	3.452
MIMAT0000426	hsa-miR-132-3p	NM_003913	PRPF4B	circRNA	chr6	4064794	4064815	NA	gcugGUACCGACAUCUGACAAu	uauaUAGGGUAAGGGACUGUUc	0.6674	2.003
MIMAT0000426	hsa-miR-132-3p	NM_002114	HIVEP1	circRNA	chr6	12122277	12122296	AGO2	gcUGGUACCGACAUCUGACAAu	guACCUUCACU-U-GACUGUUu	1.0133	4.674
MIMAT0000426	hsa-miR-132-3p	NM_016495	TBC1D7	circRNA	chr6	13284667	13284689	NA	gcUGGUACCGACAU-CUGACAAu	ggACAGUGAAGGCAGGACUGUUg	1.0898	-0.203
MIMAT0000426	hsa-miR-132-3p	NM_016495	TBC1D7	circRNA	chr6	13287076	13287097	NA	gcugguaCCGACAUCUGACAAu	cucaagaGGAAUUCGACUGUUa	0.3568	2.024
MIMAT0000426	hsa-miR-132-3p	NM_016495	TBC1D7	circRNA	chr6	13297746	13297769	NA	gcUGGU-ACCGACAU-CUGACAAu	cuGCUACUAACUGUGUGACUGUUu	1.4036	0.024
MIMAT0000426	hsa-miR-132-3p	NM_016495	TBC1D7	circRNA	chr6	13297929	13297948	NA	gcUGGUACCGACAUCUGACAAu	ugGUUAUG--UGAAGACUGUUa	1.3381	-0.051
MIMAT0000426	hsa-miR-132-3p	NM_016495	TBC1D7	circRNA	chr6	13316635	13316655	AGO2	gcuggUACCGACAUCUGACAAu	ggaagAUAG-UGUCGACUGUUa	1.2516	3.601
MIMAT0000426	hsa-miR-132-3p	NM_016255	FAM8A1	circRNA	chr6	17609317	17609339	AGO1	gcugGUACCGACAU-CUGACAAu	uuuaUAUAGUUCUAUGACUGUUg	0.9323	0.71
MIMAT0000426	hsa-miR-132-3p	NR_034069	SRPK1	circRNA	chr6	35834810	35834831	AGO1,AGO2	gcUGGUACCGACAUCUGACAAu	gcAUCAUCUUCCUGGACUGUUu	1.0666	1.622
MIMAT0000426	hsa-miR-132-3p	NM_001220778	CDKN1A	circRNA	chr6	36687152	36687172	AGO1,AGO2	gcugguACCGACAUCUGACAAu	acauacUGGC-CUGGACUGUUu	1.0333	0.426
MIMAT0000426	hsa-miR-132-3p	NM_002505	NFYA	circRNA	chr6	41097617	41097638	AGO2	gcugguaccgacaUCUGACAAu	caggaccuauuucAGACUGUUg	-0.0139	1.368
MIMAT0000426	hsa-miR-132-3p	NM_019096	GTPBP2	circRNA	chr6	43623756	43623777	AGO1	gcUGGUACCGACAUCUGACAAu	guACCAGAGGUGGGGACUGUUg	1.286	5.831
MIMAT0000426	hsa-miR-132-3p	NM_001078175	SLC29A1	circRNA	chr6	44232052	44232070	AGO2	gcuGGUACCGACAUCUGACAAu	uuuCCA--GCCGU-GACUGUUg	0.9534	3.165
MIMAT0000426	hsa-miR-132-3p	NM_001078177	SLC29A1	circRNA	chr6	44232052	44232070	AGO2	gcuGGUACCGACAUCUGACAAu	uuuCCA--GCCGU-GACUGUUg	0.9534	3.165
MIMAT0000426	hsa-miR-132-3p	NM_004955	SLC29A1	circRNA	chr6	44232052	44232070	AGO2	gcuGGUACCGACAUCUGACAAu	uuuCCA--GCCGU-GACUGUUg	0.9534	3.165
MIMAT0000426	hsa-miR-132-3p	NM_015153	PHF3	circRNA	chr6	63684627	63684647	AGO2	gcuggUACCGACAUCUGACAAu	guaaaACGGGUG-AGACUGUUg	0.9922	0.976
MIMAT0000426	hsa-miR-132-3p	NM_018247	TMEM30A	circRNA	chr6	75255241	75255262	AGO1-4,AGO2	gcugguaccgACAUCUGACAAu	aagugcuuaaUGGAGACUGUUu	0.3568	0.236
MIMAT0000426	hsa-miR-132-3p	NM_001166691	TTK	circRNA	chr6	80042234	80042255	AGO2	gcugguaccgacAUCUGACAAu	uauaaaauauauUGGACUGUUa	0.1644	-0.07
MIMAT0000426	hsa-miR-132-3p	NM_002526	NT5E	circRNA	chr6	85494827	85494849	AGO1-4	gcUGGUACCGACAU-CUGACAAu	agAACAGGACUCCAGGACUGUUu	1.1396	-0.385
MIMAT0000426	hsa-miR-132-3p	NR_003038	SNHG5	circRNA	chr6	85677161	85677183	AGO2	gcUGGUACCGA-CAUCUGACAAu	ccACGAGGUUUACUUGACUGUUg	1.0377	-0.512
MIMAT0000426	hsa-miR-132-3p	NM_015021	ZNF292	circRNA	chr6	87213248	87213269	NA	gcUGGUACCGACAUCUGACAAu	aaACUCAGGGAGGGGACUGUUa	0.9279	0.093
MIMAT0000426	hsa-miR-132-3p	NM_015021	ZNF292	circRNA	chr6	87258349	87258370	AGO2	gcugguaccGACAUCUGACAAu	gacuuacuaCUGAAGACUGUUg	0.6256	2.459
MIMAT0000426	hsa-miR-132-3p	NM_015021	ZNF292	circRNA	chr6	87260148	87260168	NA	gcUGGUACCGACAUCUGACAAu	auGUCAGGUAAGU-GACUGUUc	0.8868	4.829
MIMAT0000426	hsa-miR-132-3p	NM_006828	ASCC3	circRNA	chr6	100638651	100638672	AGO1,AGO1-4,AGO2	gcugguaccgacaUCUGACAAu	acuggaucgggaaAGACUGUUg	0.4748	5.897
MIMAT0000426	hsa-miR-132-3p	NM_001634	AMD1	circRNA	chr6	110892181	110892203	AGO1	gcUG-GUACCGACAUCUGACAAu	ggACGUAUGAAUUCUGACUGUUg	1.1896	5.942
MIMAT0000426	hsa-miR-132-3p	NM_001634	AMD1	circRNA	chr6	110894012	110894034	AGO2	gcuGGUACCGACAU-CUGACAAu	agcCUAACCCUCUAGGACUGUUc	1.0232	2.02
MIMAT0000426	hsa-miR-132-3p	NM_000165	GJA1	circRNA	chr6	121447422	121447443	AGO1	gcugguaccgaCAUCUGACAAu	gcccacaucagGUGGACUGUUu	0.3115	5.538
MIMAT0000426	hsa-miR-132-3p	TCONS_l2_00024911	TCONS_l2_00024911	circRNA	chr6	129483155	129483173	NA	gcUGGUACCGACAUCUGACAAu	aaAUCAUGAAU---GACUGUUa	0.9756	0.098
MIMAT0000426	hsa-miR-132-3p	NM_000426	LAMA2	circRNA	chr6	129502614	129502635	NA	gcugguaCCGACAUCUGACAAu	aacaggaGAUUAUGGACUGUUc	0.3419	-0.453
MIMAT0000426	hsa-miR-132-3p	TCONS_l2_00024911	TCONS_l2_00024911	circRNA	chr6	129502614	129502635	NA	gcugguaCCGACAUCUGACAAu	aacaggaGAUUAUGGACUGUUc	0.3419	-0.453
MIMAT0000426	hsa-miR-132-3p	NM_000426	LAMA2	circRNA	chr6	129502724	129502746	AGO1	gcUGGUACCG--ACAUCUGACAAu	auGCAAUUGCAAUGU-GACUGUUu	1.123	3.743
MIMAT0000426	hsa-miR-132-3p	TCONS_l2_00024911	TCONS_l2_00024911	circRNA	chr6	129502724	129502746	AGO1	gcUGGUACCG--ACAUCUGACAAu	auGCAAUUGCAAUGU-GACUGUUu	1.123	3.743
MIMAT0000426	hsa-miR-132-3p	NM_000426	LAMA2	circRNA	chr6	129507254	129507275	NA	gcUGGUACCGACAU-CUGACAAu	cuAUCCUGG-AAUAUGACUGUUc	1.2139	-0.046
MIMAT0000426	hsa-miR-132-3p	TCONS_l2_00024911	TCONS_l2_00024911	circRNA	chr6	129507254	129507275	NA	gcUGGUACCGACAU-CUGACAAu	cuAUCCUGG-AAUAUGACUGUUc	1.2139	-0.046
MIMAT0000426	hsa-miR-132-3p	NM_001901	CTGF	circRNA	chr6	131948265	131948285	AGO1,AGO1-4,AGO2	gcugGUACCGACAUCUGACAAu	ucuaCUUUGAUAU-GACUGUUu	0.5843	3.487
MIMAT0000426	hsa-miR-132-3p	NM_012177	FBXO5	circRNA	chr6	152971248	152971271	AGO1-4,AGO2	gcUGGUA--CCGACAUCUGACAAu	uuAUCAUACUACUAAAGACUGUUc	0.9756	2.209
MIMAT0000426	hsa-miR-132-3p	NM_001130699	IPCEF1	circRNA	chr6	154351292	154351313	NA	gcUGGUACCG-ACAUCUGACAAu	caGUCAAGAUAUGU-GACUGUUc	1.2971	-0.222
MIMAT0000426	hsa-miR-132-3p	NM_001130699	IPCEF1	circRNA	chr6	154365294	154365317	NA	gcUGGUAC-CGA-CAUCUGACAAu	agAAUAUGUGUUAAUUGACUGUUc	1.2782	0.153
MIMAT0000426	hsa-miR-132-3p	NM_001130699	IPCEF1	circRNA	chr6	154365720	154365743	NA	gcUGGUAC--CGACAUCUGACAAu	agAUGAUGAAGAUGAAGACUGUUa	1.3237	-0.25
MIMAT0000426	hsa-miR-132-3p	NM_001130699	IPCEF1	circRNA	chr6	154395332	154395352	AGO2	gcUGGUACCGACAUCUGACAAu	ggAUGAU-GAUGAUGACUGUUa	1.1584	0.091
MIMAT0000426	hsa-miR-132-3p	NM_001130699	IPCEF1	circRNA	chr6	154408505	154408525	NA	gcugguaccgACAUCUGACAAu	acuuuuucaaUGU-GACUGUUc	0.3779	0.231
MIMAT0000426	hsa-miR-132-3p	NM_001130699	IPCEF1	circRNA	chr6	154428274	154428299	NA	gcUGGUACC--GACAU--CUGACAAu	ugAGUAUUGUUCUGAAGGGACUGUUg	1.1419	0.434
MIMAT0000426	hsa-miR-132-3p	NM_020245	TULP4	circRNA	chr6	158507941	158507964	AGO1-4	gcugguaccGACA--UCUGACAAu	guuuauuaaCUGUACAGACUGUUu	0.6385	0.439
MIMAT0000426	hsa-miR-132-3p	NM_017802	HEATR2	circRNA	chr7	729808	729832	AGO2	gcuGGU--ACCGACAU-CUGACAAu	uucCCAUUUUGCUCAGCGACUGUUu	0.918	3.64
MIMAT0000426	hsa-miR-132-3p	NM_013393	FTSJ2	circRNA	chr7	2234752	2234772	AGO2	gcuGGUACCGACAUCUGACAAu	acuUCAU-CUUAUAGACUGUUa	1.0521	-0.237
MIMAT0000426	hsa-miR-132-3p	TCONS_l2_00025633	TCONS_l2_00025633	circRNA	chr7	5104333	5104352	NA	gcuGGUACCGACAUCUGACAAu	gguCCAU-AUUGU-GACUGUUg	1.4357	-0.173
MIMAT0000426	hsa-miR-132-3p	TCONS_l2_00025633	TCONS_l2_00025633	circRNA	chr7	5112699	5112720	NA	gcugguaccgacAUCUGACAAu	uuucuuuacucaUUGACUGUUg	0.2299	0.031
MIMAT0000426	hsa-miR-132-3p	TCONS_l2_00025633	TCONS_l2_00025633	circRNA	chr7	5156263	5156285	NA	gcUGGUACCGA-CAUCUGACAAu	ugACCUCGGCUAACUGACUGUUa	1.4169	0.018
MIMAT0000426	hsa-miR-132-3p	TCONS_l2_00025633	TCONS_l2_00025633	circRNA	chr7	5164350	5164371	NA	gcugguaccgacaUCUGACAAu	aaaaaaugaagaaGGACUGUUa	0.7484	-0.397
MIMAT0000426	hsa-miR-132-3p	TCONS_l2_00025633	TCONS_l2_00025633	circRNA	chr7	5222307	5222330	NA	gcUGGUACC--GACAUCUGACAAu	ccACUUUUGCCCUGAAGACUGUUa	1.286	-0.343
MIMAT0000426	hsa-miR-132-3p	TCONS_l2_00025633	TCONS_l2_00025633	circRNA	chr7	5292069	5292092	NA	gcUGGUACCGA--CAUCUGACAAu	uaAACAGGGCUUCAAAGACUGUUc	1.1685	-0.236
MIMAT0000426	hsa-miR-132-3p	TCONS_l2_00025633	TCONS_l2_00025633	circRNA	chr7	5337458	5337480	NA	gcugguaccgaCA-UCUGACAAu	ugggugacagaGUGAGACUGUUu	0.0692	0.04
MIMAT0000426	hsa-miR-132-3p	TCONS_l2_00025633	TCONS_l2_00025633	circRNA	chr7	5453541	5453561	NA	gcUGGUACCGACAUCUGACAAu	caAGCAUCUC-AUGGACUGUUc	1.1308	-0.556
MIMAT0000426	hsa-miR-132-3p	TCONS_l2_00025633	TCONS_l2_00025633	circRNA	chr7	5487588	5487610	NA	gcugGUACCGA-CAUCUGACAAu	agggCAGCUCUCGAAGACUGUUu	0.9135	-0.404
MIMAT0000426	hsa-miR-132-3p	TCONS_l2_00025633	TCONS_l2_00025633	circRNA	chr7	5547546	5547564	NA	gcUGGUACCGACAUCUGACAAu	ccACUAUGUCU---GACUGUUu	1.2704	-0.268
MIMAT0000426	hsa-miR-132-3p	TCONS_l2_00025633	TCONS_l2_00025633	circRNA	chr7	5554922	5554943	NA	gcugguaccgacaUCUGACAAu	gcugcccgagaagAGACUGUUu	0.3382	-0.52
MIMAT0000426	hsa-miR-132-3p	TCONS_l2_00025633	TCONS_l2_00025633	circRNA	chr7	5607277	5607299	NA	gcUGGU-ACCGACAUCUGACAAu	auAUCAGAGGCUGAGGACUGUUu	1.5536	-0.969
MIMAT0000426	hsa-miR-132-3p	TCONS_l2_00025633	TCONS_l2_00025633	circRNA	chr7	5618700	5618724	NA	gcuggUACCGACAU---CUGACAAu	ccuggAGGCCAGUACGUGACUGUUa	0.7339	-0.079
MIMAT0000426	hsa-miR-132-3p	TCONS_l2_00025633	TCONS_l2_00025633	circRNA	chr7	5634047	5634066	NA	gcUGGU-ACCGACAUCUGACAAu	caGCCACAGGCU---GACUGUUc	1.2993	0.268
MIMAT0000426	hsa-miR-132-3p	TCONS_l2_00025633	TCONS_l2_00025633	circRNA	chr7	5636268	5636287	NA	gcugGUACCGACAUCUGACAAu	guggUAU-GCUGU-GACUGUUc	1.2476	-0.102
MIMAT0000426	hsa-miR-132-3p	TCONS_l2_00025633	TCONS_l2_00025633	circRNA	chr7	5636983	5637004	NA	gcugguaccgacaUCUGACAAu	cugagaauaggccAGACUGUUa	0.1752	-0.196
MIMAT0000426	hsa-miR-132-3p	TCONS_l2_00025633	TCONS_l2_00025633	circRNA	chr7	5665766	5665787	NA	gcugguaccGACAUCUGACAAu	acucaaauaCAGACGACUGUUu	0.4867	-0.327
MIMAT0000426	hsa-miR-132-3p	TCONS_l2_00025633	TCONS_l2_00025633	circRNA	chr7	5677989	5678010	NA	gcUGGUACCGACAU-CUGACAAu	uaACCA-GAUUUUGCGACUGUUc	1.2217	-0.449
MIMAT0000426	hsa-miR-132-3p	TCONS_l2_00025633	TCONS_l2_00025633	circRNA	chr7	5710877	5710897	NA	gcuggUACCGACAUCUGACAAu	gcaagAUGCCAG-CGACUGUUg	0.8847	0.229
MIMAT0000426	hsa-miR-132-3p	TCONS_l2_00025633	TCONS_l2_00025633	circRNA	chr7	5746038	5746059	NA	gcuggUACC-GACAUCUGACAAu	cccaaAGGGACAG-AGACUGUUg	0.8037	0.117
MIMAT0000426	hsa-miR-132-3p	TCONS_l2_00025633	TCONS_l2_00025633	circRNA	chr7	5758842	5758863	NA	gcugguaccGACAUCUGACAAu	guuaagacuUUGGGGACUGUUg	0.0692	0.251
MIMAT0000426	hsa-miR-132-3p	TCONS_l2_00025633	TCONS_l2_00025633	circRNA	chr7	5759542	5759562	NA	gcUG-GUACCGACAUCUGACAAu	uaACGCAUG--UGUUGACUGUUu	1.3714	0.038
MIMAT0000426	hsa-miR-132-3p	TCONS_l2_00025633	TCONS_l2_00025633	circRNA	chr7	5812517	5812541	NA	gcuGGUACCGAC---AUCUGACAAu	cucCUGUCUCUGAACAAGACUGUUu	0.9945	-0.214
MIMAT0000426	hsa-miR-132-3p	TCONS_l2_00025633	TCONS_l2_00025633	circRNA	chr7	5824423	5824444	NA	gcugguaccgACAUCUGACAAu	cgcaguucugUGUAGACUGUUc	0.9401	-0.336
MIMAT0000426	hsa-miR-132-3p	TCONS_l2_00025633	TCONS_l2_00025633	circRNA	chr7	5881383	5881405	NA	gcUGGUACCG-ACAUCUGACAAu	agGCCAAGGUGAGAGGACUGUUu	1.3237	0.048
MIMAT0000426	hsa-miR-132-3p	TCONS_l2_00025633	TCONS_l2_00025633	circRNA	chr7	5892078	5892103	NA	gcuGGUAC-CGA---CAUCUGACAAu	uuuUCAUGUACUGAAGGAGACUGUUa	0.9401	0.104
MIMAT0000426	hsa-miR-132-3p	TCONS_l2_00025633	TCONS_l2_00025633	circRNA	chr7	5924044	5924065	NA	gcugguaccgacauCUGACAAu	auagaacaaaucauGACUGUUg	0.3193	-0.346
MIMAT0000426	hsa-miR-132-3p	TCONS_l2_00025633	TCONS_l2_00025633	circRNA	chr7	6005903	6005923	NA	gcUGGUACCGACAUCUGACAAu	gcACCA-GCAUCCAGACUGUUu	1.112	4.912
MIMAT0000426	hsa-miR-132-3p	TCONS_l2_00025633	TCONS_l2_00025633	circRNA	chr7	6017764	6017785	NA	gcugguaccGACAUCUGACAAu	uggcacucuCCGAUGACUGUUa	0.6896	-0.627
MIMAT0000426	hsa-miR-132-3p	TCONS_l2_00025633	TCONS_l2_00025633	circRNA	chr7	6052558	6052580	NA	gcuGGUA-CCGACAUCUGACAAu	uauCUAUAAGUUUGAGACUGUUu	0.9401	0.043
MIMAT0000426	hsa-miR-132-3p	TCONS_l2_00025633	TCONS_l2_00025633	circRNA	chr7	6080269	6080290	NA	gcugguaccGACAUCUGACAAu	uucccucccCUAUUGACUGUUg	0.6529	-0.201
MIMAT0000426	hsa-miR-132-3p	TCONS_l2_00025633	TCONS_l2_00025633	circRNA	chr7	6102010	6102031	NA	gcUGGUAC-CGACAUCUGACAAu	uuGCAGUGAGCCG-AGACUGUUc	1.1019	-0.184
MIMAT0000426	hsa-miR-132-3p	TCONS_l2_00025633	TCONS_l2_00025633	circRNA	chr7	6102899	6102919	NA	gcUGGUACCGACAUCUGACAAu	gcAACAGAGAAG-AGACUGUUg	0.7994	-0.736
MIMAT0000426	hsa-miR-132-3p	TCONS_l2_00025633	TCONS_l2_00025633	circRNA	chr7	6118976	6118998	NA	gcUGGUACCGACAU-CUGACAAu	agGCUGAGGCAGGAGGACUGUUu	1.3049	0.127
MIMAT0000426	hsa-miR-132-3p	TCONS_l2_00025633	TCONS_l2_00025633	circRNA	chr7	6151859	6151880	NA	gcugguACCGACAUCUGACAAu	acgcguUGCCCUUGGACUGUUa	0.7849	-0.174
MIMAT0000426	hsa-miR-132-3p	TCONS_l2_00025633	TCONS_l2_00025633	circRNA	chr7	6156368	6156388	NA	gcUGGUACCGACAUCUGACAAu	gaAGCAGAGAUG-GGACUGUUc	0.9467	-1.086
MIMAT0000426	hsa-miR-132-3p	TCONS_l2_00025633	TCONS_l2_00025633	circRNA	chr7	6163761	6163782	NA	gcugGUACCGACA-UCUGACAAu	acuaCAUGG-GGUGAGACUGUUu	1.2476	-0.572
MIMAT0000426	hsa-miR-132-3p	TCONS_l2_00025633	TCONS_l2_00025633	circRNA	chr7	6243946	6243967	NA	gcugguaccgacAUCUGACAAu	uuaggaauauacUUGACUGUUc	0.1973	0.091
MIMAT0000426	hsa-miR-132-3p	TCONS_l2_00025633	TCONS_l2_00025633	circRNA	chr7	6254343	6254362	NA	gcUGGUACCGACAUCUGACAAu	auAUUAUGG-AAU-GACUGUUa	1.1308	0.326
MIMAT0000426	hsa-miR-132-3p	TCONS_l2_00025633	TCONS_l2_00025633	circRNA	chr7	6287779	6287800	NA	gcugguaccGACAUCUGACAAu	caucacacaCCGGGGACUGUUg	0.5092	0.082
MIMAT0000426	hsa-miR-132-3p	TCONS_l2_00025633	TCONS_l2_00025633	circRNA	chr7	6320933	6320957	NA	gcUGGUACCGACA---UCUGACAAu	aaACGACUGCUUUUCAGGACUGUUc	0.9224	-0.177
MIMAT0000426	hsa-miR-132-3p	TCONS_l2_00025633	TCONS_l2_00025633	circRNA	chr7	6338160	6338181	NA	gcugguACCGACAUCUGACAAu	cucuucUGGUAUUAGACUGUUa	0.905	0.112
MIMAT0000426	hsa-miR-132-3p	TCONS_l2_00025633	TCONS_l2_00025633	circRNA	chr7	6375632	6375653	NA	gcUGGUACCGACAUCUGACAAu	cgGCUGUAAUGGGGGACUGUUu	1.2195	0.128
MIMAT0000426	hsa-miR-132-3p	TCONS_l2_00025633	TCONS_l2_00025633	circRNA	chr7	6408865	6408888	AGO1	gcUGGUAC-C--GACAUCUGACAAu	guACUGUGCGUCCUCU-GACUGUUg	1.0753	-0.483
MIMAT0000426	hsa-miR-132-3p	TCONS_l2_00025633	TCONS_l2_00025633	circRNA	chr7	6455497	6455518	NA	gcugguaccgacAUCUGACAAu	aaaauuugaacaUAGACUGUUa	0.694	0.14
MIMAT0000426	hsa-miR-132-3p	TCONS_l2_00025633	TCONS_l2_00025633	circRNA	chr7	6476730	6476751	NA	gcUGGUACCGACAUCUGACAAu	auACCCUCCCUCAGGACUGUUg	1.0588	-0.498
MIMAT0000426	hsa-miR-132-3p	TCONS_l2_00025633	TCONS_l2_00025633	circRNA	chr7	6503017	6503038	NA	gcugguacCGACAUCUGACAAu	cuuggcgaGCUUCCGACUGUUu	0.4007	4.653
MIMAT0000426	hsa-miR-132-3p	TCONS_l2_00025633	TCONS_l2_00025633	circRNA	chr7	6555969	6555991	NA	gcUGGUACCGA-CAUCUGACAAu	ucGCUAUGUUUCCCAGACUGUUc	1.1308	0.053
MIMAT0000426	hsa-miR-132-3p	TCONS_l2_00025633	TCONS_l2_00025633	circRNA	chr7	6567445	6567466	NA	gcugguaccgacaUCUGACAAu	gggcgacagagcaAGACUGUUu	0.7084	-0.378
MIMAT0000426	hsa-miR-132-3p	TCONS_l2_00025633	TCONS_l2_00025633	circRNA	chr7	6575887	6575911	NA	gcuGGUA-CCGAC--AUCUGACAAu	ucuCCAUAUGUUGCCCAGACUGUUc	1.1352	0.21
MIMAT0000426	hsa-miR-132-3p	TCONS_l2_00025633	TCONS_l2_00025633	circRNA	chr7	6662996	6663018	NA	gcugguACCGACAU-CUGACAAu	uguuauUGGUUGAAUGACUGUUu	1.0443	0.185
MIMAT0000426	hsa-miR-132-3p	TCONS_l2_00025633	TCONS_l2_00025633	circRNA	chr7	6679369	6679390	NA	gcugGUACCGACAUCUGACAAu	ggcaCAUGGGUAUUGACUGUUu	1.425	-0.026
MIMAT0000426	hsa-miR-132-3p	TCONS_l2_00025633	TCONS_l2_00025633	circRNA	chr7	6680167	6680187	NA	gcUGGUACCGACAUCUGACAAu	gcAGCA-GGGGGCAGACUGUUc	0.9922	-0.002
MIMAT0000426	hsa-miR-132-3p	TCONS_l2_00025633	TCONS_l2_00025633	circRNA	chr7	6680231	6680252	NA	gcugguaccgacaUCUGACAAu	ccccccucaacagGGACUGUUu	0.6097	-0.067
MIMAT0000426	hsa-miR-132-3p	TCONS_l2_00025633	TCONS_l2_00025633	circRNA	chr7	6682791	6682812	NA	gcUGGUACCGACAUCUGACAAu	auGCCCUAGAGGUUGACUGUUu	0.9922	-0.229
MIMAT0000426	hsa-miR-132-3p	NM_016265	ZNF12	circRNA	chr7	6689178	6689199	AGO1	gcugguaccGACAUCUGACAAu	ccacuccucCUUUGGACUGUUu	0.8761	0.331
MIMAT0000426	hsa-miR-132-3p	NM_016265	ZNF12	circRNA	chr7	6696939	6696959	NA	gcUGGUACCGACAUCUGACAAu	guGCAGUGCCUG-AGACUGUUu	1.2594	-0.202
MIMAT0000426	hsa-miR-132-3p	TCONS_l2_00025633	TCONS_l2_00025633	circRNA	chr7	6712551	6712571	NA	gcugGUACCGACAUCUGACAAu	gaggCAU-GUGGAGGACUGUUu	0.8703	-0.082
MIMAT0000426	hsa-miR-132-3p	NM_001002926	TWISTNB	circRNA	chr7	19697651	19697675	AGO1	gcuggUACCGACAU---CUGACAAu	gagagGUUGCUGGAAAGGACUGUUu	0.7232	-0.14
MIMAT0000426	hsa-miR-132-3p	NM_003930	SKAP2	circRNA	chr7	26669538	26669558	AGO1,AGO1-4	gcugGUACCGACAUCUGACAAu	auuaCUUAUCU-UUGACUGUUa	0.6031	0.253
MIMAT0000426	hsa-miR-132-3p	NM_152793	C7orf41	circRNA	chr7	30158189	30158211	AGO2	gcugGUACCGAC-AUCUGACAAu	guuaCUUGCUUGUUCGACUGUUu	0.8414	0.251
MIMAT0000426	hsa-miR-132-3p	NM_002787	PSMA2	circRNA	chr7	42917453	42917477	AGO2	gcugGUACCGA---CAUCUGACAAu	ucuaCAUGGUUUAAAUCGACUGUUu	0.9239	2.733
MIMAT0000426	hsa-miR-132-3p	NM_015332	NUDCD3	circRNA	chr7	44382996	44383021	NA	gcugGUACCGAC--A--UCUGACAAu	aguaCUUGGCUGAAUAAAGACUGUUu	1.4282	-0.14
MIMAT0000426	hsa-miR-132-3p	NM_015332	NUDCD3	circRNA	chr7	44385840	44385863	AGO2	gcUGGUAC--CGACAUCUGACAAu	ugACCUUGCAUCUCCAGACUGUUc	1.3237	0.221
MIMAT0000426	hsa-miR-132-3p	NM_015332	NUDCD3	circRNA	chr7	44409679	44409700	NA	gcugguaccgacaUCUGACAAu	auaggugauuuagAGACUGUUu	0.1413	0.185
MIMAT0000426	hsa-miR-132-3p	NM_015332	NUDCD3	circRNA	chr7	44421931	44421954	NA	gcuGGUACC-GAC-AUCUGACAAu	gccCUGUGGUCUGAGAGACUGUUu	1.3115	0.174
MIMAT0000426	hsa-miR-132-3p	NM_015332	NUDCD3	circRNA	chr7	44441240	44441261	NA	gcugguaccgacauCUGACAAu	gcccuccacauacuGACUGUUg	0.0465	0.336
MIMAT0000426	hsa-miR-132-3p	NM_015332	NUDCD3	circRNA	chr7	44445694	44445719	NA	gcuGGUAC--CG-ACAU-CUGACAAu	uuuCCAUGCAGUGUGUGUGACUGUUu	1.4128	-0.597
MIMAT0000426	hsa-miR-132-3p	NM_015332	NUDCD3	circRNA	chr7	44446467	44446489	NA	gcugguaccgaCAU-CUGACAAu	cuuuauaaauaGUAGGACUGUUu	0.0375	1.075
MIMAT0000426	hsa-miR-132-3p	NM_015332	NUDCD3	circRNA	chr7	44448220	44448242	NA	gcugguACCGA-CAUCUGACAAu	accuucUGCCUCCUAGACUGUUg	0.6284	0.211
MIMAT0000426	hsa-miR-132-3p	NM_015332	NUDCD3	circRNA	chr7	44460005	44460026	NA	gcuggUACCGACAUCUGACAAu	acuaaAGGGCUCAAGACUGUUc	0.905	-0.259
MIMAT0000426	hsa-miR-132-3p	NM_015332	NUDCD3	circRNA	chr7	44464279	44464303	NA	gcUGGUACCGACA---UCUGACAAu	cuGCUGUCACUUUGAGGGACUGUUa	0.9922	0.028
MIMAT0000426	hsa-miR-132-3p	NM_015332	NUDCD3	circRNA	chr7	44473660	44473681	NA	gcugguaccgacauCUGACAAu	uucuuccuaaagauGACUGUUg	-0.4902	0.21
MIMAT0000426	hsa-miR-132-3p	NM_001165036	OGDH	circRNA	chr7	44624381	44624404	AGO1-4,AGO2	gcuggUACCGA--CAUCUGACAAu	cauugACGGCUUCCCAGACUGUUa	0.9157	3.085
MIMAT0000426	hsa-miR-132-3p	NM_002541	OGDH	circRNA	chr7	44624381	44624404	AGO1-4,AGO2	gcuggUACCGA--CAUCUGACAAu	cauugACGGCUUCCCAGACUGUUa	0.9157	3.085
MIMAT0000426	hsa-miR-132-3p	NM_030796	VOPP1	circRNA	chr7	55472077	55472098	NA	gcugguaccgacaUCUGACAAu	ugauuuggagaaaGGACUGUUa	0.4856	-0.801
MIMAT0000426	hsa-miR-132-3p	NM_030796	VOPP1	circRNA	chr7	55526785	55526806	NA	gcugguaccgacaUCUGACAAu	ucuggcccgggacAGACUGUUg	-0.0594	0.1
MIMAT0000426	hsa-miR-132-3p	NM_030796	VOPP1	circRNA	chr7	55541569	55541588	NA	gcUGGUACCGACAUCUGACAAu	agGUUAUG--UGAUGACUGUUu	1.2018	0.104
MIMAT0000426	hsa-miR-132-3p	NM_030796	VOPP1	circRNA	chr7	55544523	55544544	NA	gcugguaccgacaUCUGACAAu	uccaguaucagaaAGACUGUUu	-0.5455	-0.066
MIMAT0000426	hsa-miR-132-3p	NM_030796	VOPP1	circRNA	chr7	55544857	55544879	NA	gcUGGUAC-CGACAUCUGACAAu	ugACUACGUUUUGCUGACUGUUg	1.2328	-0.04
MIMAT0000426	hsa-miR-132-3p	NM_030796	VOPP1	circRNA	chr7	55549969	55549990	NA	gcuggUACCGACAUCUGACAAu	aguggAUGACCAGGGACUGUUg	0.8703	-0.213
MIMAT0000426	hsa-miR-132-3p	NM_030796	VOPP1	circRNA	chr7	55569784	55569805	AGO1	gcugguaccgacaUCUGACAAu	aagggcaauccaaAGACUGUUu	-0.1503	-0.447
MIMAT0000426	hsa-miR-132-3p	NM_016220	ZNF107	circRNA	chr7	64681293	64681315	AGO2	gcuGGUACCGACAU-CUGACAAu	cucCCUAGCCUCCAUGACUGUUg	0.9279	0.092
MIMAT0000426	hsa-miR-132-3p	NM_016220	ZNF107	circRNA	chr7	64684132	64684153	AGO2	gcugguaccgacAUCUGACAAu	cuccgaaaggacUGGACUGUUc	0.7805	0.188
MIMAT0000426	hsa-miR-132-3p	NM_015570	AUTS2	circRNA	chr7	70762960	70762981	AGO1-4	gcugguaccgacaUCUGACAAu	aggagaagagccaGGACUGUUg	0.4934	5.348
MIMAT0000426	hsa-miR-132-3p	NM_032999	GTF2I	circRNA	chr7	73200829	73200853	NA	gcugguACCG--ACAU-CUGACAAu	aaggguUGGCAAACUAGGACUGUUu	0.5476	-0.316
MIMAT0000426	hsa-miR-132-3p	NM_032999	GTF2I	circRNA	chr7	73202658	73202681	NA	gcUGGU-ACCGACAU-CUGACAAu	uuAUUACUGCUUUUAUGACUGUUa	1.1662	-0.35
MIMAT0000426	hsa-miR-132-3p	NM_032999	GTF2I	circRNA	chr7	73206073	73206093	NA	gcuggUACCGACAUCUGACAAu	uugugAUAUUCGU-GACUGUUa	0.5391	-0.092
MIMAT0000426	hsa-miR-132-3p	NM_032999	GTF2I	circRNA	chr7	73210013	73210035	NA	gcuggUACCGA-CAUCUGACAAu	aagugAGGUCUGGGAGACUGUUc	0.6566	-0.57
MIMAT0000426	hsa-miR-132-3p	NM_032999	GTF2I	circRNA	chr7	73227373	73227399	NA	gcUGGUACCGACA-----UCUGACAAu	aaGCCAAGGGUCUCACCCAGACUGUUc	0.8958	-0.09
MIMAT0000426	hsa-miR-132-3p	NM_032999	GTF2I	circRNA	chr7	73301845	73301866	NA	gcuggUACCGACAUCUGACAAu	gcuugGUGGCUCAAGACUGUUa	1.1083	1.196
MIMAT0000426	hsa-miR-132-3p	NM_032999	GTF2I	circRNA	chr7	73307056	73307076	NA	gcUGGUACCGACAUCUGACAAu	ugACAAAUGCAG-CGACUGUUa	1.0776	-0.588
MIMAT0000426	hsa-miR-132-3p	NM_032999	GTF2I	circRNA	chr7	73314429	73314449	NA	gcugguacCGACAUCUGACAAu	gagaagaaGCAG-AGACUGUUg	0.2056	3.355
MIMAT0000426	hsa-miR-132-3p	NM_032999	GTF2I	circRNA	chr7	73326625	73326650	NA	gcUGGUAC--CG--ACAUCUGACAAu	uuACCAUGUUGUCAUGUGGACUGUUu	1.61	-0.045
MIMAT0000426	hsa-miR-132-3p	NM_032999	GTF2I	circRNA	chr7	73340583	73340604	NA	gcugguaccgacaUCUGACAAu	gguuuuguacauaAGACUGUUa	0.1601	-0.373
MIMAT0000426	hsa-miR-132-3p	NM_032999	GTF2I	circRNA	chr7	73344159	73344179	NA	gcuggUACCGACAUCUGACAAu	aaugaAGGGCAGU-GACUGUUu	0.8063	-0.117
MIMAT0000426	hsa-miR-132-3p	NM_032999	GTF2I	circRNA	chr7	73346273	73346295	NA	gcuGGUA-CCGACAUCUGACAAu	uccCUGUGGGGAGCCGACUGUUg	0.8037	-0.47
MIMAT0000426	hsa-miR-132-3p	NM_032999	GTF2I	circRNA	chr7	73371851	73371872	NA	gcugguaccgacaUCUGACAAu	gggugacagagccAGACUGUUu	0.52	0.06
MIMAT0000426	hsa-miR-132-3p	NM_032999	GTF2I	circRNA	chr7	73393144	73393166	NA	gcUGGUA-CCGACAUCUGACAAu	caGUCAUCGGGACAGGACUGUUa	1.2061	0.198
MIMAT0000426	hsa-miR-132-3p	NM_032999	GTF2I	circRNA	chr7	73397546	73397566	NA	gcugguaCCGACAUCUGACAAu	cgcugccGCCUCU-GACUGUUu	0.7398	-0.052
MIMAT0000426	hsa-miR-132-3p	NM_032999	GTF2I	circRNA	chr7	73455878	73455899	NA	gcugguaccGACAUCUGACAAu	agugagaaaCUGAAGACUGUUg	0.537	-0.019
MIMAT0000426	hsa-miR-132-3p	NM_032999	GTF2I	circRNA	chr7	73505502	73505522	NA	gcUGGUACCGACAUCUGACAAu	cuACCA-CCCUGCAGACUGUUa	1.5078	0.179
MIMAT0000426	hsa-miR-132-3p	NM_032999	GTF2I	circRNA	chr7	73610127	73610145	NA	gcuGGUACCGACAUCUGACAAu	auuCCAGGUCU---GACUGUUa	0.817	-0.68
MIMAT0000426	hsa-miR-132-3p	NM_032999	GTF2I	circRNA	chr7	73612719	73612739	NA	gcuGGUACCGACAUCUGACAAu	accCCAU-CCUCUGGACUGUUu	1.2261	0.08
MIMAT0000426	hsa-miR-132-3p	NM_032999	GTF2I	circRNA	chr7	73613021	73613043	NA	gcUGGUACCGACAU-CUGACAAu	agAGUGUGGGAGUAUGACUGUUg	1.4733	-0.49
MIMAT0000426	hsa-miR-132-3p	NM_032999	GTF2I	circRNA	chr7	73613573	73613594	NA	gcugguaccgacaUCUGACAAu	gggugacagagcaAGACUGUUu	0.52	0.111
MIMAT0000426	hsa-miR-132-3p	NM_032999	GTF2I	circRNA	chr7	73625841	73625862	NA	gcugguaccgacaUCUGACAAu	ggggagccucgagGGACUGUUa	0.1147	-0.578
MIMAT0000426	hsa-miR-132-3p	NM_032999	GTF2I	circRNA	chr7	73644770	73644792	NA	gcuggUACCGACA-UCUGACAAu	ggaaaACGCUUCUCAGACUGUUg	1.0188	0.073
MIMAT0000426	hsa-miR-132-3p	NM_032999	GTF2I	circRNA	chr7	73755837	73755858	NA	gcugguaccGACAUCUGACAAu	augaagucuUUUUAGACUGUUa	0.4434	0.059
MIMAT0000426	hsa-miR-132-3p	NM_032999	GTF2I	circRNA	chr7	73827965	73827984	NA	gcUGGUACCGACAUCUGACAAu	ggGCCACAG--GUGGACUGUUg	1.1763	0.615
MIMAT0000426	hsa-miR-132-3p	NM_032999	GTF2I	circRNA	chr7	73910105	73910126	NA	gcuGGUACCGACAUCUGACAAu	gccCCAGAUCUCAGGACUGUUg	0.8558	0.364
MIMAT0000426	hsa-miR-132-3p	NM_032999	GTF2I	circRNA	chr7	73924201	73924222	NA	gcugguaccGACAUCUGACAAu	auguuuuuaUUGAUGACUGUUu	0.3447	0.029
MIMAT0000426	hsa-miR-132-3p	NM_032999	GTF2I	circRNA	chr7	73942273	73942293	NA	gcUGGUACCGACAUCUGACAAu	ccAGCA-GAAUGUGGACUGUUa	1.2195	0.1
MIMAT0000426	hsa-miR-132-3p	NM_032999	GTF2I	circRNA	chr7	73972180	73972201	NA	gcugguaccgacAUCUGACAAu	cggugugacacaUCGACUGUUa	-0.0745	-0.402
MIMAT0000426	hsa-miR-132-3p	NM_032999	GTF2I	circRNA	chr7	73985562	73985582	NA	gcugGUACCGACAUCUGACAAu	ggggCA-GUUUGGAGACUGUUu	1.1019	-0.421
MIMAT0000426	hsa-miR-132-3p	NM_032999	GTF2I	circRNA	chr7	74033376	74033397	NA	gcugguaccgacaUCUGACAAu	aaagacgcauaagAGACUGUUg	-0.1552	-0.437
MIMAT0000426	hsa-miR-132-3p	NM_032999	GTF2I	circRNA	chr7	74056884	74056907	NA	gcugguaccGACA--UCUGACAAu	agaugccccCUGUUAGGACUGUUg	0.7859	-0.705
MIMAT0000426	hsa-miR-132-3p	NM_032999	GTF2I	circRNA	chr7	74128234	74128255	NA	gcugguaccGACAUCUGACAAu	uuuuucuuuUUCUAGACUGUUu	0.4434	0.119
MIMAT0000426	hsa-miR-132-3p	NM_032999	GTF2I	circRNA	chr7	74143322	74143343	NA	gcugguaccgacAUCUGACAAu	augaauucauaaUUGACUGUUc	-0.0552	0.058
MIMAT0000426	hsa-miR-132-3p	NM_022170	EIF4H	circRNA	chr7	74196459	74196480	AGO1-4,AGO2	gcugguaccgacAUCUGACAAu	uuggggacacacUGGACUGUUc	-0.0594	-0.394
MIMAT0000426	hsa-miR-132-3p	NM_032999	GTF2I	circRNA	chr7	74196459	74196480	AGO1-4,AGO2	gcugguaccgacAUCUGACAAu	uuggggacacacUGGACUGUUc	-0.0594	-0.394
MIMAT0000426	hsa-miR-132-3p	NM_032999	GTF2I	circRNA	chr7	74211916	74211937	NA	gcugguaccgacauCUGACAAu	gggggcagacacauGACUGUUu	0.3008	-0.001
MIMAT0000426	hsa-miR-132-3p	NM_032999	GTF2I	circRNA	chr7	74306664	74306685	NA	gcugguaccgaCAUCUGACAAu	uggcacaaaagGGGGACUGUUg	0.251	1.06
MIMAT0000426	hsa-miR-132-3p	NM_032999	GTF2I	circRNA	chr7	74339185	74339209	NA	gcUGGUACC---GACAUCUGACAAu	guAAUGUGGGCUCUGGAGACUGUUg	1.1497	-0.135
MIMAT0000426	hsa-miR-132-3p	NM_032999	GTF2I	circRNA	chr7	74346935	74346957	NA	gcUGGUACCGACAU-CUGACAAu	agGCUGAGGAGGGAGGACUGUUu	1.0831	0.133
MIMAT0000426	hsa-miR-132-3p	NM_032999	GTF2I	circRNA	chr7	74347115	74347136	NA	gcugguACCGACAUCUGACAAu	acucguUGCCUGGUGACUGUUc	0.9346	0.04
MIMAT0000426	hsa-miR-132-3p	NM_032999	GTF2I	circRNA	chr7	74347135	74347156	NA	gcuGGUACCGACAUCUGACAAu	uccCCUUGCCUGGUGACUGUUc	1.1274	0.098
MIMAT0000426	hsa-miR-132-3p	NM_032999	GTF2I	circRNA	chr7	74381839	74381860	NA	gcUGGUACCGACAUCUGACAAu	uuACAAAGAUGGUAGACUGUUu	1.1097	0.183
MIMAT0000426	hsa-miR-132-3p	NM_032999	GTF2I	circRNA	chr7	74439813	74439834	NA	gcugguaccgacaUCUGACAAu	agaaaaccuagacAGACUGUUu	0.4279	-0.247
MIMAT0000426	hsa-miR-132-3p	NM_032999	GTF2I	circRNA	chr7	74455408	74455428	NA	gcuGGUACCGACAUCUGACAAu	gccCCGUGGC-CAGGACUGUUg	1.1807	-0.177
MIMAT0000426	hsa-miR-132-3p	NM_032999	GTF2I	circRNA	chr7	74455977	74455998	NA	gcugguaccgacaUCUGACAAu	aaccuacuuaaaaGGACUGUUc	0.1752	0.326
MIMAT0000426	hsa-miR-132-3p	NM_032999	GTF2I	circRNA	chr7	74471208	74471233	NA	gcUGGUACCGACA-U---CUGACAAu	uuACGGUGGCAGUCACCUGACUGUUu	1.2516	-0.34
MIMAT0000426	hsa-miR-132-3p	NM_032999	GTF2I	circRNA	chr7	74487524	74487545	NA	gcugguaCCGACAUCUGACAAu	gugguggGGCCGUAGACUGUUu	0.6734	0.145
MIMAT0000426	hsa-miR-132-3p	NM_032999	GTF2I	circRNA	chr7	74519694	74519717	NA	gcuGGUACCG-ACA-UCUGACAAu	ugcCCAAGACUUCUCCGACUGUUg	1.0588	2.638
MIMAT0000426	hsa-miR-132-3p	NM_032999	GTF2I	circRNA	chr7	74539131	74539150	NA	gcUGGUACCGACAUCUGACAAu	ucAGUACGG-GGU-GACUGUUa	0.9201	-0.185
MIMAT0000426	hsa-miR-132-3p	NM_032999	GTF2I	circRNA	chr7	74551946	74551967	NA	gcugguaccgacaUCUGACAAu	uaaauaaaaauaaAGACUGUUg	0.4557	-0.267
MIMAT0000426	hsa-miR-132-3p	NM_032999	GTF2I	circRNA	chr7	74554515	74554536	NA	gcuggUACCGACAUCUGACAAu	ucguaGUGGGCCCCGACUGUUu	0.4959	-0.273
MIMAT0000426	hsa-miR-132-3p	NM_032999	GTF2I	circRNA	chr7	74595082	74595106	NA	gcuGGUACC---GACAUCUGACAAu	gcuCCGUGGGGACUAGAGACUGUUc	0.9778	0.263
MIMAT0000426	hsa-miR-132-3p	NM_001099415	POM121C	circRNA	chr7	75418098	75418119	NA	gcuggUACCGACAUCUGACAAu	gcuugGUGGCUCAAGACUGUUa	1.1083	0.512
MIMAT0000426	hsa-miR-132-3p	NM_001099415	POM121C	circRNA	chr7	75495361	75495378	NA	gcUGGUACCGACAUCUGACAAu	cuACCA-AGCU---GACUGUUg	1.2539	0.52
MIMAT0000426	hsa-miR-132-3p	NM_001099415	POM121C	circRNA	chr7	75522146	75522165	NA	gcuGGUACCGACAUCUGACAAu	gauUCA-GUCU-AGGACUGUUa	0.8414	0.02
MIMAT0000426	hsa-miR-132-3p	NM_001099415	POM121C	circRNA	chr7	75523238	75523259	NA	gcugguaccGACAUCUGACAAu	aguuaagaaCUAUUGACUGUUg	0.6607	-0.058
MIMAT0000426	hsa-miR-132-3p	NM_001099415	POM121C	circRNA	chr7	75536747	75536768	NA	gcUGGUACCGACAUCUGACAAu	agGCCAAGGUGCUGGACUGUUa	1.4146	0.335
MIMAT0000426	hsa-miR-132-3p	NM_001099415	POM121C	circRNA	chr7	75538428	75538448	NA	gcUGGUACCGACAUCUGACAAu	ugAUCACAGC-CAAGACUGUUc	1.1396	-0.372
MIMAT0000426	hsa-miR-132-3p	NM_001099415	POM121C	circRNA	chr7	75556214	75556237	NA	gcugguaCCGACAU--CUGACAAu	accucugGGAAGUAGGGACUGUUu	0.6885	-0.135
MIMAT0000426	hsa-miR-132-3p	NM_001099415	POM121C	circRNA	chr7	75586876	75586897	NA	gcugGUACCGACAUCUGACAAu	gcugCAGAUCUCUUGACUGUUa	0.6529	-0.541
MIMAT0000426	hsa-miR-132-3p	NM_001099415	POM121C	circRNA	chr7	75614634	75614655	NA	gcugguaccgacauCUGACAAu	cgugcaaccgacauGACUGUUu	0.3747	-0.254
MIMAT0000426	hsa-miR-132-3p	NM_001099415	POM121C	circRNA	chr7	75621030	75621052	NA	gcUGGUACCG-ACAUCUGACAAu	uuGCUAUGUCACCCUGACUGUUc	0.9036	0.104
MIMAT0000426	hsa-miR-132-3p	NM_001099415	POM121C	circRNA	chr7	75625605	75625625	NA	gcugguaccGACAUCUGACAAu	cacuagaaaCAGU-GACUGUUc	0.2056	0.023
MIMAT0000426	hsa-miR-132-3p	NM_001099415	POM121C	circRNA	chr7	75719789	75719815	NA	gcUGGUACCGA-----CAUCUGACAAu	cuGCUAUGGGUAUCAGGCAGACUGUUu	0.8876	-0.058
MIMAT0000426	hsa-miR-132-3p	NM_001099415	POM121C	circRNA	chr7	75728575	75728596	NA	gcugGUACCGACAUCUGACAAu	aaggCACUGAUGAAGACUGUUu	0.8226	-0.553
MIMAT0000426	hsa-miR-132-3p	NM_001099415	POM121C	circRNA	chr7	75774114	75774137	NA	gcuGGUACCG--ACAUCUGACAAu	cucUCAUGAUCAUCCAGACUGUUg	1.1386	0.11
MIMAT0000426	hsa-miR-132-3p	NM_001099415	POM121C	circRNA	chr7	75780596	75780617	NA	gcugguaccgacaUCUGACAAu	cgucaggcaccucAGACUGUUu	0.6112	-0.091
MIMAT0000426	hsa-miR-132-3p	NM_001099415	POM121C	circRNA	chr7	75797192	75797211	NA	gcUGGUACCGACAUCUGACAAu	ccACCGCGCCUG--GACUGUUu	1.3448	0.102
MIMAT0000426	hsa-miR-132-3p	NM_001099415	POM121C	circRNA	chr7	75821547	75821568	NA	gcugguaccGACAUCUGACAAu	ccacagcccCUGCAGACUGUUu	0.9881	0.222
MIMAT0000426	hsa-miR-132-3p	NM_001099415	POM121C	circRNA	chr7	75876209	75876230	NA	gcugguaccGACAUCUGACAAu	uugagacccCUGGGGACUGUUa	0.5802	-0.072
MIMAT0000426	hsa-miR-132-3p	NM_001099415	POM121C	circRNA	chr7	75903204	75903227	NA	gcUGG-UACCG-ACAUCUGACAAu	caACUAAUAACUUCCAGACUGUUu	1.1019	0.163
MIMAT0000426	hsa-miR-132-3p	NM_001099415	POM121C	circRNA	chr7	75912284	75912304	NA	gcUGGUACCGACAUCUGACAAu	uaGCCG-GCUUCCUGACUGUUu	0.837	0.056
MIMAT0000426	hsa-miR-132-3p	NM_001099415	POM121C	circRNA	chr7	75962710	75962731	NA	gcugguaccgacaUCUGACAAu	aagagguaggacaGGACUGUUu	0.1895	-0.549
MIMAT0000426	hsa-miR-132-3p	NM_001099415	POM121C	circRNA	chr7	75992277	75992297	NA	gcuGGUACCGACAUCUGACAAu	gucCUCUUGCCCU-GACUGUUu	0.7395	0.054
MIMAT0000426	hsa-miR-132-3p	NM_001099415	POM121C	circRNA	chr7	76001338	76001359	NA	gcugguacCGACAUCUGACAAu	cucugucaGCUCCUGACUGUUu	0.4007	0.269
MIMAT0000426	hsa-miR-132-3p	NM_001099415	POM121C	circRNA	chr7	76028533	76028554	NA	gcugguaccgacaUCUGACAAu	ggcagcagaagcaGGACUGUUu	0.2553	0.013
MIMAT0000426	hsa-miR-132-3p	NM_001099415	POM121C	circRNA	chr7	76078592	76078614	NA	gcugguaccgaCA-UCUGACAAu	ugggugaaagaGUCAGACUGUUu	0.0692	-0.117
MIMAT0000426	hsa-miR-132-3p	NM_001099415	POM121C	circRNA	chr7	76110481	76110504	NA	gcUGGUAC-CGACAU-CUGACAAu	gaACCCUGAAUUAUGUGACUGUUu	1.123	0.329
MIMAT0000426	hsa-miR-132-3p	NM_001099415	POM121C	circRNA	chr7	76121875	76121896	NA	gcugguaccgacaUCUGACAAu	cugacauuuaaucAGACUGUUu	0.6885	0.076
MIMAT0000426	hsa-miR-132-3p	NM_001099415	POM121C	circRNA	chr7	76132388	76132413	NA	gcUGGUACCGACAU----CUGACAAu	ggAAUAAGUCUUUAAUAUGACUGUUu	0.9766	0.029
MIMAT0000426	hsa-miR-132-3p	NM_001099415	POM121C	circRNA	chr7	76139358	76139379	NA	gcugguaccGACAUCUGACAAu	uacauucuuUUGAAGACUGUUu	0.1147	0.477
MIMAT0000426	hsa-miR-132-3p	NM_001099415	POM121C	circRNA	chr7	76140022	76140042	NA	gcugGUACCGACAUCUGACAAu	uucaCAU-ACUCAUGACUGUUu	0.7261	0.33
MIMAT0000426	hsa-miR-132-3p	NM_001099415	POM121C	circRNA	chr7	76152328	76152349	NA	gcugguaccgacaUCUGACAAu	ugcuuuuaggccaGGACUGUUg	0.4479	0.209
MIMAT0000426	hsa-miR-132-3p	NM_001099415	POM121C	circRNA	chr7	76161624	76161646	NA	gcugguaccGACAU-CUGACAAu	cguuuuuauUUGAAUGACUGUUu	0.8226	0.013
MIMAT0000426	hsa-miR-132-3p	NM_001099415	POM121C	circRNA	chr7	76211719	76211740	NA	gcugguaccgacAUCUGACAAu	aucugcuucucaUGGACUGUUc	0.1895	0.228
MIMAT0000426	hsa-miR-132-3p	NM_001099415	POM121C	circRNA	chr7	76220123	76220143	NA	gcugguaccGACAUCUGACAAu	agcagccacCUG-GGACUGUUu	0.4461	-0.051
MIMAT0000426	hsa-miR-132-3p	NM_001099415	POM121C	circRNA	chr7	76220232	76220253	NA	gcugguaccgacauCUGACAAu	ucgcaaucuagcauGACUGUUg	0.2583	-0.347
MIMAT0000426	hsa-miR-132-3p	NM_001099415	POM121C	circRNA	chr7	76278956	76278975	NA	gcUGGU-ACCGACAUCUGACAAu	cgGCCACUGGC---AGACUGUUu	1.6097	-0.107
MIMAT0000426	hsa-miR-132-3p	NM_001099415	POM121C	circRNA	chr7	76317245	76317266	NA	gcUGGUACCGACAUCUGACAAu	ccAGUGAGGUUGCUGACUGUUu	1.2305	0.194
MIMAT0000426	hsa-miR-132-3p	NM_001099415	POM121C	circRNA	chr7	76318124	76318143	NA	gcuGGUACCGACAUCUGACAAu	cgcCAAUGGUCG--GACUGUUg	1.3691	1.498
MIMAT0000426	hsa-miR-132-3p	NM_001099415	POM121C	circRNA	chr7	76329338	76329360	AGO1-4,AGO2	gcUGGUACCG-ACAUCUGACAAu	ucACACUGGCGUCUGGACUGUUc	1.3315	4.709
MIMAT0000426	hsa-miR-132-3p	NM_012479	YWHAG	circRNA	chr7	76329338	76329360	AGO1-4,AGO2	gcUGGUACCG-ACAUCUGACAAu	ucACACUGGCGUCUGGACUGUUc	1.3315	4.709
MIMAT0000426	hsa-miR-132-3p	NM_001099415	POM121C	circRNA	chr7	76334411	76334432	NA	gcugguaccgacauCUGACAAu	acaacaaauuuaauGACUGUUu	0.5122	0.34
MIMAT0000426	hsa-miR-132-3p	NM_001099415	POM121C	circRNA	chr7	76343499	76343519	NA	gcugguaccgaCAUCUGACAAu	cacuuucagaaGU-GACUGUUg	0.2698	0.403
MIMAT0000426	hsa-miR-132-3p	NM_001099415	POM121C	circRNA	chr7	76352118	76352140	NA	gcUGGUAC-CGACAUCUGACAAu	ucAGCUUGAAUUUUUGACUGUUu	0.8825	-0.136
MIMAT0000426	hsa-miR-132-3p	NM_001099415	POM121C	circRNA	chr7	76364490	76364512	NA	gcuGGUAC-CGACAUCUGACAAu	cccCUUUGUGCAUUAGACUGUUg	1.1928	-0.165
MIMAT0000426	hsa-miR-132-3p	NM_001099415	POM121C	circRNA	chr7	76389847	76389870	NA	gcuGGUACCGACA-U--CUGACAAu	accUCA-GCCUGUCAUCGACUGUUg	1.0898	-0.042
MIMAT0000426	hsa-miR-132-3p	NM_001099415	POM121C	circRNA	chr7	76457198	76457218	NA	gcuggUACCGACAUCUGACAAu	caagaAAGAAUGU-GACUGUUg	1.0211	0.379
MIMAT0000426	hsa-miR-132-3p	NM_001099415	POM121C	circRNA	chr7	76489141	76489162	NA	gcugguACCGACAUCUGACAAu	ugaguuUGUUUGUUGACUGUUc	1.2183	-0.036
MIMAT0000426	hsa-miR-132-3p	NM_001099415	POM121C	circRNA	chr7	76522046	76522066	NA	gcUGGUACCGACAUCUGACAAu	gcACCA-GCAUCCAGACUGUUu	1.112	3.775
MIMAT0000426	hsa-miR-132-3p	NM_001099415	POM121C	circRNA	chr7	76529192	76529212	NA	gcugGUACCGACAUCUGACAAu	aggaCAAGGC-CUUGACUGUUu	1.0776	-0.267
MIMAT0000426	hsa-miR-132-3p	NM_001099415	POM121C	circRNA	chr7	76536022	76536040	NA	gcUGGUACCGACAUCUGACAAu	auACUAU--C-AUAGACUGUUg	0.9734	0.052
MIMAT0000426	hsa-miR-132-3p	NM_001099415	POM121C	circRNA	chr7	76539099	76539120	NA	gcugguaccgacaUCUGACAAu	aggccacaaagcaAGACUGUUu	0.6497	0.443
MIMAT0000426	hsa-miR-132-3p	NM_001099415	POM121C	circRNA	chr7	76543963	76543984	NA	gcuggUAC-CGACAUCUGACAAu	aaaagGUGAGAGGU-GACUGUUu	0.837	-0.028
MIMAT0000426	hsa-miR-132-3p	NM_001099415	POM121C	circRNA	chr7	76550114	76550136	NA	gcugguaCCGACAU-CUGACAAu	gagaggaGGAGGAAGGACUGUUa	0.2244	0.084
MIMAT0000426	hsa-miR-132-3p	NM_001099415	POM121C	circRNA	chr7	76550249	76550270	NA	gcuggUACCGACAUCUGACAAu	agagaAUCCCUGCAGACUGUUc	1.2782	0.11
MIMAT0000426	hsa-miR-132-3p	NM_001099415	POM121C	circRNA	chr7	76555290	76555311	NA	gcugguaccgacAUCUGACAAu	gaaaguaacaguUUGACUGUUg	-0.1691	-0.07
MIMAT0000426	hsa-miR-132-3p	NM_001099415	POM121C	circRNA	chr7	76561363	76561383	NA	gcugGUACCGACAUCUGACAAu	aucaCACGUC-GGGGACUGUUg	0.7128	-0.172
MIMAT0000426	hsa-miR-132-3p	NM_001099415	POM121C	circRNA	chr7	76590892	76590908	NA	gcUGGUACCGACAUCUGACAAu	aaACCAU--CU---GACUGUUu	1.0614	0.063
MIMAT0000426	hsa-miR-132-3p	NM_001099415	POM121C	circRNA	chr7	76593093	76593114	NA	gcugguaccGACAUCUGACAAu	cuaagacuuUUGGAGACUGUUg	0.9213	0.162
MIMAT0000426	hsa-miR-132-3p	NM_001099415	POM121C	circRNA	chr7	76597396	76597414	NA	gcuGGUACCGACAUCUGACAAu	uucUCUUGCCU---GACUGUUc	0.705	-0.091
MIMAT0000426	hsa-miR-132-3p	NM_001099415	POM121C	circRNA	chr7	76623252	76623273	NA	gcugguaccgacaUCUGACAAu	uuaaagagucauaAGACUGUUu	0.4745	0.029
MIMAT0000426	hsa-miR-132-3p	NM_001099415	POM121C	circRNA	chr7	76637491	76637512	NA	gcugguaccgacauCUGACAAu	ugagagaugcaacuGACUGUUu	0.5125	0.067
MIMAT0000426	hsa-miR-132-3p	NM_001127358	PHTF2	circRNA	chr7	77920339	77920361	AGO2	gcuggUA-CCGACAUCUGACAAu	ccuugAUGGGAAGAAGACUGUUa	0.868	4.23
MIMAT0000426	hsa-miR-132-3p	NM_015379	BRI3	circRNA	chr7	98291319	98291340	AGO1,AGO1-4	gcUGGUACCGACAUCUGACAAu	ugAUUAAGCUUCAGGACUGUUu	1.1474	2.397
MIMAT0000426	hsa-miR-132-3p	NM_003439	ZKSCAN1	circRNA	chr7	100035818	100035839	AGO1-4,AGO2	gcuggUACCGACAUCUGACAAu	agcugAUGGCAGGAGACUGUUu	1.3917	-0.284
MIMAT0000426	hsa-miR-132-3p	NM_004444	EPHB4	circRNA	chr7	100805609	100805632	AGO2	gcUGGUACCG-AC-AUCUGACAAu	ccACCAGCUCAUGCUGGACUGUUg	1.3625	6.657
MIMAT0000426	hsa-miR-132-3p	NM_001202543	CUX1	circRNA	chr7	102197191	102197215	AGO2	gcUGGUACC-GACAU--CUGACAAu	aaGCCAUGGAAUAAACUGACUGUUc	1.3561	6.018
MIMAT0000426	hsa-miR-132-3p	NM_001202543	CUX1	circRNA	chr7	102251825	102251844	AGO2	gcuggUACCGACAUCUGACAAu	uuuuaAAGGC-AU-GACUGUUa	0.5868	1.638
MIMAT0000426	hsa-miR-132-3p	NM_014705	DOCK4	circRNA	chr7	111822381	111822402	AGO1,AGO2	gcuGGUACCGACAUCUGACAAu	uuuCCAAAGGACUGGACUGUUa	0.8515	5.935
MIMAT0000426	hsa-miR-132-3p	NM_001199672	CALU	circRNA	chr7	128769236	128769256	AGO1-4,AGO2	gcugguaccGACAUCUGACAAu	uuugcgcuaCUG-AGACUGUUa	0.5909	3.09
MIMAT0000426	hsa-miR-132-3p	NM_001199672	CALU	circRNA	chr7	128769806	128769826	AGO1,AGO2	gcuGGUACCGACAUCUGACAAu	cccCUGUAGGACU-GACUGUUg	0.8115	0.365
MIMAT0000426	hsa-miR-132-3p	NM_001128619	LUZP6	circRNA	chr7	135927348	135927371	AGO1,AGO1-4,AGO2	gcuGGUAC--CGACAUCUGACAAu	cucCCUUGCAGCUUCAGACUGUUa	1.2139	0.577
MIMAT0000426	hsa-miR-132-3p	NM_145808	MTPN	circRNA	chr7	135927348	135927371	AGO1,AGO1-4,AGO2	gcuGGUAC--CGACAUCUGACAAu	cucCCUUGCAGCUUCAGACUGUUa	1.2139	0.577
MIMAT0000426	hsa-miR-132-3p	NM_022740	HIPK2	circRNA	chr7	139568277	139568297	AGO1-4	gcuGGUACCGACAUCUGACAAu	cauUCAUCUC-CUGGACUGUUa	1.0666	0.162
MIMAT0000426	hsa-miR-132-3p	NM_022740	HIPK2	circRNA	chr7	139571370	139571393	AGO1-4	gcUGGUACCGACA--UCUGACAAu	agGCCAGAGGUUUCCGGACUGUUg	1.0854	-0.502
MIMAT0000426	hsa-miR-132-3p	NM_001009552	PPP2CB	circRNA	chr8	30785966	30785989	AGO2	gcUGGU--ACCGACAUCUGACAAu	uaACCAUUUUCCUUUGGACUGUUc	1.2029	2.066
MIMAT0000426	hsa-miR-132-3p	NM_006283	TACC1	circRNA	chr8	38851623	38851643	AGO1-4,AGO2	gcugguACCGACAUCUGACAAu	augaacUGUCUCU-GACUGUUg	0.5375	-0.319
MIMAT0000426	hsa-miR-132-3p	NM_006904	PRKDC	circRNA	chr8	47821710	47821729	AGO1,AGO1-4,AGO2	gcugGUACCGACAUCUGACAAu	cuugCAUCCCU-U-GACUGUUa	0.98	4.592
MIMAT0000426	hsa-miR-132-3p	NM_006904	PRKDC	circRNA	chr8	47933031	47933052	NA	gcugguaccgacaUCUGACAAu	acacuugaaauacAGACUGUUg	0.3901	2.199
MIMAT0000426	hsa-miR-132-3p	NM_001083617	RB1CC1	circRNA	chr8	52657800	52657821	AGO1,AGO1-4,AGO2	gcugguaccgacauCUGACAAu	acuccuccaccacuGACUGUUc	0.3425	4.032
MIMAT0000426	hsa-miR-132-3p	NM_014781	RB1CC1	circRNA	chr8	52657800	52657821	AGO1,AGO1-4,AGO2	gcugguaccgacauCUGACAAu	acuccuccaccacuGACUGUUc	0.3425	4.032
MIMAT0000426	hsa-miR-132-3p	NM_014781	RB1CC1	circRNA	chr8	52676459	52676486	AGO1-4,AGO2	gcUGGUACC-----GACAU-CUGACAAu	caAUCAUGGCCAACCUGGAGGACUGUUc	1.1951	6.127
MIMAT0000426	hsa-miR-132-3p	NM_005625	SDCBP	circRNA	chr8	58582022	58582045	AGO1,AGO1-4,AGO2	gcUGGUACCGA-CAU-CUGACAAu	ccAUUGUGAUUAGGAUGACUGUUa	1.2716	1.528
MIMAT0000426	hsa-miR-132-3p	NM_020164	ASPH	circRNA	chr8	61662784	61662804	AGO1	gcUGGUACCGACAUCUGACAAu	ugAUUUUUCCU-UUGACUGUUa	1.0753	0.12
MIMAT0000426	hsa-miR-132-3p	NM_152758	YTHDF3	circRNA	chr8	63211499	63211522	AGO2	gcugGUACCG--ACAUCUGACAAu	aggaCAUGUCAAAGAUGACUGUUg	0.9568	0.736
MIMAT0000426	hsa-miR-132-3p	NM_006421	ARFGEF1	circRNA	chr8	67181558	67181579	NA	gcUGGU-ACCGACAUCUGACAAu	gcAGCAUUUGCAGU-GACUGUUa	1.0941	0.071
MIMAT0000426	hsa-miR-132-3p	NM_006421	ARFGEF1	circRNA	chr8	67184810	67184832	NA	gcUGGUAC-CGACAUCUGACAAu	ccACCGUGCCCGGCCGACUGUUu	1.2782	-0.295
MIMAT0000426	hsa-miR-132-3p	NM_006421	ARFGEF1	circRNA	chr8	67292000	67292021	AGO2	gcugguaccgacaUCUGACAAu	uauuugccaccucAGACUGUUg	-0.1503	2.468
MIMAT0000426	hsa-miR-132-3p	NM_014294	TRAM1	circRNA	chr8	70583723	70583746	AGO2	gcUGGUACCGACAU--CUGACAAu	uaAUUCUUUCAGUACUGACUGUUg	0.949	4.794
MIMAT0000426	hsa-miR-132-3p	NM_018407	LAPTM4B	circRNA	chr8	97852086	97852105	AGO2	gcUGGUACCGACAUCUGACAAu	ugACCAU--CUGCUGACUGUUc	1.6876	-0.827
MIMAT0000426	hsa-miR-132-3p	NM_015902	UBR5	circRNA	chr8	102295022	102295043	AGO1-4,AGO2	gcUGGUA--CCGACAUCUGACAAu	gcACAAUUCGGCUG--GACUGUUu	1.3263	5.835
MIMAT0000426	hsa-miR-132-3p	NM_015902	UBR5	circRNA	chr8	102312205	102312227	NA	gcUGG-UACCGACAUCUGACAAu	acACCGAAGGUUCCCGACUGUUu	1.123	6.418
MIMAT0000426	hsa-miR-132-3p	NM_001100117	RIMS2	circRNA	chr8	104083011	104083030	NA	gcuGGUACCGACAUCUGACAAu	uguCCCU-GCU-UUGACUGUUg	1.1873	-0.085
MIMAT0000426	hsa-miR-132-3p	NM_001100117	RIMS2	circRNA	chr8	104098936	104098959	NA	gcUGGUACCG--ACAUCUGACAAu	ccAGCAUUGUCAUCCUGACUGUUg	0.9756	-0.193
MIMAT0000426	hsa-miR-132-3p	NM_001100117	RIMS2	circRNA	chr8	104121451	104121470	NA	gcUGGUACCGACAUCUGACAAu	uuGUCAUGAU--CAGACUGUUa	1.1042	-0.187
MIMAT0000426	hsa-miR-132-3p	NM_001100117	RIMS2	circRNA	chr8	104129615	104129637	NA	gcUGGUAC-CGACAUCUGACAAu	cuACAAAGAACUGAGGACUGUUg	1.2782	-0.299
MIMAT0000426	hsa-miR-132-3p	NM_001100117	RIMS2	circRNA	chr8	104137145	104137167	NA	gcugguaccGAC-AUCUGACAAu	guaggaaauCUGAGGGACUGUUu	0.7417	0.419
MIMAT0000426	hsa-miR-132-3p	NM_001100117	RIMS2	circRNA	chr8	104139002	104139026	NA	gcUGGU-ACCGAC--AUCUGACAAu	gcACCAUUUAUUGAAGAGACUGUUc	1.1497	0.027
MIMAT0000426	hsa-miR-132-3p	NM_001100117	RIMS2	circRNA	chr8	104163080	104163101	AGO1	gcugguaccgacaUCUGACAAu	auggaaaaagauaAGACUGUUg	-0.0174	0.177
MIMAT0000426	hsa-miR-132-3p	NM_001100117	RIMS2	circRNA	chr8	104206781	104206802	NA	gcUGGUACCGAC--AUCUGACAAu	uaAACAU--CUGACCAGACUGUUu	1.0156	0.246
MIMAT0000426	hsa-miR-132-3p	NM_001100117	RIMS2	circRNA	chr8	104214245	104214265	NA	gcuGGUACCGACAUCUGACAAu	uacCUCUUACUG-AGACUGUUu	0.9424	0.05
MIMAT0000426	hsa-miR-132-3p	NM_001100117	RIMS2	circRNA	chr8	104231811	104231831	NA	gcugguaccgACAUCUGACAAu	auuagccacaUGU-GACUGUUu	-0.0534	0.182
MIMAT0000426	hsa-miR-132-3p	NM_006265	RAD21	circRNA	chr8	116846381	116846401	AGO1-4,AGO2	gcugguaccgACAUCUGACAAu	ucagaaaucaUGU-GACUGUUa	0.6508	2.923
MIMAT0000426	hsa-miR-132-3p	NM_144963	FAM91A1	circRNA	chr8	123812966	123812992	AGO1-4	gcuGGUA-CCGACAU----CUGACAAu	acuUUAUAGGCUUUAUGAUGACUGUUa	1.1008	2.587
MIMAT0000426	hsa-miR-132-3p	NM_003129	SQLE	circRNA	chr8	125008973	125008995	NA	gcuGGUACCGACAU--CUGACAAu	acuCCAU-GCUCCACUGACUGUUg	1.1375	3.556
MIMAT0000426	hsa-miR-132-3p	NM_003129	SQLE	circRNA	chr8	125018101	125018124	AGO1-4,AGO2	gcUGG-UACCGACAU-CUGACAAu	uuACUGGUGGAGGAAUGACUGUUg	1.1042	5.67
MIMAT0000426	hsa-miR-132-3p	NM_016018	PHF20L1	circRNA	chr8	132847270	132847291	AGO1-4	gcugguaccgacaUCUGACAAu	guuaccuuuuaacAGACUGUUu	0.2661	3.815
MIMAT0000426	hsa-miR-132-3p	NM_016018	PHF20L1	circRNA	chr8	132847332	132847353	NA	gcugguaccgacaUCUGACAAu	uaaaaggggagaaAGACUGUUa	0.5122	1.9
MIMAT0000426	hsa-miR-132-3p	NM_015201	BOP1	circRNA	chr8	144263548	144263570	AGO2	gcuGGU-ACCGACAUCUGACAAu	ugcCCGCUGUGUGAGGACUGUUc	1.185	0.946
MIMAT0000426	hsa-miR-132-3p	hsa_circ_0085993	hsa_circ_0085993	circRNA	chr8	144263548	144263570	AGO2	gcuGGU-ACCGACAUCUGACAAu	ugcCCGCUGUGUGAGGACUGUUc	1.185	0.946
MIMAT0000426	hsa-miR-132-3p	hsa_circ_0085994	hsa_circ_0085994	circRNA	chr8	144263548	144263570	AGO2	gcuGGU-ACCGACAUCUGACAAu	ugcCCGCUGUGUGAGGACUGUUc	1.185	0.946
MIMAT0000426	hsa-miR-132-3p	hsa_circ_0085995	hsa_circ_0085995	circRNA	chr8	144263548	144263570	AGO2	gcuGGU-ACCGACAUCUGACAAu	ugcCCGCUGUGUGAGGACUGUUc	1.185	0.946
MIMAT0000426	hsa-miR-132-3p	hsa_circ_0085996	hsa_circ_0085996	circRNA	chr8	144263548	144263570	AGO2	gcuGGU-ACCGACAUCUGACAAu	ugcCCGCUGUGUGAGGACUGUUc	1.185	0.946
MIMAT0000426	hsa-miR-132-3p	hsa_circ_0085997	hsa_circ_0085997	circRNA	chr8	144263548	144263570	AGO2	gcuGGU-ACCGACAUCUGACAAu	ugcCCGCUGUGUGAGGACUGUUc	1.185	0.946
MIMAT0000426	hsa-miR-132-3p	hsa_circ_0085998	hsa_circ_0085998	circRNA	chr8	144263548	144263570	AGO2	gcuGGU-ACCGACAUCUGACAAu	ugcCCGCUGUGUGAGGACUGUUc	1.185	0.946
MIMAT0000426	hsa-miR-132-3p	hsa_circ_0085999	hsa_circ_0085999	circRNA	chr8	144263548	144263570	AGO2	gcuGGU-ACCGACAUCUGACAAu	ugcCCGCUGUGUGAGGACUGUUc	1.185	0.946
MIMAT0000426	hsa-miR-132-3p	hsa_circ_0086000	hsa_circ_0086000	circRNA	chr8	144263548	144263570	AGO2	gcuGGU-ACCGACAUCUGACAAu	ugcCCGCUGUGUGAGGACUGUUc	1.185	0.946
MIMAT0000426	hsa-miR-132-3p	hsa_circ_0086003	hsa_circ_0086003	circRNA	chr8	144263548	144263570	AGO2	gcuGGU-ACCGACAUCUGACAAu	ugcCCGCUGUGUGAGGACUGUUc	1.185	0.946
MIMAT0000426	hsa-miR-132-3p	hsa_circ_0086004	hsa_circ_0086004	circRNA	chr8	144263548	144263570	AGO2	gcuGGU-ACCGACAUCUGACAAu	ugcCCGCUGUGUGAGGACUGUUc	1.185	0.946
MIMAT0000426	hsa-miR-132-3p	NM_001042413	GLIS3	circRNA	chr9	4196265	4196289	NA	gcUGGUAC-CGAC--AUCUGACAAu	uuACAGAGAGCUGAUUGGACUGUUu	1.2594	-0.033
MIMAT0000426	hsa-miR-132-3p	NM_001042413	GLIS3	circRNA	chr9	4198530	4198554	NA	gcuGGUACCGACA---UCUGACAAu	aucCCAUAUUUCUCAAAGACUGUUc	0.9424	0.042
MIMAT0000426	hsa-miR-132-3p	NM_001042413	GLIS3	circRNA	chr9	4209420	4209442	NA	gcuGGUACCGACA-UCUGACAAu	guuCUUUGUGUGUGGGACUGUUg	1.0255	0.215
MIMAT0000426	hsa-miR-132-3p	NM_001042413	GLIS3	circRNA	chr9	4230887	4230909	NA	gcugguaccGACAU-CUGACAAu	uuaaagucuUUGUAUGACUGUUc	0.969	0.616
MIMAT0000426	hsa-miR-132-3p	NM_001042413	GLIS3	circRNA	chr9	4234440	4234465	NA	gcugguACCGACAU----CUGACAAu	aaguguUGUGUGUAUUCUGACUGUUc	0.4943	0.165
MIMAT0000426	hsa-miR-132-3p	NM_001042413	GLIS3	circRNA	chr9	4252855	4252876	NA	gcugguaccgacauCUGACAAu	cagcagaggggccuGACUGUUa	0.5576	0.041
MIMAT0000426	hsa-miR-132-3p	NM_001042413	GLIS3	circRNA	chr9	4255492	4255514	NA	gcugguACCGACAU-CUGACAAu	auugucUGGAUAUACGACUGUUu	0.695	0.137
MIMAT0000426	hsa-miR-132-3p	NM_001042413	GLIS3	circRNA	chr9	4262087	4262111	NA	gcUG-GUACCGA--CAUCUGACAAu	agACACAUGGUUAAGGAGACUGUUu	1.7377	-0.045
MIMAT0000426	hsa-miR-132-3p	NM_001042413	GLIS3	circRNA	chr9	4288195	4288215	NA	gcugguaccgaCAUCUGACAAu	agagacauuaaGU-GACUGUUg	0.2432	0.733
MIMAT0000426	hsa-miR-132-3p	NM_001042413	GLIS3	circRNA	chr9	4292499	4292519	NA	gcugguaccGACAUCUGACAAu	uuuauuuuaCU-UUGACUGUUc	0.3447	0.55
MIMAT0000426	hsa-miR-132-3p	NM_001042413	GLIS3	circRNA	chr9	4296280	4296300	AGO1	gcugguaccGACAUCUGACAAu	uuuuuuuucCUCU-GACUGUUc	0.3447	-0.328
MIMAT0000426	hsa-miR-132-3p	NM_020829	KIAA1432	circRNA	chr9	5748177	5748197	NA	gcuGGUACCGACAUCUGACAAu	auuUCA-GUCUUCCGACUGUUu	0.7959	0.236
MIMAT0000426	hsa-miR-132-3p	NM_020829	KIAA1432	circRNA	chr9	5756315	5756336	NA	gcugguaccgaCAUCUGACAAu	uaguauuuagaGCAGACUGUUc	0.1374	4.987
MIMAT0000426	hsa-miR-132-3p	NM_020829	KIAA1432	circRNA	chr9	5774213	5774236	AGO2	gcuggUACC--GACAU-CUGACAAu	ucaggAUGGGACU-UACGACUGUUc	1.1497	3.921
MIMAT0000426	hsa-miR-132-3p	NM_001190737	NFIB	circRNA	chr9	14086158	14086183	AGO2	gcUGGUACCGACAU----CUGACAAu	ggGCCUGGGCUGCAAAGCGACUGUUc	1.3263	4.434
MIMAT0000426	hsa-miR-132-3p	NM_000459	TEK	circRNA	chr9	27229192	27229213	AGO1	gcugguaccgacAUCUGACAAu	cuuaugcaggaaUUGACUGUUc	0.108	4.783
MIMAT0000426	hsa-miR-132-3p	NM_194328	RNF38	circRNA	chr9	36339327	36339348	AGO1,AGO1-4,AGO2	gcugguacCGACAU-CUGACAAu	aaugcgcaGC-GUAUGACUGUUg	0.7195	1.288
MIMAT0000426	hsa-miR-132-3p	NM_014791	MELK	circRNA	chr9	36677380	36677401	AGO2	gcugguaccgacaUCUGACAAu	acagccuacauaaAGACUGUUa	0.6563	0.002
MIMAT0000426	hsa-miR-132-3p	NM_001099666	PTAR1	circRNA	chr9	69711890	69711911	NA	gcugguaccgaCAUCUGACAAu	gcuuucagaaaGGAGACUGUUg	0.108	0.365
MIMAT0000426	hsa-miR-132-3p	NM_001099666	PTAR1	circRNA	chr9	69716505	69716527	AGO2	gcugguAC-CGACAUCUGACAAu	uuuuguUGAGUGGCAGACUGUUg	0.5453	0.254
MIMAT0000426	hsa-miR-132-3p	NM_001099666	PTAR1	circRNA	chr9	69717184	69717203	NA	gcUGGUACCGACAUCUGACAAu	uuAUCAU-GAAGU-GACUGUUa	1.1042	0.458
MIMAT0000426	hsa-miR-132-3p	NM_033305	VPS13A	circRNA	chr9	77315371	77315392	AGO2	gcuggUACCGACAUCUGACAAu	guagaAUUUCUGCAGACUGUUg	1.0854	4.16
MIMAT0000426	hsa-miR-132-3p	NM_033305	VPS13A	circRNA	chr9	77417112	77417133	AGO1-4,AGO2	gcugguaccgacAUCUGACAAu	ccuuaauauuaaUGGACUGUUu	0.6219	0.391
MIMAT0000426	hsa-miR-132-3p	NM_006717	SPIN1	circRNA	chr9	88388383	88388404	NA	gcugGUAC-CGACAUCUGACAAu	ugcgCGUGCGCCCU-GACUGUUg	0.9922	-0.449
MIMAT0000426	hsa-miR-132-3p	NM_006717	SPIN1	circRNA	chr9	88478254	88478273	AGO2	gcuGGUACCGACAUCUGACAAu	gacCCAU--UAGAAGACUGUUc	0.969	1.227
MIMAT0000426	hsa-miR-132-3p	NM_013417	IARS	circRNA	chr9	92265049	92265070	AGO2	gcuGGUACCGACAUCUGACAAu	ucuCUGAAGUGUUUGACUGUUg	0.6563	5.583
MIMAT0000426	hsa-miR-132-3p	NM_080546	SLC44A1	circRNA	chr9	105390141	105390161	NA	gcugguaccgACAUCUGACAAu	gauccuccagUGU-GACUGUUg	0.6178	1.252
MIMAT0000426	hsa-miR-132-3p	NM_080546	SLC44A1	circRNA	chr9	105391201	105391223	AGO2	gcuGGUACCGA-CAUCUGACAAu	cauCCCUGCAUCAUGGACUGUUg	1.0377	1.922
MIMAT0000426	hsa-miR-132-3p	NM_080546	SLC44A1	circRNA	chr9	105398421	105398442	NA	gcugguacCGACAUCUGACAAu	uauuaaccGAUCUGGACUGUUc	0.5092	-0.305
MIMAT0000426	hsa-miR-132-3p	NM_057159	LPAR1	circRNA	chr9	110941859	110941880	AGO2	gcugguaccgacauCUGACAAu	aauacucggagacuGACUGUUa	0.3758	4.501
MIMAT0000426	hsa-miR-132-3p	NM_057159	LPAR1	circRNA	chr9	110983578	110983599	NA	gcugguaccgacaUCUGACAAu	guuaaguauauucAGACUGUUg	0.1828	0.143
MIMAT0000426	hsa-miR-132-3p	NM_057159	LPAR1	circRNA	chr9	111001453	111001475	NA	gcUGGUACCGACA-UCUGACAAu	guAUCAUUUAUGUAAGACUGUUu	1.2738	0.044
MIMAT0000426	hsa-miR-132-3p	NM_057159	LPAR1	circRNA	chr9	111009016	111009039	NA	gcugGUACCGAC--AUCUGACAAu	uuugUAAGUCUGCUUCGACUGUUu	0.7417	0.288
MIMAT0000426	hsa-miR-132-3p	NM_057159	LPAR1	circRNA	chr9	111011828	111011850	NA	gcUGGUACCGACAU--CUGACAAu	ggGCCA-AUUUGAAAUGACUGUUu	1.0776	-0.253
MIMAT0000426	hsa-miR-132-3p	NM_057159	LPAR1	circRNA	chr9	111013856	111013879	NA	gcUGGUAC-CGACA-UCUGACAAu	cuAACUUGAGAGGUCAGACUGUUg	1.1474	0.08
MIMAT0000426	hsa-miR-132-3p	NM_057159	LPAR1	circRNA	chr9	111015122	111015142	NA	gcuggUACCGACAUCUGACAAu	agagaAUUG-UGAGGACUGUUu	1.1396	-0.009
MIMAT0000426	hsa-miR-132-3p	NM_001859	SLC31A1	circRNA	chr9	113264371	113264392	AGO1-4,AGO2	gcUGGUACCGACAUCUGACAAu	cuACAAUUAAUGUUGACUGUUu	1.2638	1.467
MIMAT0000426	hsa-miR-132-3p	hsa_circ_0088336	hsa_circ_0088336	circRNA	chr9	121214556	121214577	NA	gcugguaccgacauCUGACAAu	augaaguaaggaauGACUGUUu	-0.2196	0.291
MIMAT0000426	hsa-miR-132-3p	hsa_circ_0088336	hsa_circ_0088336	circRNA	chr9	121227708	121227730	NA	gcugGUACCGACA-UCUGACAAu	cucaCAUUGGUGUCAGACUGUUg	1.3381	-0.367
MIMAT0000426	hsa-miR-132-3p	hsa_circ_0088336	hsa_circ_0088336	circRNA	chr9	121242610	121242630	NA	gcugguaCCGACAUCUGACAAu	guuuugaGGUAG-GGACUGUUg	0.3341	0.262
MIMAT0000426	hsa-miR-132-3p	hsa_circ_0088336	hsa_circ_0088336	circRNA	chr9	121258105	121258127	AGO1	gcugguaccgACA-UCUGACAAu	cgguuuacagUGUCAGACUGUUg	0.537	0.257
MIMAT0000426	hsa-miR-132-3p	hsa_circ_0088336	hsa_circ_0088336	circRNA	chr9	121259710	121259730	NA	gcugguacCGACAUCUGACAAu	gcuuaagaGCCGU-GACUGUUg	0.5846	0.192
MIMAT0000426	hsa-miR-132-3p	NM_015635	GAPVD1	circRNA	chr9	125302345	125302367	AGO1,AGO2	gcugguaccGACAU-CUGACAAu	aacuuuuuuCUGAAGGACUGUUu	0.5021	5.32
MIMAT0000426	hsa-miR-132-3p	NM_015635	GAPVD1	circRNA	chr9	125362760	125362781	AGO1-4	gcUGGUACCGACAUCUGACAAu	ccACCAAGGCAGCAGACUGUUa	1.7084	2.427
MIMAT0000426	hsa-miR-132-3p	NM_001099270	ZBTB34	circRNA	chr9	126883561	126883583	AGO2	gcUGGUACCGACA-UCUGACAAu	caAACAUUGUAAUGGGACUGUUa	1.1763	3.437
MIMAT0000426	hsa-miR-132-3p	NR_033374	LOC100289019	circRNA	chr9	128111212	128111235	AGO1,AGO2,AGO3,AGO4	gcuggUACCGAC--AUCUGACAAu	uguugAUGGGUGUCUGGACUGUUu	1.2261	0.17
MIMAT0000426	hsa-miR-132-3p	NM_015354	NUP188	circRNA	chr9	128970758	128970771	NA	gcugguacCGACAUCUGACAAu	#NAME?	-0.5733	4.652
MIMAT0000426	hsa-miR-132-3p	NM_015354	NUP188	circRNA	chr9	128999750	128999774	AGO2	gcUGGUACC---GACAUCUGACAAu	acAGCAUGGAGACUGACGACUGUUc	1.2887	4.608
MIMAT0000426	hsa-miR-132-3p	NM_015033	FNBP1	circRNA	chr9	129895756	129895776	AGO2	gcuGGUACCGACAUCUGACAAu	uccCCACAACCAU-GACUGUUa	0.663	0.747
MIMAT0000426	hsa-miR-132-3p	NM_013318	PRRC2B	circRNA	chr9	131395232	131395255	NA	gcuGGUACCGACAU---CUGACAAu	ugcCUUUGGUU-UACAGGACUGUUa	1.1419	0.063
MIMAT0000426	hsa-miR-132-3p	NM_013318	PRRC2B	circRNA	chr9	131406928	131406949	AGO2	gcugguaccgaCAUCUGACAAu	uuuuuaacuaaGGGGACUGUUu	0.1016	-0.135
MIMAT0000426	hsa-miR-132-3p	NM_013318	PRRC2B	circRNA	chr9	131406991	131407011	NA	gcugguacCGACAUCUGACAAu	aggugggaGGUGU-GACUGUUu	0.5664	-0.54
MIMAT0000426	hsa-miR-132-3p	NM_013318	PRRC2B	circRNA	chr9	131414513	131414538	NA	gcUGGUACCGACAU----CUGACAAu	cuAUCCUGUUUUUACCAGGACUGUUg	1.0299	0.067
MIMAT0000426	hsa-miR-132-3p	NM_013318	PRRC2B	circRNA	chr9	131444186	131444210	AGO1-4,AGO2	gcugguaCCGA---CAUCUGACAAu	uuuaaggGGCUCAAGCCGACUGUUa	0.251	5.912
MIMAT0000426	hsa-miR-132-3p	hsa_circ_0001896	hsa_circ_000761	circRNA	chr9	131444186	131444210	AGO1-4,AGO2	gcugguaCCGA---CAUCUGACAAu	uuuaaggGGCUCAAGCCGACUGUUa	0.251	5.912
MIMAT0000426	hsa-miR-132-3p	NM_000972	RPL7A	circRNA	chr9	133349962	133349982	AGO1,AGO1-4,AGO2	gcugguacCGACAUCUGACAAu	gagaagaaGCAG-AGACUGUUg	0.2056	4.605
MIMAT0000426	hsa-miR-132-3p	NM_016172	UBAC1	circRNA	chr9	135933285	135933306	AGO1	gcUGGUACCGACAUCUGACAAu	gcGCCUCAGCCCUGGACUGUUa	0.9135	-0.24
MIMAT0000426	hsa-miR-132-3p	NM_144653	NACC2	circRNA	chr9	136006736	136006757	AGO2	gcugguaccgacaUCUGACAAu	cucgguagagucaAGACUGUUa	0.3525	1.521
MIMAT0000426	hsa-miR-132-3p	NM_144653	NACC2	circRNA	chr9	136006912	136006933	NA	gcUGGUACCGACAUCUGACAAu	guACUGUAACUCACGACUGUUa	0.9656	3.197
MIMAT0000426	hsa-miR-132-3p	NM_002216	ITIH2	circRNA	chr10	7727752	7727773	AGO2	gcuGGUACCGACAUCUGACAAu	agcCAAUAACUUGGGACUGUUa	1.011	2.409
MIMAT0000426	hsa-miR-132-3p	NM_005180	BMI1	circRNA	chr10	22329537	22329557	AGO2	gcuggUACCGACAUCUGACAAu	gguugAUACCUG-AGACUGUUa	1.0255	2.997
MIMAT0000426	hsa-miR-132-3p	NM_020824	ARHGAP21	circRNA	chr10	24590383	24590404	AGO2	gcugguaccgaCAUCUGACAAu	guaggaagaagGAGGACUGUUg	0.5921	5.995
MIMAT0000426	hsa-miR-132-3p	NM_020848	KIAA1462	circRNA	chr10	30029524	30029545	AGO1-4	gcuggUACCGACAUCUGACAAu	uggagAUGGGGAGAGACUGUUu	1.0066	1.619
MIMAT0000426	hsa-miR-132-3p	NM_002211	ITGB1	circRNA	chr10	32910288	32910308	AGO1	gcuggUACCGACAUCUGACAAu	gaaggAU-GUUGACGACUGUUg	0.9467	5.165
MIMAT0000426	hsa-miR-132-3p	NM_033668	ITGB1	circRNA	chr10	32910288	32910308	AGO1	gcuggUACCGACAUCUGACAAu	gaaggAU-GUUGACGACUGUUg	0.9467	5.165
MIMAT0000426	hsa-miR-132-3p	NM_002211	ITGB1	circRNA	chr10	32911601	32911621	AGO1,AGO1-4,AGO2	gcUGGUACCGACAUCUGACAAu	ugGCAGUGCAUGU-GACUGUUc	1.2594	4.446
MIMAT0000426	hsa-miR-132-3p	NM_033668	ITGB1	circRNA	chr10	32911601	32911621	AGO1,AGO1-4,AGO2	gcUGGUACCGACAUCUGACAAu	ugGCAGUGCAUGU-GACUGUUc	1.2594	4.446
MIMAT0000426	hsa-miR-132-3p	NM_032997	ZWINT	circRNA	chr10	56357745	56357769	AGO2	gcUGGUAC-CGA-CA-UCUGACAAu	uaACAGUGAGCUCAUCUGACUGUUu	1.1152	-0.169
MIMAT0000426	hsa-miR-132-3p	NM_001184783	VDAC2	circRNA	chr10	75231307	75231328	AGO2	gcugguaccgacAUCUGACAAu	cuuuagaaaacaUUGACUGUUa	-0.3539	2.047
MIMAT0000426	hsa-miR-132-3p	NR_029408	LOC439994	circRNA	chr10	87344572	87344593	AGO2	gcuGGUACCGACAUCUGACAAu	gccCUUUUGCUUGGGACUGUUa	0.9612	0.17
MIMAT0000426	hsa-miR-132-3p	hsa_circ_0019046	hsa_circ_0019046	circRNA	chr10	87344572	87344593	AGO2	gcuGGUACCGACAUCUGACAAu	gccCUUUUGCUUGGGACUGUUa	0.9612	0.17
MIMAT0000426	hsa-miR-132-3p	NM_004523	KIF11	circRNA	chr10	92654901	92654923	AGO1-4	gcUGGUACCGACAU-CUGACAAu	ucACAAUGAUUUAAGGACUGUUu	1.1042	0.669
MIMAT0000426	hsa-miR-132-3p	NM_022362	MMS19	circRNA	chr10	97458666	97458686	AGO2	gcUGGUACCGACAUCUGACAAu	caGUCCUGGC-CUAGACUGUUc	1.4867	0.41
MIMAT0000426	hsa-miR-132-3p	NM_017902	HIF1AN	circRNA	chr10	100551851	100551872	AGO1-4,AGO2	gcugGUACCGACAUCUGACAAu	uggaCAAGAUUAGGGACUGUUg	0.9279	-0.208
MIMAT0000426	hsa-miR-132-3p	NM_001203244	SEMA4G	circRNA	chr10	100985368	100985392	AGO1-4	gcuGGUACCGACAU---CUGACAAu	uccCCUCGGGUGAGGAUGACUGUUa	0.7239	2.248
MIMAT0000426	hsa-miR-132-3p	NM_032112	MRPL43	circRNA	chr10	100986692	100986712	AGO1-4	gcuGGUACCGACAUCUGACAAu	gccCCA-GGCUUUGGACUGUUa	1.429	-0.094
MIMAT0000426	hsa-miR-132-3p	NM_012215	MGEA5	circRNA	chr10	101785870	101785893	AGO1,AGO2	gcugguaccGACAU--CUGACAAu	aauugucucCUGUAAUGACUGUUg	0.3845	1.51
MIMAT0000426	hsa-miR-132-3p	NM_012215	MGEA5	circRNA	chr10	101803895	101803919	NA	gcUGGUAC-CGAC--AUCUGACAAu	ugAUUAUGAUCAGAAGAGACUGUUu	1.2061	5.465
MIMAT0000426	hsa-miR-132-3p	NM_007373	SHOC2	circRNA	chr10	110928308	110928329	AGO2	gcUGGUACCGACAUCUGACAAu	aaAUAAUUUCCCGAGACUGUUg	0.8182	0.036
MIMAT0000426	hsa-miR-132-3p	NM_007373	SHOC2	circRNA	chr10	110937331	110937352	NA	gcugguacCGACAUCUGACAAu	uguuucaaGCAAGGGACUGUUg	0.3635	0.459
MIMAT0000426	hsa-miR-132-3p	NM_007373	SHOC2	circRNA	chr10	110957321	110957342	NA	gcuGGUACCGACAUCUGACAAu	ucuCAAAGUCUUAGGACUGUUg	0.8037	0.267
MIMAT0000426	hsa-miR-132-3p	NM_007373	SHOC2	circRNA	chr10	110959543	110959567	NA	gcUGGUACCGA-C--AUCUGACAAu	uuAUCAUGUUUAGCAUGGACUGUUg	1.3127	-0.014
MIMAT0000426	hsa-miR-132-3p	NM_007373	SHOC2	circRNA	chr10	110959814	110959835	NA	gcugguaccgacauCUGACAAu	ccuucugaaguccuGACUGUUu	0.2487	0.118
MIMAT0000426	hsa-miR-132-3p	NM_007373	SHOC2	circRNA	chr10	111013378	111013399	AGO2	gcugguaccgACAUCUGACAAu	aagauagaaaUUUGGACUGUUg	0.2942	0.739
MIMAT0000426	hsa-miR-132-3p	NM_001244949	GPAM	circRNA	chr10	112152609	112152632	AGO1-4	gcUGGUAC-CGAC-AUCUGACAAu	uuAGCUUGAGCUGACAGACUGUUa	1.3049	0.1
MIMAT0000426	hsa-miR-132-3p	NM_014661	FAM53B	circRNA	chr10	124667480	124667502	NA	gcUGGUA-CCGACAUCUGACAAu	caGCUGUGGGCUGCUGACUGUUg	1.6445	0.108
MIMAT0000426	hsa-miR-132-3p	NM_014661	FAM53B	circRNA	chr10	124759977	124759999	NA	gcugguaccGAC-AUCUGACAAu	guuaguguuUUGUUAGACUGUUu	0.1601	0.313
MIMAT0000426	hsa-miR-132-3p	NM_014661	FAM53B	circRNA	chr10	124764448	124764466	NA	gcuGGUACCGACAUCUGACAAu	guuCUCUGGC---AGACUGUUc	0.9612	0.784
MIMAT0000426	hsa-miR-132-3p	NM_014661	FAM53B	circRNA	chr10	124773327	124773348	AGO2	gcUGGUACCGACAUCUGACAAu	ggACAACAGAGGGAGACUGUUu	1.0666	0.02
MIMAT0000426	hsa-miR-132-3p	NM_014661	FAM53B	circRNA	chr10	124776908	124776929	NA	gcugguaccGACAUCUGACAAu	ggauauuuuCUUCUGACUGUUc	0.7317	0.363
MIMAT0000426	hsa-miR-132-3p	NM_001083914	CTBP2	circRNA	chr10	125044276	125044296	NA	gcUGGUACCGACAUCUGACAAu	ucACCACCGC-CUGGACUGUUg	1.2406	-1.105
MIMAT0000426	hsa-miR-132-3p	NM_001083914	CTBP2	circRNA	chr10	125054436	125054457	NA	gcugguaccgacAUCUGACAAu	uucagcuucucaUGGACUGUUg	0.1895	-0.332
MIMAT0000426	hsa-miR-132-3p	NM_001083914	CTBP2	circRNA	chr10	125061893	125061915	NA	gcUGGUACCGA-CA-UCUGACAAu	auACC-UGGUUCCUAAGACUGUUg	1.3259	-0.228
MIMAT0000426	hsa-miR-132-3p	NM_001083914	CTBP2	circRNA	chr10	125069076	125069096	NA	gcUGGUACCGACAUCUGACAAu	agGCCA-GCCCCGAGACUGUUu	1.1497	-0.57
MIMAT0000426	hsa-miR-132-3p	NM_001083914	CTBP2	circRNA	chr10	125071913	125071934	AGO1	gcugguaCCGACAUCUGACAAu	cccugcgGGCAGCUGACUGUUc	0.6119	0.198
MIMAT0000426	hsa-miR-132-3p	NM_001083914	CTBP2	circRNA	chr10	125082609	125082630	NA	gcugguaccgacaUCUGACAAu	gggcgacagagcaAGACUGUUu	0.7084	-0.182
MIMAT0000426	hsa-miR-132-3p	NM_001083914	CTBP2	circRNA	chr10	125086936	125086959	NA	gcUG-GUAC-CGACAUCUGACAAu	gcACGUGUGUGUCGUGGACUGUUc	1.2571	-0.391
MIMAT0000426	hsa-miR-132-3p	NM_001083914	CTBP2	circRNA	chr10	125101115	125101136	NA	gcuggUACCGACAUCUGACAAu	uguuaAUGAAUUCAGACUGUUu	0.8969	3.408
MIMAT0000426	hsa-miR-132-3p	NM_001083914	CTBP2	circRNA	chr10	125107823	125107844	NA	gcugguaccgacaUCUGACAAu	uuuugcaaagauaGGACUGUUu	-0.5909	-0.346
MIMAT0000426	hsa-miR-132-3p	NM_001083914	CTBP2	circRNA	chr10	125124565	125124586	NA	gcugguACCGACAUCUGACAAu	cuuuuuUGGUAAAUGACUGUUu	0.6323	0.749
MIMAT0000426	hsa-miR-132-3p	NM_001083914	CTBP2	circRNA	chr10	125125446	125125474	NA	gcUGGUACCGAC--A-----UCUGACAAu	agACAAUGGCAGAAUAGACCAGACUGUUg	1.2831	-0.42
MIMAT0000426	hsa-miR-132-3p	NM_004092	ECHS1	circRNA	chr10	133369983	133370005	AGO2	gcuGGUACCGACAU-CUGACAAu	aacCUGAGUUUCCAGGACUGUUa	0.7206	3.179
MIMAT0000426	hsa-miR-132-3p	NM_002817	PSMD13	circRNA	chr11	252708	252734	AGO2	gcUGGUACCGA---CA--UCUGACAAu	ggAUCCUGUCUGAAGUACAGACUGUUc	1.0919	0.301
MIMAT0000426	hsa-miR-132-3p	NM_175932	PSMD13	circRNA	chr11	252708	252734	AGO2	gcUGGUACCGA---CA--UCUGACAAu	ggAUCCUGUCUGAAGUACAGACUGUUc	1.0919	0.301
MIMAT0000426	hsa-miR-132-3p	NM_015012	TMEM41B	circRNA	chr11	9281573	9281594	AGO1-4,AGO2	gcUGGUACCGACAUCUGACAAu	uuACCUUCACCCAUGACUGUUa	0.7938	0.851
MIMAT0000426	hsa-miR-132-3p	NM_006391	IPO7	circRNA	chr11	9417107	9417128	AGO2	gcugguaccgacaUCUGACAAu	auagaaauuuuaaAGACUGUUg	0.4557	5.005
MIMAT0000426	hsa-miR-132-3p	NM_006391	IPO7	circRNA	chr11	9437947	9437968	AGO2	gcuGGUACCGACAUCUGACAAu	ggcUUAAUGAUGUUGACUGUUu	1.1497	6.209
MIMAT0000426	hsa-miR-132-3p	NM_021961	TEAD1	circRNA	chr11	12675409	12675416	AGO1	gcugguaccgacauCUGACAAu	#NAME?	-2.2273	2.084
MIMAT0000426	hsa-miR-132-3p	NM_148976	PSMA1	circRNA	chr11	14517644	14517666	AGO2	gcUGGUACCGAC-AUCUGACAAu	uuACUGCUGAUGCUAGACUGUUa	1.1474	4.948
MIMAT0000426	hsa-miR-132-3p	NM_018490	LGR4	circRNA	chr11	27366358	27366377	AGO1-4,AGO2	gcUGGUACCGACAUCUGACAAu	cuGCCA--GUAGCAGACUGUUa	1.1575	4.812
MIMAT0000426	hsa-miR-132-3p	NM_018490	LGR4	circRNA	chr11	27368151	27368173	AGO2	gcugGUACCG-ACAUCUGACAAu	uuugCAGGGCAACCUGACUGUUu	0.6807	2.375
MIMAT0000426	hsa-miR-132-3p	NM_001076786	QSER1	circRNA	chr11	32979672	32979693	AGO2	gcuGGUACCGACAUCUGACAAu	gacUCAUGCAUUAAGACUGUUu	1.0787	0.42
MIMAT0000426	hsa-miR-132-3p	NM_012194	C11orf41	circRNA	chr11	33543457	33543478	AGO1	gcugguaccgacaUCUGACAAu	auacaagccacccAGACUGUUu	0.4279	-0.306
MIMAT0000426	hsa-miR-132-3p	NM_005898	CAPRIN1	circRNA	chr11	34099470	34099491	AGO2	gcugguaccgacaUCUGACAAu	acuuauuguaaagGGACUGUUu	0.2271	3.624
MIMAT0000426	hsa-miR-132-3p	NM_005898	CAPRIN1	circRNA	chr11	34101545	34101564	NA	gcuGGUACCGACAUCUGACAAu	uguUCAUAGUU-U-GACUGUUu	1.1951	0.49
MIMAT0000426	hsa-miR-132-3p	NM_017583	TRIM44	circRNA	chr11	35807703	35807724	AGO1-4,AGO2	gcuGGUA-CCGACAUCUGACAAu	uguUCAUACGC-AUAGACUGUUa	1.2328	0.068
MIMAT0000426	hsa-miR-132-3p	NR_024625	API5	circRNA	chr11	43344319	43344340	AGO1,AGO1-4	gcugguaccgaCAUCUGACAAu	uuugauacugaGUUGACUGUUc	-0.3162	0.907
MIMAT0000426	hsa-miR-132-3p	NM_014342	MTCH2	circRNA	chr11	47622720	47622739	AGO2	gcUGGUACCGACAUCUGACAAu	acGUCUUGG--AUAGACUGUUg	1.0588	3.223
MIMAT0000426	hsa-miR-132-3p	NM_001620	AHNAK	circRNA	chr11	62533030	62533053	AGO2	gcuGGUACCGACAU--CUGACAAu	ugcCUACAGGUGAAGUGACUGUUc	0.9279	0.019
MIMAT0000426	hsa-miR-132-3p	hsa_circ_0002791	hsa_circ_0002791	circRNA	chr11	65436626	65436648	AGO1,AGO1-4,AGO2	gcUGGUAC-CGACAUCUGACAAu	cuGUCUUGCACUGUGGACUGUUg	1.3747	-0.443
MIMAT0000426	hsa-miR-132-3p	hsa_circ_0003812	hsa_circ_0003812	circRNA	chr11	65436626	65436648	AGO1,AGO1-4,AGO2	gcUGGUAC-CGACAUCUGACAAu	cuGUCUUGCACUGUGGACUGUUg	1.3747	-0.443
MIMAT0000426	hsa-miR-132-3p	hsa_circ_0006417	hsa_circ_0006417	circRNA	chr11	65436626	65436648	AGO1,AGO1-4,AGO2	gcUGGUAC-CGACAUCUGACAAu	cuGUCUUGCACUGUGGACUGUUg	1.3747	-0.443
MIMAT0000426	hsa-miR-132-3p	hsa_circ_0007185	hsa_circ_0007185	circRNA	chr11	65436626	65436648	AGO1,AGO1-4,AGO2	gcUGGUAC-CGACAUCUGACAAu	cuGUCUUGCACUGUGGACUGUUg	1.3747	-0.443
MIMAT0000426	hsa-miR-132-3p	NM_001206947	PICALM	circRNA	chr11	86012315	86012336	AGO2	gcuggUACCGACAUCUGACAAu	caaagAUGCCAUUAGACUGUUu	1.2217	5.933
MIMAT0000426	hsa-miR-132-3p	NM_007166	PICALM	circRNA	chr11	86012315	86012336	AGO2	gcuggUACCGACAUCUGACAAu	caaagAUGCCAUUAGACUGUUu	1.2217	5.933
MIMAT0000426	hsa-miR-132-3p	hsa_circ_0000347	hsa_circ_001032	circRNA	chr11	86012315	86012336	AGO2	gcuggUACCGACAUCUGACAAu	caaagAUGCCAUUAGACUGUUu	1.2217	5.933
MIMAT0000426	hsa-miR-132-3p	NM_001130145	YAP1	circRNA	chr11	102230454	102230475	AGO1,AGO2	gcUGGUACCGACAUCUGACAAu	aaACCAAGGCUGAAGACUGUUu	1.8929	2.366
MIMAT0000426	hsa-miR-132-3p	NM_002716	PPP2R1B	circRNA	chr11	111761012	111761032	AGO2	gcUGGUACCGACAUCUGACAAu	caACUGUGGAAG-AGACUGUUg	1.4146	5.306
MIMAT0000426	hsa-miR-132-3p	NM_001001522	TAGLN	circRNA	chr11	117203452	117203472	AGO2	gcugGUACCGACAUCUGACAAu	cugaCAU-GUUCCAGACUGUUg	1.0976	5.613
MIMAT0000426	hsa-miR-132-3p	NM_003105	SORL1	circRNA	chr11	121545308	121545329	AGO2	gcUGGUACCGACAUCUGACAAu	uuGCUGGGACACAAGACUGUUu	0.8636	4.217
MIMAT0000426	hsa-miR-132-3p	NM_001642	APLP2	circRNA	chr11	130144636	130144656	AGO2	gcugguaccGACAUCUGACAAu	uuuauuuucCUGU-GACUGUUu	0.6385	1.715
MIMAT0000426	hsa-miR-132-3p	NM_015261	NCAPD3	circRNA	chr11	134203693	134203715	AGO2	gcUGGUA-CCGACAUCUGACAAu	acACUGUCUGGAGUUGACUGUUa	1.011	2.148
MIMAT0000426	hsa-miR-132-3p	NR_027948	ERC1	circRNA	chr12	1018894	1018914	NA	gcugGUACCGACAUCUGACAAu	ugugUAGGAUUGU-GACUGUUg	1.0854	0.267
MIMAT0000426	hsa-miR-132-3p	NR_027948	ERC1	circRNA	chr12	1021285	1021305	NA	gcUGGUACCGACAUCUGACAAu	caAGCAAGGC-CUUGACUGUUc	1.2328	0.029
MIMAT0000426	hsa-miR-132-3p	NR_027948	ERC1	circRNA	chr12	1022504	1022525	NA	gcUGGUACCGACAUCUGACAAu	aaACACUGACUGGGGACUGUUa	1.2328	0.028
MIMAT0000426	hsa-miR-132-3p	NR_027948	ERC1	circRNA	chr12	1490958	1490978	AGO1-4	gcuGGUACCGACAUCUGACAAu	cucUCCUGUUUG-AGACUGUUg	1.1928	0.393
MIMAT0000426	hsa-miR-132-3p	NR_026581	MLF2	circRNA	chr12	6749983	6750004	AGO2	gcugguaccGACAUCUGACAAu	cgggagacaCGGAGGACUGUUc	0.425	4.033
MIMAT0000426	hsa-miR-132-3p	NM_007178	STRAP	circRNA	chr12	15882484	15882506	AGO1,AGO1-4,AGO2	gcuGGUACCGA-CAUCUGACAAu	uuuCCCUCCCUCGUCGACUGUUg	0.9511	0.514
MIMAT0000426	hsa-miR-132-3p	NM_001174097	LDHB	circRNA	chr12	21657780	21657794	AGO2	gcugguaccgacauCUGACAAu	#NAME?	-0.7441	-1.242
MIMAT0000426	hsa-miR-132-3p	NM_002300	LDHB	circRNA	chr12	21657780	21657794	AGO2	gcugguaccgacauCUGACAAu	#NAME?	-0.7441	-1.242
MIMAT0000426	hsa-miR-132-3p	NM_002300	LDHB	circRNA	chr12	21657780	21657802	AGO2	gcUGGUACCGACAU-CUGACAAu	uuGUCUUCUCCGCACGACUGUUa	0.7994	-0.838
MIMAT0000426	hsa-miR-132-3p	NM_177444	PPFIBP1	circRNA	chr12	27154869	27154890	NA	gcuGGU-ACCGACAUCUGACAAu	gguCCACUCUCUG-AGACUGUUc	1.3259	-0.192
MIMAT0000426	hsa-miR-132-3p	NM_177444	PPFIBP1	circRNA	chr12	27169171	27169194	NA	gcUGGUACC-GAC-AUCUGACAAu	gcACUGUGGUCUGAGAGACUGUUa	1.5188	0.041
MIMAT0000426	hsa-miR-132-3p	NM_177444	PPFIBP1	circRNA	chr12	27175541	27175562	NA	gcUGGUACCGACAUCUGACAAu	agAGCAGGAGAGGAGACUGUUu	1.0232	-0.086
MIMAT0000426	hsa-miR-132-3p	NM_177444	PPFIBP1	circRNA	chr12	27193037	27193059	NA	gcUGGUACCGACAU-CUGACAAu	agGUUGAGGUGGGAGGACUGUUu	1.2261	0.308
MIMAT0000426	hsa-miR-132-3p	NM_177444	PPFIBP1	circRNA	chr12	27193285	27193306	NA	gcugguaccgACAUCUGACAAu	ugaauccccaUGUGGACUGUUu	0.674	0.465
MIMAT0000426	hsa-miR-132-3p	NM_177444	PPFIBP1	circRNA	chr12	27194805	27194826	NA	gcugguaccgacAUCUGACAAu	aggggggaaaccUGGACUGUUu	-0.0455	0.529
MIMAT0000426	hsa-miR-132-3p	NM_177444	PPFIBP1	circRNA	chr12	27204072	27204092	NA	gcugguacCGACAUCUGACAAu	cuugaaaaGUUG-GGACUGUUc	0.7849	0.004
MIMAT0000426	hsa-miR-132-3p	NM_177444	PPFIBP1	circRNA	chr12	27208770	27208792	NA	gcUGGU-ACCGACAUCUGACAAu	gaGCCACUGCACCCAGACUGUUu	0.9867	0.084
MIMAT0000426	hsa-miR-132-3p	NM_177444	PPFIBP1	circRNA	chr12	27223886	27223910	NA	gcUG-GUAC-CGACAU-CUGACAAu	ugACAUAUGUGAUAAAGGACUGUUa	1.2805	-0.318
MIMAT0000426	hsa-miR-132-3p	NM_177444	PPFIBP1	circRNA	chr12	27226237	27226258	NA	gcUGGUACCGACAUCUGACAAu	caAAUACAGAUGGUGACUGUUu	0.9734	0.11
MIMAT0000426	hsa-miR-132-3p	NM_177444	PPFIBP1	circRNA	chr12	27279338	27279359	NA	gcugguaccgacAUCUGACAAu	agagucucaaaaUGGACUGUUu	0.6674	0.39
MIMAT0000426	hsa-miR-132-3p	NM_177444	PPFIBP1	circRNA	chr12	27309067	27309087	NA	gcuggUACCGACAUCUGACAAu	aacaaAUAGUAGU-GACUGUUu	0.6943	0.101
MIMAT0000426	hsa-miR-132-3p	NM_015000	STK38L	circRNA	chr12	27314561	27314581	AGO2	gcugGUACCGACAUCUGACAAu	ucuaCAUUUCAG-AGACUGUUc	0.806	4.943
MIMAT0000426	hsa-miR-132-3p	NM_177444	PPFIBP1	circRNA	chr12	27314561	27314581	AGO2	gcugGUACCGACAUCUGACAAu	ucuaCAUUUCAG-AGACUGUUc	0.806	4.943
MIMAT0000426	hsa-miR-132-3p	NM_177444	PPFIBP1	circRNA	chr12	27317766	27317789	NA	gcUGGUACCG--ACAUCUGACAAu	gaAUGGUGGCAUUUUUGACUGUUa	1.1386	-0.056
MIMAT0000426	hsa-miR-132-3p	NM_177444	PPFIBP1	circRNA	chr12	27324364	27324385	AGO1-4,AGO2	gcugguaccgacaUCUGACAAu	cuuuuuuuaaaaaGGACUGUUu	0.1644	0.06
MIMAT0000426	hsa-miR-132-3p	NM_177444	PPFIBP1	circRNA	chr12	27340895	27340916	NA	gcugguaccgacAUCUGACAAu	uuggcucucagcUUGACUGUUg	-0.0738	0.07
MIMAT0000426	hsa-miR-132-3p	NM_177444	PPFIBP1	circRNA	chr12	27344592	27344614	NA	gcUGGUACCGACA-UCUGACAAu	ccGCUCUGCUUUUAAGACUGUUc	1.2195	0.329
MIMAT0000426	hsa-miR-132-3p	NM_177444	PPFIBP1	circRNA	chr12	27350446	27350469	NA	gcugguaccGACA--UCUGACAAu	agaaacuccCUGUCCCGACUGUUu	0.98	0.144
MIMAT0000426	hsa-miR-132-3p	NM_177444	PPFIBP1	circRNA	chr12	27369596	27369621	NA	gcUGGUAC-CGACAU---CUGACAAu	uuAUCUUGAACUGAAAGUGACUGUUa	0.9867	0.069
MIMAT0000426	hsa-miR-132-3p	NM_177444	PPFIBP1	circRNA	chr12	27376684	27376705	NA	gcugguaCCG-ACAUCUGACAAu	uaugaggGGCAUCU-GACUGUUa	0.4007	0.347
MIMAT0000426	hsa-miR-132-3p	NM_177444	PPFIBP1	circRNA	chr12	27405526	27405547	NA	gcUGGUACCGACAUCUGACAAu	caGCUGAGGGUCCUGACUGUUa	1.0565	0.126
MIMAT0000426	hsa-miR-132-3p	NM_177444	PPFIBP1	circRNA	chr12	27439086	27439109	NA	gcUGGU-ACCGACAU-CUGACAAu	ccACAAGUAGCAUUAGGACUGUUu	1.185	0.171
MIMAT0000426	hsa-miR-132-3p	NM_177444	PPFIBP1	circRNA	chr12	27449123	27449144	NA	gcugguaccgacaUCUGACAAu	acuggcuaaaccaAGACUGUUg	0.0076	-0.083
MIMAT0000426	hsa-miR-132-3p	NM_177444	PPFIBP1	circRNA	chr12	27449900	27449922	NA	gcUGGUACCGACAU-CUGACAAu	aaGCCCUUCCUGUAGGACUGUUg	1.4438	-0.359
MIMAT0000426	hsa-miR-132-3p	NM_177444	PPFIBP1	circRNA	chr12	27450676	27450698	NA	gcuGGU-ACCGACAU-CUGACAAu	ugcUCACUGG-UGAAGGACUGUUc	1.3159	0.031
MIMAT0000426	hsa-miR-132-3p	NM_177444	PPFIBP1	circRNA	chr12	27455120	27455141	NA	gcugguaCCGACAUCUGACAAu	uucuggaGGCCCCAGACUGUUc	0.4007	0.231
MIMAT0000426	hsa-miR-132-3p	NM_177444	PPFIBP1	circRNA	chr12	27460739	27460758	NA	gcuGGUACCGACAUCUGACAAu	ucuUCAAGGUU-U-GACUGUUc	0.9778	-0.188
MIMAT0000426	hsa-miR-132-3p	NM_177444	PPFIBP1	circRNA	chr12	27462006	27462027	NA	gcUGGUACCGACAUCUGACAAu	aaACUGAAGUUAAAGACUGUUu	1.0188	-0.14
MIMAT0000426	hsa-miR-132-3p	NM_177444	PPFIBP1	circRNA	chr12	27465929	27465951	NA	gcugguaccgaCA-UCUGACAAu	ggacuuguaagGUCAGACUGUUa	0.6202	-0.124
MIMAT0000426	hsa-miR-132-3p	NM_177444	PPFIBP1	circRNA	chr12	27466886	27466907	NA	gcugguaccgacAUCUGACAAu	gaacaggaaaacUUGACUGUUg	0.0958	-0.342
MIMAT0000426	hsa-miR-132-3p	NM_177444	PPFIBP1	circRNA	chr12	27479026	27479050	NA	gcugguaCCGACAU---CUGACAAu	aggggugGGUUGAACAGGACUGUUg	0.6034	-0.019
MIMAT0000426	hsa-miR-132-3p	NM_177444	PPFIBP1	circRNA	chr12	27483339	27483362	NA	gcugGUACCGACA--UCUGACAAu	guugCAUGAAUGUUAGGACUGUUa	1.092	0.002
MIMAT0000426	hsa-miR-132-3p	NM_177444	PPFIBP1	circRNA	chr12	27485748	27485769	NA	gcugGUACCGACAUCUGACAAu	uuuaUAAGCAUAUAGACUGUUg	0.7018	-0.138
MIMAT0000426	hsa-miR-132-3p	NM_030674	SLC38A1	circRNA	chr12	46187291	46187311	AGO1,AGO1-4,AGO2	gcUGGUACCGACAUCUGACAAu	gaAUC-UAACCGCAGACUGUUg	0.8714	0.204
MIMAT0000426	hsa-miR-132-3p	NM_030674	SLC38A1	circRNA	chr12	46263135	46263155	NA	gcUGGUACCGACAUCUGACAAu	caAUUAAGUCAG-AGACUGUUg	1.1552	-0.211
MIMAT0000426	hsa-miR-132-3p	NM_030674	SLC38A1	circRNA	chr12	46265332	46265353	NA	gcugguaccGACAUCUGACAAu	uccuucacaUUUUGGACUGUUg	0.0315	-0.068
MIMAT0000426	hsa-miR-132-3p	NM_015270	ADCY6	circRNA	chr12	48777191	48777209	AGO2	gcUGGUACCGACAUCUGACAAu	agAUCUUGG--G-GGACUGUUa	1.1497	5.709
MIMAT0000426	hsa-miR-132-3p	NM_001659	ARF3	circRNA	chr12	48938152	48938174	AGO1-4,AGO2	gcuGGUACCGA-CAUCUGACAAu	cauUUAUCUCUAGAUGACUGUUc	1.011	0.988
MIMAT0000426	hsa-miR-132-3p	NM_001126103	RACGAP1	circRNA	chr12	49999694	49999714	AGO2	gcugguaccGACAUCUGACAAu	caaaaacuaCAGU-GACUGUUc	0.7849	4.892
MIMAT0000426	hsa-miR-132-3p	NM_173595	ANKRD52	circRNA	chr12	56253024	56253047	AGO2	gcuGGUACC-GACA-UCUGACAAu	ucuCUUUGGAUUCUCUGACUGUUg	0.9157	4.986
MIMAT0000426	hsa-miR-132-3p	NM_004990	MARS	circRNA	chr12	57516260	57516284	AGO1-4,AGO2	gcUGGU-ACCGACA--UCUGACAAu	aaGCCAGCAGUUGUAGAGACUGUUa	1.2162	0.428
MIMAT0000426	hsa-miR-132-3p	NM_020762	SRGAP1	circRNA	chr12	64147232	64147252	AGO2	gcuGGUACCGACAUCUGACAAu	gcuUCCUGCUUGU-GACUGUUa	1.0898	4.106
MIMAT0000426	hsa-miR-132-3p	NM_007235	XPOT	circRNA	chr12	64420398	64420418	AGO1-4	gcuggUACCGACAUCUGACAAu	ggaagAAGCAUGU-GACUGUUu	1.0588	6.114
MIMAT0000426	hsa-miR-132-3p	NM_007235	XPOT	circRNA	chr12	64431591	64431612	AGO2	gcugguaccgACAUCUGACAAu	ccgaaguuuaUCUGGACUGUUu	0.476	5.388
MIMAT0000426	hsa-miR-132-3p	NM_018448	CAND1	circRNA	chr12	67312945	67312966	AGO2	gcugguaccgACAUCUGACAAu	uuuuccuucaUGGAGACUGUUu	0.6153	1.852
MIMAT0000426	hsa-miR-132-3p	NR_037615	CNOT2	circRNA	chr12	70354453	70354475	AGO2	gcugGUACCGACA-UCUGACAAu	aaugCAAGAAUAUCUGACUGUUu	0.5576	3.69
MIMAT0000426	hsa-miR-132-3p	NM_007043	KRR1	circRNA	chr12	75506871	75506893	AGO1-4	gcuGGUACCGACAU-CUGACAAu	gauCGAAGGCAGCAUGACUGUUu	0.9612	4.907
MIMAT0000426	hsa-miR-132-3p	NM_020841	OSBPL8	circRNA	chr12	76352363	76352385	AGO1-4,AGO2	gcuggUACCGAC-AUCUGACAAu	uuuuaAUUGAAGAUGGACUGUUg	0.5924	2.166
MIMAT0000426	hsa-miR-132-3p	NM_020841	OSBPL8	circRNA	chr12	76353768	76353792	AGO1	gcUGGUACCGACA--U-CUGACAAu	agAGCAGAGUUAUUCAUGACUGUUc	0.9734	0.891
MIMAT0000426	hsa-miR-132-3p	NM_001135805	SYT1	circRNA	chr12	79217563	79217583	AGO2	gcUGGUACCGACAUCUGACAAu	ucACCACUGUCG-CGACUGUUc	1.0666	1.671
MIMAT0000426	hsa-miR-132-3p	NM_001135805	SYT1	circRNA	chr12	79353545	79353568	AGO2	gcUGGU-ACCG-ACAUCUGACAAu	cuACUGCUGGUAAGCUGACUGUUg	1.2516	6.006
MIMAT0000426	hsa-miR-132-3p	NM_018082	POLR3B	circRNA	chr12	106504125	106504146	AGO2	gcuggUACC-GACAUCUGACAAu	gggaaAUGGAACGU-GACUGUUu	1.0255	6.601
MIMAT0000426	hsa-miR-132-3p	NM_014325	CORO1C	circRNA	chr12	108648971	108648991	AGO1-4,AGO2	gcuGGUACCGACAUCUGACAAu	aacCUAUUAUUAU-GACUGUUc	0.8304	4.837
MIMAT0000426	hsa-miR-132-3p	NM_002710	PPP1CC	circRNA	chr12	110724716	110724744	AGO1,AGO1-4,AGO2	gcUGGUACC----GACA---UCUGACAAu	aaACUAUGGAAAACUUUCACAGACUGUUu	0.9201	6.527
MIMAT0000426	hsa-miR-132-3p	NM_003959	HIP1R	circRNA	chr12	122862933	122862954	AGO2	gcuggUAC-CGACAUCUGACAAu	auaaaAUGCACU-UUGACUGUUu	0.9678	0.447
MIMAT0000426	hsa-miR-132-3p	NM_032656	DHX37	circRNA	chr12	124980579	124980602	AGO1	gcugguaCCGACAU--CUGACAAu	ccgugccGGCUGGGAUGACUGUUc	0.8606	-0.891
MIMAT0000426	hsa-miR-132-3p	NM_015114	ANKLE2	circRNA	chr12	132729959	132729979	AGO2	gcUGGUACCGACAUCUGACAAu	cuGUCUCGGAU-UUGACUGUUg	1.0377	1.703
MIMAT0000426	hsa-miR-132-3p	NM_003453	ZMYM2	circRNA	chr13	20051433	20051452	AGO1-4	gcugGUACCGACAUCUGACAAu	gcugCAAGG-UGU-GACUGUUg	0.9911	5.953
MIMAT0000426	hsa-miR-132-3p	NM_014089	NUPL1	circRNA	chr13	25340961	25340982	AGO1-4	gcUGGUACCGACAUCUGACAAu	caACUUUUGCCUCAGACUGUUc	1.1662	2.04
MIMAT0000426	hsa-miR-132-3p	NM_003045	SLC7A1	circRNA	chr13	29510025	29510046	AGO2	gcuggUAC-CGACAUCUGACAAu	gaaagAUGCACU-CAGACUGUUa	0.9678	0.306
MIMAT0000426	hsa-miR-132-3p	NM_003045	SLC7A1	circRNA	chr13	29514103	29514124	NA	gcugguaccGACAUCUGACAAu	gccuuccucCCGGGGACUGUUc	-0.0594	-0.355
MIMAT0000426	hsa-miR-132-3p	NM_015032	PDS5B	circRNA	chr13	32775374	32775398	AGO1,AGO1-4,AGO2	gcugguACCGACAU---CUGACAAu	uuaaacUGACAGUACCCGACUGUUu	0.7982	2.65
MIMAT0000426	hsa-miR-132-3p	NM_172373	ELF1	circRNA	chr13	40941018	40941040	AGO1-4	gcuGGUACCGACA---UCUGACAAu	uacCCA--GCUCUUCCGGACUGUUc	0.8459	3.747
MIMAT0000426	hsa-miR-132-3p	NM_016248	AKAP11	circRNA	chr13	42292449	42292470	AGO2	gcugguacCGACAUCUGACAAu	guguaacaGCAGAGGACUGUUu	0.5469	1.529
MIMAT0000426	hsa-miR-132-3p	NM_016248	AKAP11	circRNA	chr13	42320705	42320726	NA	gcugguAC-CGACAUCUGACAAu	uuuuucUGAGCACU-GACUGUUc	0.4278	0.305
MIMAT0000426	hsa-miR-132-3p	NM_015057	MYCBP2	circRNA	chr13	77044919	77044940	AGO1	gcugguaccgacAUCUGACAAu	ugguuuauuuccUAGACUGUUa	0	5.262
MIMAT0000426	hsa-miR-132-3p	NM_032813	TMTC4	circRNA	chr13	100625554	100625575	AGO2	gcugguaccgacaUCUGACAAu	gaaggaaauacccAGACUGUUa	0.2351	5.302
MIMAT0000426	hsa-miR-132-3p	NM_017664	ANKRD10	circRNA	chr13	110878867	110878888	AGO1-4	gcugguaccgacauCUGACAAu	caaaauauuuaacuGACUGUUg	-0.2273	0.965
MIMAT0000426	hsa-miR-132-3p	NM_015382	HECTD1	circRNA	chr14	31100658	31100679	AGO1,AGO1-4,AGO2	gcugguaccgacAUCUGACAAu	agguggucccacUUGACUGUUc	0.4557	3.043
MIMAT0000426	hsa-miR-132-3p	NM_015382	HECTD1	circRNA	chr14	31107191	31107212	AGO2	gcugguaccgACAUCUGACAAu	gcagaggucaUGUGGACUGUUc	0.4812	5.329
MIMAT0000426	hsa-miR-132-3p	NM_001030055	ARHGAP5	circRNA	chr14	32093565	32093587	AGO2	gcUGGUA-CCGACAUCUGACAAu	cuACCAUCUCCCAGAGACUGUUu	1.3341	3.24
MIMAT0000426	hsa-miR-132-3p	NM_138288	SPTSSA	circRNA	chr14	34434922	34434942	AGO1-4,AGO2	gcugguaccGACAUCUGACAAu	ucuuaaccuUUGU-GACUGUUu	0.5347	4.73
MIMAT0000426	hsa-miR-132-3p	NM_017658	KLHL28	circRNA	chr14	44945334	44945354	AGO2	gcUGGUACCGACAUCUGACAAu	uaGCUACCGAAG-AGACUGUUu	0.8072	4.582
MIMAT0000426	hsa-miR-132-3p	NM_017658	KLHL28	circRNA	chr14	44945360	44945381	AGO2	gcugguaccgacauCUGACAAu	aaauuguuuccaauGACUGUUu	0.3648	4.745
MIMAT0000426	hsa-miR-132-3p	NM_017658	KLHL28	circRNA	chr14	44945634	44945659	NA	gcUGGUACCGACAU----CUGACAAu	ggAGUAUGCCUAUACAGGGACUGUUu	1.2172	4.083
MIMAT0000426	hsa-miR-132-3p	NM_004713	NEMF	circRNA	chr14	49575481	49575502	NA	gcUGGUACCGACAUCUGACAAu	agACUGGACCUUCUGACUGUUa	1.0177	0.45
MIMAT0000426	hsa-miR-132-3p	NM_004713	NEMF	circRNA	chr14	49623120	49623144	NA	gcuGGUACCGACAU---CUGACAAu	aauCUAAUACUGAAAAUGACUGUUc	0.6818	1.331
MIMAT0000426	hsa-miR-132-3p	NM_004713	NEMF	circRNA	chr14	49631809	49631830	NA	gcugguaccgacaUCUGACAAu	aauaaucauaaagAGACUGUUa	-0.5455	0.032
MIMAT0000426	hsa-miR-132-3p	NM_004713	NEMF	circRNA	chr14	49653574	49653595	NA	gcuGGUACCGACAUCUGACAAu	uguCUCUGAAUUUCGACUGUUa	0.9734	0.386
MIMAT0000426	hsa-miR-132-3p	NM_004713	NEMF	circRNA	chr14	49664482	49664504	NA	gcuggUACCGA-CAUCUGACAAu	gcaaaAUAACUCUUAGACUGUUa	0.9279	0.205
MIMAT0000426	hsa-miR-132-3p	NM_004713	NEMF	circRNA	chr14	49673334	49673357	NA	gcuGGUACCGACA--UCUGACAAu	cacCCUUGGGAGUUGGGACUGUUc	1.1873	-0.119
MIMAT0000426	hsa-miR-132-3p	NM_004713	NEMF	circRNA	chr14	49674061	49674082	NA	gcugguaccgaCAUCUGACAAu	augagagaaaaGGAGACUGUUu	0.1471	-0.011
MIMAT0000426	hsa-miR-132-3p	NM_004713	NEMF	circRNA	chr14	49710103	49710123	NA	gcugguaccgACAUCUGACAAu	agaauaaaaaUG-AGACUGUUu	0.7771	0.527
MIMAT0000426	hsa-miR-132-3p	NM_004713	NEMF	circRNA	chr14	49751882	49751902	NA	gcugguaccgaCAUCUGACAAu	cacuuaacagaGU-GACUGUUu	0.3318	0.332
MIMAT0000426	hsa-miR-132-3p	NM_004713	NEMF	circRNA	chr14	49779084	49779106	NA	gcUGGUACCGA-CAUCUGACAAu	ggAUUAGAGAUAGUUGACUGUUa	1.1662	-0.238
MIMAT0000426	hsa-miR-132-3p	NM_004713	NEMF	circRNA	chr14	49825898	49825919	NA	gcugguaccgacaUCUGACAAu	uuaaaagaaguucAGACUGUUa	0.4557	4.998
MIMAT0000426	hsa-miR-132-3p	NM_004713	NEMF	circRNA	chr14	49828305	49828326	AGO1-4,AGO2	gcugguaccgacaUCUGACAAu	aagaaaacacaaaAGACUGUUg	0.2487	3.776
MIMAT0000426	hsa-miR-132-3p	NM_004124	GMFB	circRNA	chr14	54475524	54475545	NA	gcuggUACCGACAUCUGACAAu	gaaaaAAGUUGGUUGACUGUUu	0.8182	1.016
MIMAT0000426	hsa-miR-132-3p	NM_004124	GMFB	circRNA	chr14	54477468	54477490	AGO2	gcUGGUACCGACAU-CUGACAAu	uuAUGAUAGAAUUAUGACUGUUa	0.868	0.932
MIMAT0000426	hsa-miR-132-3p	NM_014924	ATG14	circRNA	chr14	55369243	55369263	AGO2	gcugguacCGACAUCUGACAAu	cuugcgguGCUG-AGACUGUUc	1.0455	-0.042
MIMAT0000426	hsa-miR-132-3p	NM_017420	SIX4	circRNA	chr14	60712055	60712076	AGO2	gcUGGUACCGACAUCUGACAAu	acACUCUGACACAUGACUGUUg	0.8747	0.821
MIMAT0000426	hsa-miR-132-3p	NM_005956	MTHFD1	circRNA	chr14	64415671	64415692	AGO1-4,AGO2	gcugguaccgacauCUGACAAu	gaggugaccucaauGACUGUUu	-0.7727	4.877
MIMAT0000426	hsa-miR-132-3p	NM_001242924	ZNF410	circRNA	chr14	73931842	73931862	AGO2	gcuGGUACCGACAUCUGACAAu	aguUCUUCAUUCU-GACUGUUg	0.8448	0.464
MIMAT0000426	hsa-miR-132-3p	NM_000428	LTBP2	circRNA	chr14	74501482	74501502	AGO1	gcUGGUACCGACAUCUGACAAu	ggGCUACACCUGU-GACUGUUu	1.2794	5.424
MIMAT0000426	hsa-miR-132-3p	NM_019589	YLPM1	circRNA	chr14	74809758	74809779	AGO2	gcUGGUACCGACAUCUGACAAu	ccACCAGUACAACAGACUGUUg	1.143	3.748
MIMAT0000426	hsa-miR-132-3p	NM_005197	FOXN3	circRNA	chr14	89159632	89159653	NA	gcuGGUACCGACAUCUGACAAu	gguUCAACAUUCAGGACUGUUu	0.8492	0.325
MIMAT0000426	hsa-miR-132-3p	NM_005197	FOXN3	circRNA	chr14	89160808	89160829	NA	gcugguaccgacauCUGACAAu	cagggacaaauucuGACUGUUg	0.2594	5.33
MIMAT0000426	hsa-miR-132-3p	NM_005197	FOXN3	circRNA	chr14	89161741	89161763	AGO2	gcuggUACC-GACAUCUGACAAu	acgagGUGGACGUUGGACUGUUc	0.7686	0.144
MIMAT0000426	hsa-miR-132-3p	hsa_circ_0000558	hsa_circ_002145	circRNA	chr14	89161741	89161763	AGO2	gcuggUACC-GACAUCUGACAAu	acgagGUGGACGUUGGACUGUUc	0.7686	0.144
MIMAT0000426	hsa-miR-132-3p	NM_001002860	BTBD7	circRNA	chr14	93240741	93240763	AGO2	gcugGUAC-CGACAUCUGACAAu	aaugUGUGAGCUAAGGACUGUUu	0.9722	1.863
MIMAT0000426	hsa-miR-132-3p	NM_032632	PAPOLA	circRNA	chr14	96566947	96566968	AGO1,AGO1-4,AGO2	gcUGGUACCGACA-UCUGACAAu	uaACC-UGGAGAUCAGACUGUUg	1.1375	3.999
MIMAT0000426	hsa-miR-132-3p	NM_017762	MTMR10	circRNA	chr15	30940134	30940155	AGO1-4,AGO2	gcugguaccgacAUCUGACAAu	auacuuucaaauUUGACUGUUu	0.4372	-0.288
MIMAT0000426	hsa-miR-132-3p	NM_003246	THBS1	circRNA	chr15	39584375	39584396	AGO1-4,AGO2	gcugguaccgacAUCUGACAAu	aauaacgaggaaUGGACUGUUg	0.0315	4.038
MIMAT0000426	hsa-miR-132-3p	NM_001013703	EIF2AK4	circRNA	chr15	39973605	39973624	AGO1	gcUGGUACCGACAUCUGACAAu	agAUUAU-GUUG-AGACUGUUa	1.45	3.064
MIMAT0000426	hsa-miR-132-3p	NM_001013703	EIF2AK4	circRNA	chr15	40016626	40016648	NA	gcugguaCCGAC-AUCUGACAAu	uagaggaGGUUGUUGGACUGUUg	0.5991	3.662
MIMAT0000426	hsa-miR-132-3p	NM_007236	CHP	circRNA	chr15	41280226	41280247	AGO2	gcugguaccgACAUCUGACAAu	guuagugcaaUGUUGACUGUUg	-0.008	0.811
MIMAT0000426	hsa-miR-132-3p	NM_007236	CHP	circRNA	chr15	41281228	41281248	AGO1-4	gcuGGUACCGACAUCUGACAAu	uguCCAAAGC-AUUGACUGUUg	1.0776	1.11
MIMAT0000426	hsa-miR-132-3p	NM_153260	LRRC57	circRNA	chr15	42543523	42543545	AGO1-4	gcugGUACCGACAU-CUGACAAu	uguaCAUAAAUGUGUGACUGUUu	1.1375	0.585
MIMAT0000426	hsa-miR-132-3p	NM_016396	CTDSPL2	circRNA	chr15	44447979	44448001	NA	gcuGGUA-CCGACAUCUGACAAu	ugcCCAUCCUCUCCAGACUGUUg	1.2594	0.689
MIMAT0000426	hsa-miR-132-3p	NM_016396	CTDSPL2	circRNA	chr15	44448901	44448922	NA	gcugguaccGACAUCUGACAAu	gcacagcuuCAGUGGACUGUUc	0.6833	2.873
MIMAT0000426	hsa-miR-132-3p	NM_016396	CTDSPL2	circRNA	chr15	44525492	44525513	AGO2	gcUGGU-ACCGACAUCUGACAAu	auGCCACAGGCU-CAGACUGUUu	1.3714	3.491
MIMAT0000426	hsa-miR-132-3p	NM_153618	SEMA6D	circRNA	chr15	47773417	47773438	AGO2	gcugGUACCGACAUCUGACAAu	ugcgCAACCCUGCUGACUGUUu	0.9346	1.51
MIMAT0000426	hsa-miR-132-3p	NM_002748	MAPK6	circRNA	chr15	52064628	52064648	AGO2	gcuggUACCGACAUCUGACAAu	gagugGUGG-GGAGGACUGUUu	0.6777	3.145
MIMAT0000426	hsa-miR-132-3p	NM_019600	FAM214A	circRNA	chr15	52608605	52608626	AGO1-4	gcugguaccgacaUCUGACAAu	gaagaaguauaaaAGACUGUUu	0.2351	1.218
MIMAT0000426	hsa-miR-132-3p	NM_019600	FAM214A	circRNA	chr15	52633895	52633916	NA	gcugguaccgacaUCUGACAAu	gcauuuuauauccAGACUGUUa	0.4679	0.439
MIMAT0000426	hsa-miR-132-3p	NM_019600	FAM214A	circRNA	chr15	52636300	52636322	NA	gcuggUACCGACAU--CUGACAAu	aaaggGUGG-UGCAAUGACUGUUa	0.9678	-0.04
MIMAT0000426	hsa-miR-132-3p	NM_019600	FAM214A	circRNA	chr15	52639521	52639541	NA	gcUGGUACCGACAUCUGACAAu	uuGCUAUUUC-CCAGACUGUUg	0.8636	0.359
MIMAT0000426	hsa-miR-132-3p	NM_019600	FAM214A	circRNA	chr15	52644870	52644893	NA	gcUGGUACCGACAU---CUGACAAu	cuAUAAU-CCUUUAAAUGACUGUUg	1.0221	-0.135
MIMAT0000426	hsa-miR-132-3p	NM_003922	HERC1	circRNA	chr15	63643475	63643498	AGO2	gcUGGUACCGACA--UCUGACAAu	acAUCACUCCUGUUCGGACUGUUg	1.1618	4.601
MIMAT0000426	hsa-miR-132-3p	NM_006305	ANP32A	circRNA	chr15	68780035	68780057	AGO1,AGO1-4,AGO2	gcuGGUACCGAC--AUCUGACAAu	uucCUAUUG-UGAUUUGACUGUUu	0.8492	4.277
MIMAT0000426	hsa-miR-132-3p	NM_024817	THSD4	circRNA	chr15	71777876	71777897	AGO1,AGO1-4	gcuGGUACCGACAUCUGACAAu	ucuCAAAGACAUUAGACUGUUu	0.8115	0.373
MIMAT0000426	hsa-miR-132-3p	NM_005744	ARIH1	circRNA	chr15	72503322	72503344	NA	gcugguacCGAC-AUCUGACAAu	uuaaggcaGCAGCUAGACUGUUu	0.6378	0.392
MIMAT0000426	hsa-miR-132-3p	NM_005744	ARIH1	circRNA	chr15	72509951	72509971	NA	gcugguacCGACAUCUGACAAu	gcuagaguGCAGU-GACUGUUc	0.5846	-0.265
MIMAT0000426	hsa-miR-132-3p	NM_005744	ARIH1	circRNA	chr15	72563394	72563408	AGO2	gcugguacCGACAUCUGACAAu	#NAME?	-0.4337	6.252
MIMAT0000426	hsa-miR-132-3p	NM_005744	ARIH1	circRNA	chr15	72586474	72586496	NA	gcuGGUACCG-ACAUCUGACAAu	auuUCAUUGUAACUGGACUGUUc	0.9612	3.564
MIMAT0000426	hsa-miR-132-3p	NM_025238	BTBD1	circRNA	chr15	83018150	83018171	AGO2	gcugguaccgacaUCUGACAAu	ccugcugcaagcaAGACUGUUu	0.1297	3.463
MIMAT0000426	hsa-miR-132-3p	NM_003870	IQGAP1	circRNA	chr15	90452814	90452837	AGO2	gcugGUACCGA--CAUCUGACAAu	agggUGUUGCUGAGAAGACUGUUu	1.0666	3.75
MIMAT0000426	hsa-miR-132-3p	NM_022769	CRTC3	circRNA	chr15	90643846	90643869	AGO2	gcUGG-UACCGAC-AUCUGACAAu	guACUGAGGGUUGCUGGACUGUUc	1.3214	-0.706
MIMAT0000426	hsa-miR-132-3p	NM_005861	STUB1	circRNA	chr16	682599	682621	AGO2	gcugguACC-GACAUCUGACAAu	ugcuguUGGACUCUGGACUGUUu	1.0443	0.661
MIMAT0000426	hsa-miR-132-3p	NM_020825	CRAMP1L	circRNA	chr16	1674941	1674963	AGO1-4	gcugguACCGACAU-CUGACAAu	ucaaacUCGAUGUGUGACUGUUu	0.8969	-0.858
MIMAT0000426	hsa-miR-132-3p	NM_004548	NDUFB10	circRNA	chr16	1961926	1961950	AGO2	gcugGUACC--GACAU-CUGACAAu	gcugUGUGGCUCUGUAUGACUGUUg	1.3408	-0.881
MIMAT0000426	hsa-miR-132-3p	NM_016292	TRAP1	circRNA	chr16	3690897	3690918	AGO2	gcugGUACCGACAU-CUGACAAu	cuugCA-GGCAGGACGACUGUUc	1.0898	0.092
MIMAT0000426	hsa-miR-132-3p	NM_014494	TNRC6A	circRNA	chr16	24823558	24823581	AGO1-4,AGO2	gcugguaCCGA--CAUCUGACAAu	ccggcugGGCUCCCUCGACUGUUc	0.9047	3.817
MIMAT0000426	hsa-miR-132-3p	NR_002453	LOC595101	circRNA	chr16	29457508	29457533	NA	gcuGGUA--CCGACAU--CUGACAAu	aucCCAUGAGGCAGGGGUGACUGUUa	1.0732	-0.788
MIMAT0000426	hsa-miR-132-3p	NR_002453	LOC595101	circRNA	chr16	29538367	29538391	NA	gcUGGU-ACCGAC--AUCUGACAAu	ggACAAUUGGUUGGAAAGACUGUUc	1.4733	5.266
MIMAT0000426	hsa-miR-132-3p	NM_001031827	BOLA2	circRNA	chr16	29580338	29580358	NA	gcuggUACCGACAUCUGACAAu	aucuaAUCUUUGU-GACUGUUu	0.742	0.223
MIMAT0000426	hsa-miR-132-3p	NR_002453	LOC595101	circRNA	chr16	29580338	29580358	NA	gcuggUACCGACAUCUGACAAu	aucuaAUCUUUGU-GACUGUUu	0.742	0.223
MIMAT0000426	hsa-miR-132-3p	TCONS_l2_00010452	TCONS_l2_00010452	circRNA	chr16	29580338	29580358	NA	gcuggUACCGACAUCUGACAAu	aucuaAUCUUUGU-GACUGUUu	0.742	0.223
MIMAT0000426	hsa-miR-132-3p	NM_001031827	BOLA2	circRNA	chr16	29592214	29592235	NA	gcugGUACCGACAUCUGACAAu	uuggUGUGGAAAAUGACUGUUg	0.6618	0.658
MIMAT0000426	hsa-miR-132-3p	NR_002453	LOC595101	circRNA	chr16	29592214	29592235	NA	gcugGUACCGACAUCUGACAAu	uuggUGUGGAAAAUGACUGUUg	0.6618	0.658
MIMAT0000426	hsa-miR-132-3p	TCONS_l2_00010452	TCONS_l2_00010452	circRNA	chr16	29592214	29592235	NA	gcugGUACCGACAUCUGACAAu	uuggUGUGGAAAAUGACUGUUg	0.6618	0.658
MIMAT0000426	hsa-miR-132-3p	NM_001031827	BOLA2	circRNA	chr16	29594329	29594351	NA	gcugguaCCGACAU-CUGACAAu	gagaugaGAUUGUGUGACUGUUg	0.4916	-0.09
MIMAT0000426	hsa-miR-132-3p	NR_002453	LOC595101	circRNA	chr16	29594329	29594351	NA	gcugguaCCGACAU-CUGACAAu	gagaugaGAUUGUGUGACUGUUg	0.4916	-0.09
MIMAT0000426	hsa-miR-132-3p	TCONS_l2_00010452	TCONS_l2_00010452	circRNA	chr16	29594329	29594351	NA	gcugguaCCGACAU-CUGACAAu	gagaugaGAUUGUGUGACUGUUg	0.4916	-0.09
MIMAT0000426	hsa-miR-132-3p	NM_001031827	BOLA2	circRNA	chr16	29616601	29616621	NA	gcugGUACCGACAUCUGACAAu	gggaCAGAGC-CUAGACUGUUu	0.9922	-0.048
MIMAT0000426	hsa-miR-132-3p	NR_002453	LOC595101	circRNA	chr16	29616601	29616621	NA	gcugGUACCGACAUCUGACAAu	gggaCAGAGC-CUAGACUGUUu	0.9922	-0.048
MIMAT0000426	hsa-miR-132-3p	TCONS_l2_00010452	TCONS_l2_00010452	circRNA	chr16	29616601	29616621	NA	gcugGUACCGACAUCUGACAAu	gggaCAGAGC-CUAGACUGUUu	0.9922	-0.048
MIMAT0000426	hsa-miR-132-3p	NM_001031827	BOLA2	circRNA	chr16	29676351	29676371	NA	gcUGGUACCGACAUCUGACAAu	ucAGUGUGGCAG-AGACUGUUu	1.3315	-0.149
MIMAT0000426	hsa-miR-132-3p	NR_002453	LOC595101	circRNA	chr16	29676351	29676371	NA	gcUGGUACCGACAUCUGACAAu	ucAGUGUGGCAG-AGACUGUUu	1.3315	-0.149
MIMAT0000426	hsa-miR-132-3p	TCONS_l2_00010452	TCONS_l2_00010452	circRNA	chr16	29676351	29676371	NA	gcUGGUACCGACAUCUGACAAu	ucAGUGUGGCAG-AGACUGUUu	1.3315	-0.149
MIMAT0000426	hsa-miR-132-3p	NM_001031827	BOLA2	circRNA	chr16	29793700	29793721	NA	gcuGGUACCGACAUCUGACAAu	gucCUGUGCAUUUAGACUGUUa	1.031	0.246
MIMAT0000426	hsa-miR-132-3p	NR_002453	LOC595101	circRNA	chr16	29793700	29793721	NA	gcuGGUACCGACAUCUGACAAu	gucCUGUGCAUUUAGACUGUUa	1.031	0.246
MIMAT0000426	hsa-miR-132-3p	TCONS_l2_00010452	TCONS_l2_00010452	circRNA	chr16	29793700	29793721	NA	gcuGGUACCGACAUCUGACAAu	gucCUGUGCAUUUAGACUGUUa	1.031	0.246
MIMAT0000426	hsa-miR-132-3p	NM_001031827	BOLA2	circRNA	chr16	29808242	29808265	NA	gcugGUACCGAC--AUCUGACAAu	ugcaCUUGUCUGACGUGACUGUUg	0.9412	3.598
MIMAT0000426	hsa-miR-132-3p	NR_002453	LOC595101	circRNA	chr16	29808242	29808265	NA	gcugGUACCGAC--AUCUGACAAu	ugcaCUUGUCUGACGUGACUGUUg	0.9412	3.598
MIMAT0000426	hsa-miR-132-3p	TCONS_l2_00010452	TCONS_l2_00010452	circRNA	chr16	29808242	29808265	NA	gcugGUACCGAC--AUCUGACAAu	ugcaCUUGUCUGACGUGACUGUUg	0.9412	3.598
MIMAT0000426	hsa-miR-132-3p	NM_001031827	BOLA2	circRNA	chr16	29823428	29823448	NA	gcugguaccgaCAUCUGACAAu	ugagaauaaaaGU-GACUGUUg	0.8148	-0.294
MIMAT0000426	hsa-miR-132-3p	NR_002453	LOC595101	circRNA	chr16	29823428	29823448	NA	gcugguaccgaCAUCUGACAAu	ugagaauaaaaGU-GACUGUUg	0.8148	-0.294
MIMAT0000426	hsa-miR-132-3p	TCONS_l2_00010452	TCONS_l2_00010452	circRNA	chr16	29823428	29823448	NA	gcugguaccgaCAUCUGACAAu	ugagaauaaaaGU-GACUGUUg	0.8148	-0.294
MIMAT0000426	hsa-miR-132-3p	NM_001031827	BOLA2	circRNA	chr16	29859315	29859334	NA	gcugguACC--GACA-UCUGACAAu	#NAME?	0.5451	2.424
MIMAT0000426	hsa-miR-132-3p	NR_002453	LOC595101	circRNA	chr16	29859315	29859334	NA	gcugguACC--GACA-UCUGACAAu	#NAME?	0.5451	2.424
MIMAT0000426	hsa-miR-132-3p	TCONS_l2_00010452	TCONS_l2_00010452	circRNA	chr16	29859315	29859334	NA	gcugguACC--GACA-UCUGACAAu	#NAME?	0.5451	2.424
MIMAT0000426	hsa-miR-132-3p	NM_001031827	BOLA2	circRNA	chr16	29859315	29859339	NA	gcugguACC--GACA-UCUGACAAu	ugcaguUGGCUCUGUGGGACUGUUc	1.1187	2.111
MIMAT0000426	hsa-miR-132-3p	NR_002453	LOC595101	circRNA	chr16	29859315	29859339	NA	gcugguACC--GACA-UCUGACAAu	ugcaguUGGCUCUGUGGGACUGUUc	1.1187	2.111
MIMAT0000426	hsa-miR-132-3p	TCONS_l2_00010452	TCONS_l2_00010452	circRNA	chr16	29859315	29859339	NA	gcugguACC--GACA-UCUGACAAu	ugcaguUGGCUCUGUGGGACUGUUc	1.1187	2.111
MIMAT0000426	hsa-miR-132-3p	NM_001031827	BOLA2	circRNA	chr16	29867787	29867808	NA	gcugguaccgacauCUGACAAu	ucaucuuccaaacuGACUGUUa	0.2539	0.624
MIMAT0000426	hsa-miR-132-3p	NR_002453	LOC595101	circRNA	chr16	29867787	29867808	NA	gcugguaccgacauCUGACAAu	ucaucuuccaaacuGACUGUUa	0.2539	0.624
MIMAT0000426	hsa-miR-132-3p	TCONS_l2_00010452	TCONS_l2_00010452	circRNA	chr16	29867787	29867808	NA	gcugguaccgacauCUGACAAu	ucaucuuccaaacuGACUGUUa	0.2539	0.624
MIMAT0000426	hsa-miR-132-3p	NM_001031827	BOLA2	circRNA	chr16	29880184	29880205	NA	gcUGGUACCGACAUCUGACAAu	ggGCGACAGCACAAGACUGUUu	0.9734	0.066
MIMAT0000426	hsa-miR-132-3p	NR_002453	LOC595101	circRNA	chr16	29880184	29880205	NA	gcUGGUACCGACAUCUGACAAu	ggGCGACAGCACAAGACUGUUu	0.9734	0.066
MIMAT0000426	hsa-miR-132-3p	TCONS_l2_00010452	TCONS_l2_00010452	circRNA	chr16	29880184	29880205	NA	gcUGGUACCGACAUCUGACAAu	ggGCGACAGCACAAGACUGUUu	0.9734	0.066
MIMAT0000426	hsa-miR-132-3p	NM_001031827	BOLA2	circRNA	chr16	29901055	29901081	NA	gcuGGUACCGA----C-AUCUGACAAu	gccCCCUGGCUCCCCGCUGGACUGUUu	1.007	0.241
MIMAT0000426	hsa-miR-132-3p	NR_002453	LOC595101	circRNA	chr16	29901055	29901081	NA	gcuGGUACCGA----C-AUCUGACAAu	gccCCCUGGCUCCCCGCUGGACUGUUu	1.007	0.241
MIMAT0000426	hsa-miR-132-3p	TCONS_l2_00010452	TCONS_l2_00010452	circRNA	chr16	29901055	29901081	NA	gcuGGUACCGA----C-AUCUGACAAu	gccCCCUGGCUCCCCGCUGGACUGUUu	1.007	0.241
MIMAT0000426	hsa-miR-132-3p	NM_001031827	BOLA2	circRNA	chr16	29902458	29902478	NA	gcuggUACCGACAUCUGACAAu	cuagaAU-GUUCUAGACUGUUg	1.2006	0.158
MIMAT0000426	hsa-miR-132-3p	NR_002453	LOC595101	circRNA	chr16	29902458	29902478	NA	gcuggUACCGACAUCUGACAAu	cuagaAU-GUUCUAGACUGUUg	1.2006	0.158
MIMAT0000426	hsa-miR-132-3p	TCONS_l2_00010452	TCONS_l2_00010452	circRNA	chr16	29902458	29902478	NA	gcuggUACCGACAUCUGACAAu	cuagaAU-GUUCUAGACUGUUg	1.2006	0.158
MIMAT0000426	hsa-miR-132-3p	NM_001031827	BOLA2	circRNA	chr16	29916577	29916596	NA	gcuGGUACCGACAUCUGACAAu	ccuCCACACCUG--GACUGUUg	1.0466	-0.097
MIMAT0000426	hsa-miR-132-3p	NR_002453	LOC595101	circRNA	chr16	29916577	29916596	NA	gcuGGUACCGACAUCUGACAAu	ccuCCACACCUG--GACUGUUg	1.0466	-0.097
MIMAT0000426	hsa-miR-132-3p	TCONS_l2_00010452	TCONS_l2_00010452	circRNA	chr16	29916577	29916596	NA	gcuGGUACCGACAUCUGACAAu	ccuCCACACCUG--GACUGUUg	1.0466	-0.097
MIMAT0000426	hsa-miR-132-3p	NM_001031827	BOLA2	circRNA	chr16	29931789	29931810	NA	gcugguaccGACAUCUGACAAu	cauuacacaCCGGGGACUGUUg	0.1679	-0.302
MIMAT0000426	hsa-miR-132-3p	NR_002453	LOC595101	circRNA	chr16	29931789	29931810	NA	gcugguaccGACAUCUGACAAu	cauuacacaCCGGGGACUGUUg	0.1679	-0.302
MIMAT0000426	hsa-miR-132-3p	TCONS_l2_00010452	TCONS_l2_00010452	circRNA	chr16	29931789	29931810	NA	gcugguaccGACAUCUGACAAu	cauuacacaCCGGGGACUGUUg	0.1679	-0.302
MIMAT0000426	hsa-miR-132-3p	NM_001031827	BOLA2	circRNA	chr16	29935069	29935092	NA	gcUGGUAC-CGA-CAUCUGACAAu	agAGUAUGUGUUAAUUGACUGUUu	1.2782	0.128
MIMAT0000426	hsa-miR-132-3p	NR_002453	LOC595101	circRNA	chr16	29935069	29935092	NA	gcUGGUAC-CGA-CAUCUGACAAu	agAGUAUGUGUUAAUUGACUGUUu	1.2782	0.128
MIMAT0000426	hsa-miR-132-3p	TCONS_l2_00010452	TCONS_l2_00010452	circRNA	chr16	29935069	29935092	NA	gcUGGUAC-CGA-CAUCUGACAAu	agAGUAUGUGUUAAUUGACUGUUu	1.2782	0.128
MIMAT0000426	hsa-miR-132-3p	NM_001031827	BOLA2	circRNA	chr16	29974211	29974232	NA	gcugguaccgACAUCUGACAAu	aucuggacuaUGAGGACUGUUa	-0.12	0.645
MIMAT0000426	hsa-miR-132-3p	NR_002453	LOC595101	circRNA	chr16	29974211	29974232	NA	gcugguaccgACAUCUGACAAu	aucuggacuaUGAGGACUGUUa	-0.12	0.645
MIMAT0000426	hsa-miR-132-3p	TCONS_l2_00010452	TCONS_l2_00010452	circRNA	chr16	29974211	29974232	NA	gcugguaccgACAUCUGACAAu	aucuggacuaUGAGGACUGUUa	-0.12	0.645
MIMAT0000426	hsa-miR-132-3p	NM_001031827	BOLA2	circRNA	chr16	30038893	30038914	NA	gcugguaccgacauCUGACAAu	uuuauucacuuccuGACUGUUu	-0.3849	0.042
MIMAT0000426	hsa-miR-132-3p	NR_002453	LOC595101	circRNA	chr16	30038893	30038914	NA	gcugguaccgacauCUGACAAu	uuuauucacuuccuGACUGUUu	-0.3849	0.042
MIMAT0000426	hsa-miR-132-3p	TCONS_l2_00010452	TCONS_l2_00010452	circRNA	chr16	30038893	30038914	NA	gcugguaccgacauCUGACAAu	uuuauucacuuccuGACUGUUu	-0.3849	0.042
MIMAT0000426	hsa-miR-132-3p	NM_001031827	BOLA2	circRNA	chr16	30041130	30041153	NA	gcuGGUAC--CGACAUCUGACAAu	agcCUGUGCAGCCUUGGACUGUUu	1.1474	-0.078
MIMAT0000426	hsa-miR-132-3p	NR_002453	LOC595101	circRNA	chr16	30041130	30041153	NA	gcuGGUAC--CGACAUCUGACAAu	agcCUGUGCAGCCUUGGACUGUUu	1.1474	-0.078
MIMAT0000426	hsa-miR-132-3p	TCONS_l2_00010452	TCONS_l2_00010452	circRNA	chr16	30041130	30041153	NA	gcuGGUAC--CGACAUCUGACAAu	agcCUGUGCAGCCUUGGACUGUUu	1.1474	-0.078
MIMAT0000426	hsa-miR-132-3p	NM_001031827	BOLA2	circRNA	chr16	30053749	30053770	NA	gcugguaccgacaUCUGACAAu	cccucucacccccAGACUGUUu	0.4412	-0.113
MIMAT0000426	hsa-miR-132-3p	NR_002453	LOC595101	circRNA	chr16	30053749	30053770	NA	gcugguaccgacaUCUGACAAu	cccucucacccccAGACUGUUu	0.4412	-0.113
MIMAT0000426	hsa-miR-132-3p	TCONS_l2_00010452	TCONS_l2_00010452	circRNA	chr16	30053749	30053770	NA	gcugguaccgacaUCUGACAAu	cccucucacccccAGACUGUUu	0.4412	-0.113
MIMAT0000426	hsa-miR-132-3p	NM_001031827	BOLA2	circRNA	chr16	30060474	30060498	NA	gcUGGUACCGA--C-AUCUGACAAu	aaACAAGGACUCCGCAAGACUGUUa	0.8825	0.685
MIMAT0000426	hsa-miR-132-3p	NR_002453	LOC595101	circRNA	chr16	30060474	30060498	NA	gcUGGUACCGA--C-AUCUGACAAu	aaACAAGGACUCCGCAAGACUGUUa	0.8825	0.685
MIMAT0000426	hsa-miR-132-3p	TCONS_l2_00010452	TCONS_l2_00010452	circRNA	chr16	30060474	30060498	NA	gcUGGUACCGA--C-AUCUGACAAu	aaACAAGGACUCCGCAAGACUGUUa	0.8825	0.685
MIMAT0000426	hsa-miR-132-3p	NM_001031827	BOLA2	circRNA	chr16	30077543	30077564	NA	gcugguaccgacauCUGACAAu	guaauuaaaccccuGACUGUUc	0.0797	-0.31
MIMAT0000426	hsa-miR-132-3p	NR_002453	LOC595101	circRNA	chr16	30077543	30077564	NA	gcugguaccgacauCUGACAAu	guaauuaaaccccuGACUGUUc	0.0797	-0.31
MIMAT0000426	hsa-miR-132-3p	TCONS_l2_00010452	TCONS_l2_00010452	circRNA	chr16	30077543	30077564	NA	gcugguaccgacauCUGACAAu	guaauuaaaccccuGACUGUUc	0.0797	-0.31
MIMAT0000426	hsa-miR-132-3p	NM_001031827	BOLA2	circRNA	chr16	30092833	30092854	AGO1-4	gcUGGUAC-CGACAUCUGACAAu	guGCCUUGUGGUG-AGACUGUUg	1.185	0.238
MIMAT0000426	hsa-miR-132-3p	NR_002453	LOC595101	circRNA	chr16	30092833	30092854	AGO1-4	gcUGGUAC-CGACAUCUGACAAu	guGCCUUGUGGUG-AGACUGUUg	1.185	0.238
MIMAT0000426	hsa-miR-132-3p	TCONS_l2_00010452	TCONS_l2_00010452	circRNA	chr16	30092833	30092854	AGO1-4	gcUGGUAC-CGACAUCUGACAAu	guGCCUUGUGGUG-AGACUGUUg	1.185	0.238
MIMAT0000426	hsa-miR-132-3p	NM_001031827	BOLA2	circRNA	chr16	30098948	30098970	NA	gcuggUAC-CGACAUCUGACAAu	uucuaAUGUCCGGCCGACUGUUg	0.5868	0.011
MIMAT0000426	hsa-miR-132-3p	NR_002453	LOC595101	circRNA	chr16	30098948	30098970	NA	gcuggUAC-CGACAUCUGACAAu	uucuaAUGUCCGGCCGACUGUUg	0.5868	0.011
MIMAT0000426	hsa-miR-132-3p	TCONS_l2_00010452	TCONS_l2_00010452	circRNA	chr16	30098948	30098970	NA	gcuggUAC-CGACAUCUGACAAu	uucuaAUGUCCGGCCGACUGUUg	0.5868	0.011
MIMAT0000426	hsa-miR-132-3p	NM_001031827	BOLA2	circRNA	chr16	30114670	30114691	NA	gcugguaccgacaUCUGACAAu	ccccucucccgccAGACUGUUa	0.6708	1.307
MIMAT0000426	hsa-miR-132-3p	NR_002453	LOC595101	circRNA	chr16	30114670	30114691	NA	gcugguaccgacaUCUGACAAu	ccccucucccgccAGACUGUUa	0.6708	1.307
MIMAT0000426	hsa-miR-132-3p	TCONS_l2_00010452	TCONS_l2_00010452	circRNA	chr16	30114670	30114691	NA	gcugguaccgacaUCUGACAAu	ccccucucccgccAGACUGUUa	0.6708	1.307
MIMAT0000426	hsa-miR-132-3p	NM_001031827	BOLA2	circRNA	chr16	30158716	30158737	NA	gcUGGUACCGACAUCUGACAAu	cgGCAACAGAGGGAGACUGUUg	1.0909	-0.015
MIMAT0000426	hsa-miR-132-3p	NR_002453	LOC595101	circRNA	chr16	30158716	30158737	NA	gcUGGUACCGACAUCUGACAAu	cgGCAACAGAGGGAGACUGUUg	1.0909	-0.015
MIMAT0000426	hsa-miR-132-3p	TCONS_l2_00010452	TCONS_l2_00010452	circRNA	chr16	30158716	30158737	NA	gcUGGUACCGACAUCUGACAAu	cgGCAACAGAGGGAGACUGUUg	1.0909	-0.015
MIMAT0000426	hsa-miR-132-3p	NR_002453	LOC595101	circRNA	chr16	30196850	30196875	NA	gcuGGUA--CCGACAU--CUGACAAu	aucCCAUGAGGCAGGGGUGACUGUUa	1.0732	-1.008
MIMAT0000426	hsa-miR-132-3p	TCONS_l2_00010452	TCONS_l2_00010452	circRNA	chr16	30196850	30196875	NA	gcuGGUA--CCGACAU--CUGACAAu	aucCCAUGAGGCAGGGGUGACUGUUa	1.0732	-1.008
MIMAT0000426	hsa-miR-132-3p	NR_002453	LOC595101	circRNA	chr16	30278353	30278377	NA	gcUGGU-ACCGAC--AUCUGACAAu	ggACAAUUGGUUGGAAAGACUGUUc	1.4733	5.265
MIMAT0000426	hsa-miR-132-3p	TCONS_l2_00010452	TCONS_l2_00010452	circRNA	chr16	30278353	30278377	NA	gcUGGU-ACCGAC--AUCUGACAAu	ggACAAUUGGUUGGAAAGACUGUUc	1.4733	5.265
MIMAT0000426	hsa-miR-132-3p	NM_006662	SRCAP	circRNA	chr16	30723799	30723820	AGO1-4,AGO2	gcuGGUACCGACAUCUGACAAu	aucUCAGCCCCCUUGACUGUUu	0.5964	0.441
MIMAT0000426	hsa-miR-132-3p	NM_001001436	C16orf87	circRNA	chr16	46802772	46802792	AGO2	gcugguaCCGACAUCUGACAAu	cuguguaGGCU-UGGACUGUUc	0.8846	1.048
MIMAT0000426	hsa-miR-132-3p	NM_005880	DNAJA2	circRNA	chr16	46956826	46956846	AGO1,AGO1-4	gcUGGUACCGACAUCUGACAAu	acAUCUUCAUU-UUGACUGUUc	0.826	3.508
MIMAT0000426	hsa-miR-132-3p	NM_006141	DYNC1LI2	circRNA	chr16	66721407	66721430	AGO1-4	gcUG-GUACCGA-CAUCUGACAAu	guACACUUGUAUGGUAGACUGUUa	1.1286	2.468
MIMAT0000426	hsa-miR-132-3p	NM_001100624	CENPN	circRNA	chr16	81011935	81011955	AGO2	gcuggUACCGACAUCUGACAAu	aagagAUGGAUG-AGACUGUUg	1.0336	2.424
MIMAT0000426	hsa-miR-132-3p	NM_022041	GAN	circRNA	chr16	81356961	81356986	AGO2	gcUGGUACCGACAU----CUGACAAu	cuACUCUGAGUGCAUCGUGACUGUUg	0.9578	4.592
MIMAT0000426	hsa-miR-132-3p	NM_001537	HSBP1	circRNA	chr16	83811846	83811870	AGO1,AGO2	gcuGGUACCGACAU---CUGACAAu	aauUCUUGGCACAACGUGACUGUUg	0.7727	0.498
MIMAT0000426	hsa-miR-132-3p	NM_005153	USP10	circRNA	chr16	84719523	84719544	NA	gcUGGUACCGA-CAUCUGACAAu	ugGCCA-GGUUCGAGGACUGUUg	1.4146	-0.121
MIMAT0000426	hsa-miR-132-3p	NM_005153	USP10	circRNA	chr16	84779274	84779300	AGO2	gcUGGU--ACCGAC---AUCUGACAAu	aaAUCAUUUGGUUGAAACAGACUGUUg	1.123	1.536
MIMAT0000426	hsa-miR-132-3p	NM_016823	CRK	circRNA	chr17	1423101	1423122	AGO2	gcuggUACCGACAUCUGACAAu	aucaaAUGGCGACAGACUGUUc	1.0174	1.418
MIMAT0000426	hsa-miR-132-3p	NM_001135642	INPP5K	circRNA	chr17	1494611	1494636	AGO2	gcugguACCGACA----UCUGACAAu	cauggcUGGCUGUUUUGUGACUGUUa	1.2079	0.5
MIMAT0000426	hsa-miR-132-3p	NM_001135642	INPP5K	circRNA	chr17	1515441	1515465	NA	gcugguacCGACAU---CUGACAAu	gaagagcuGCUGUGACUGACUGUUc	0.8167	0.098
MIMAT0000426	hsa-miR-132-3p	NM_006445	PRPF8	circRNA	chr17	1676579	1676599	AGO2	gcUGGUACCGACAUCUGACAAu	ccACUGUGG-ACAAGACUGUUu	1.2971	6.065
MIMAT0000426	hsa-miR-132-3p	NM_004489	GPS2	circRNA	chr17	7314110	7314131	AGO1	gcugguaccgacauCUGACAAu	uaccagcagagccuGACUGUUc	0.1685	3.387
MIMAT0000426	hsa-miR-132-3p	NM_012393	PFAS	circRNA	chr17	8270255	8270279	AGO2	gcuGGU-ACCGAC--AUCUGACAAu	ucuUCACUUACUGCAUUGACUGUUg	0.8515	-0.48
MIMAT0000426	hsa-miR-132-3p	NM_003010	MAP2K4	circRNA	chr17	12107790	12107800	AGO2	gcugguaccgaCAUCUGACAAu	#NAME?	-1.2776	7.166
MIMAT0000426	hsa-miR-132-3p	NM_001303	COX10	circRNA	chr17	14207097	14207117	AGO2	gcugguACCGACAUCUGACAAu	aggagcUCGC-GGAGACUGUUc	0.7583	4.21
MIMAT0000426	hsa-miR-132-3p	NM_002018	FLII	circRNA	chr17	18247802	18247823	AGO2	gcugguaccGACAUCUGACAAu	gcguguacaUUCUGGACUGUUg	0.0315	4.575
MIMAT0000426	hsa-miR-132-3p	NM_033198	PIGS	circRNA	chr17	28553924	28553944	AGO2	gcuGGUACCGACAUCUGACAAu	ccuCUGUGGC-AAGGACUGUUu	1.286	0.32
MIMAT0000426	hsa-miR-132-3p	NM_020791	TAOK1	circRNA	chr17	29550298	29550319	AGO1-4,AGO2	gcugguaccgacaUCUGACAAu	acauaacuuccccGGACUGUUc	0.4557	1.47
MIMAT0000426	hsa-miR-132-3p	NM_033389	SSH2	circRNA	chr17	29626212	29626231	AGO1,AGO2	gcUGGUACCGACAUCUGACAAu	agACUCU-CCUCU-GACUGUUa	1.1419	1.333
MIMAT0000426	hsa-miR-132-3p	NM_033389	SSH2	circRNA	chr17	29628417	29628438	NA	gcUGGUACCGACAUCUGACAAu	ggACCAAAGUUUUGGACUGUUc	1.6068	-0.104
MIMAT0000426	hsa-miR-132-3p	NM_013975	LIG3	circRNA	chr17	34991004	34991028	AGO2	gcUGGUAC-CG--ACAUCUGACAAu	cuGCCAGGAGUCAUUAAGACUGUUu	1.112	4.844
MIMAT0000426	hsa-miR-132-3p	NM_004774	MED1	circRNA	chr17	39406080	39406101	AGO2	gcugguaccGACAUCUGACAAu	auagaaaucCAGGAGACUGUUu	0.6375	1.791
MIMAT0000426	hsa-miR-132-3p	NM_007359	CASC3	circRNA	chr17	40163703	40163725	AGO2	gcUGGUACCGA-CA-UCUGACAAu	ugGCCG-GUCUGGUGAGACUGUUa	1.3402	1.581
MIMAT0000426	hsa-miR-132-3p	NM_007300	BRCA1	circRNA	chr17	43044429	43044450	AGO1,AGO2	gcuGGUACCGACAUCUGACAAu	aacCCAUUAUCCAGGACUGUUu	0.8969	1.126
MIMAT0000426	hsa-miR-132-3p	NM_007300	BRCA1	circRNA	chr17	43092170	43092190	AGO1-4	gcuggUACCGACAUCUGACAAu	aagaaGUAGUU-CAGACUGUUa	0.5735	0.22
MIMAT0000426	hsa-miR-132-3p	NM_006807	CBX1	circRNA	chr17	48070811	48070835	AGO1-4,AGO2	gcUGGUACCGACA---UCUGACAAu	aaAUAAGGACUGUGAGAGACUGUUu	1.1308	0.909
MIMAT0000426	hsa-miR-132-3p	NM_006546	IGF2BP1	circRNA	chr17	49053869	49053890	AGO1-4	gcuGGUACCGACAUCUGACAAu	cauUCAAACCACUCGACUGUUu	0.7661	0.2
MIMAT0000426	hsa-miR-132-3p	NM_001145365	ZNF652	circRNA	chr17	49290942	49290965	NA	gcugGUA-CCGACAU-CUGACAAu	uugaCAUGGGCUGUGUGACUGUUu	1.6277	-0.24
MIMAT0000426	hsa-miR-132-3p	NM_001145365	ZNF652	circRNA	chr17	49291200	49291221	NA	gcugGUACCGACAUCUGACAAu	uguaCAGGACUCAAGACUGUUu	1.0565	0.336
MIMAT0000426	hsa-miR-132-3p	NM_001145365	ZNF652	circRNA	chr17	49296142	49296162	AGO2	gcuGGUACCGACAUCUGACAAu	auuCCUUGCAUAU-GACUGUUa	0.8226	1.011
MIMAT0000426	hsa-miR-132-3p	NM_000088	COL1A1	circRNA	chr17	50184744	50184767	AGO2	gcugguaCCGAC--AUCUGACAAu	agggcugGGCGGGAGAGACUGUUc	0.8847	0.837
MIMAT0000426	hsa-miR-132-3p	NM_022167	XYLT2	circRNA	chr17	50358432	50358453	AGO1-4,AGO2	gcUGGUACCGACAUCUGACAAu	cgGCCAGGGCCCUGGACUGUUc	1.7006	4.621
MIMAT0000426	hsa-miR-132-3p	NM_052855	ANKRD40	circRNA	chr17	50693237	50693255	AGO1-4,AGO2	gcugGUACCGACAUCUGACAAu	ugugCAUUGCU---GACUGUUc	1.0532	1.535
MIMAT0000426	hsa-miR-132-3p	NM_005486	TOM1L1	circRNA	chr17	54914705	54914726	AGO2	gcuGGUACCGACAUCUGACAAu	gcuCCAAAGAACUCGACUGUUa	0.7084	0.636
MIMAT0000426	hsa-miR-132-3p	NM_005486	TOM1L1	circRNA	chr17	54945610	54945631	NA	gcugguaccgacauCUGACAAu	uguucaaguucaccGACUGUUu	0.5188	0.087
MIMAT0000426	hsa-miR-132-3p	NM_080677	DYNLL2	circRNA	chr17	58089327	58089347	AGO1-4,AGO2	gcugGUACCGACAUCUGACAAu	gcggCGUUGCUG-GGACUGUUu	1.0976	2.816
MIMAT0000426	hsa-miR-132-3p	NM_004859	CLTC	circRNA	chr17	59674734	59674756	AGO1-4,AGO2	gcUGGU-ACCGACAUCUGACAAu	ggAUUACUUGAUGUUGACUGUUc	1.388	5.939
MIMAT0000426	hsa-miR-132-3p	NM_005121	MED13	circRNA	chr17	61966610	61966630	NA	gcUGGUACCGACAUCUGACAAu	agACC-UGUUUCUCGACUGUUa	1.4146	4.158
MIMAT0000426	hsa-miR-132-3p	NM_005121	MED13	circRNA	chr17	61982317	61982336	AGO2	gcugguacCGACAUCUGACAAu	guugaagaGC-GU-GACUGUUg	0.5391	4.724
MIMAT0000426	hsa-miR-132-3p	NM_005121	MED13	circRNA	chr17	61984223	61984245	AGO1-4,AGO2	gcUGGUA-CCGACAUCUGACAAu	uuACCGUCAGAGUUGGACUGUUg	1.0399	4.598
MIMAT0000426	hsa-miR-132-3p	NM_002816	PSMD12	circRNA	chr17	67340786	67340807	AGO1-4	gcugguaccgacaUCUGACAAu	agucauuaaaaaaAGACUGUUa	0.4812	1.958
MIMAT0000426	hsa-miR-132-3p	NM_001002033	HN1	circRNA	chr17	75135278	75135296	AGO2	gcUGGUACCGACAUCUGACAAu	ucACAAU-CCUG--GACUGUUg	1.0243	1.95
MIMAT0000426	hsa-miR-132-3p	NM_016185	HN1	circRNA	chr17	75135278	75135296	AGO2	gcUGGUACCGACAUCUGACAAu	ucACAAU-CCUG--GACUGUUg	1.0243	1.95
MIMAT0000426	hsa-miR-132-3p	NR_038108	LOC100507246	circRNA	chr17	76564708	76564729	AGO1-4,AGO2	gcuggUACC-GACAUCUGACAAu	cuaggAUGGAUUGU-GACUGUUg	1.5078	0.155
MIMAT0000426	hsa-miR-132-3p	NR_038108	LOC100507246	circRNA	chr17	76564811	76564830	AGO1-4,AGO2	gcUGGUACCGACAUCUGACAAu	agACCAAGGAGG--GACUGUUu	1.3718	0.31
MIMAT0000426	hsa-miR-132-3p	NM_020914	RNF213	circRNA	chr17	80393982	80394003	AGO1-4,AGO2	gcugguaccgacaUCUGACAAu	gugaaaaacuaccAGACUGUUu	-0.0174	-0.077
MIMAT0000426	hsa-miR-132-3p	NM_001007559	SS18	circRNA	chr18	26018059	26018083	AGO1-4,AGO2	gcUGGUACCGA---CAUCUGACAAu	gaACUGUGUUUCAAAUGGACUGUUa	1.0299	2.611
MIMAT0000426	hsa-miR-132-3p	NM_016097	IER3IP1	circRNA	chr18	47155358	47155379	AGO2	gcUGGUACCGACAUCUGACAAu	guACUACCCAAGAAGACUGUUu	0.6833	-0.275
MIMAT0000426	hsa-miR-132-3p	NM_016097	IER3IP1	circRNA	chr18	47155878	47155900	AGO2	gcuggUACCGAC-AUCUGACAAu	guuaaAAGGGUGCAAGACUGUUg	0.6943	0.777
MIMAT0000426	hsa-miR-132-3p	NM_005359	SMAD4	circRNA	chr18	51058150	51058171	AGO1,AGO2	gcUGGUACCGACAU-CUGACAAu	caGCCAUAG-UGAAGGACUGUUg	1.46	3.906
MIMAT0000426	hsa-miR-132-3p	NM_005359	SMAD4	circRNA	chr18	51079173	51079194	AGO2	gcuGGUACCGACAUCUGACAAu	uauUCCUAGUGGAUGACUGUUg	0.7206	0.637
MIMAT0000426	hsa-miR-132-3p	NM_021127	PMAIP1	circRNA	chr18	59900060	59900082	AGO1	gcuGGUACCGACAU-CUGACAAu	cauCCCUGCCUGCAGGACUGUUc	1.3425	-0.71
MIMAT0000426	hsa-miR-132-3p	NM_002035	KDSR	circRNA	chr18	63331753	63331774	AGO2	gcuGGUACCGACAUCUGACAAu	accCCUUGGAAGAAGACUGUUu	1.0709	0.323
MIMAT0000426	hsa-miR-132-3p	NM_005035	POLRMT	circRNA	chr19	617814	617838	AGO2	gcuGGUACCGACAU---CUGACAAu	ccuUCGUCUCUGUGCACGACUGUUa	1.1575	4.322
MIMAT0000426	hsa-miR-132-3p	NM_177401	MIDN	circRNA	chr19	1257852	1257872	AGO1,AGO2	gcUGGUACCGACAUCUGACAAu	aaGCCAACG-AGGGGACUGUUu	0.9302	-0.286
MIMAT0000426	hsa-miR-132-3p	NM_005968	HNRNPM	circRNA	chr19	8488996	8489020	AGO1	gcUGGUACCGA---CAUCUGACAAu	ugACUGGGGUUCCAUUUGACUGUUu	1.0565	2.729
MIMAT0000426	hsa-miR-132-3p	NM_152289	ZNF561	circRNA	chr19	9636094	9636113	NA	gcUGGUACCGACAUCUGACAAu	ccACCUU--UUGCUGACUGUUu	1.1042	-0.06
MIMAT0000426	hsa-miR-132-3p	NM_152289	ZNF561	circRNA	chr19	9641860	9641879	NA	gcUGGUACCGACAUCUGACAAu	ccACCCU--UUGCUGACUGUUu	1.1042	0.082
MIMAT0000426	hsa-miR-132-3p	NM_001130031	ZNF562	circRNA	chr19	9652223	9652244	AGO2	gcugguaccgacAUCUGACAAu	agugugacaaccUUGACUGUUc	-0.2486	0.078
MIMAT0000426	hsa-miR-132-3p	NM_152289	ZNF561	circRNA	chr19	9652223	9652244	AGO2	gcugguaccgacAUCUGACAAu	agugugacaaccUUGACUGUUc	-0.2486	0.078
MIMAT0000426	hsa-miR-132-3p	NM_203500	KEAP1	circRNA	chr19	10491715	10491736	AGO2	gcuGGUACCGACAUCUGACAAu	acuCCAGCGCCCUGGACUGUUa	1.0255	3.28
MIMAT0000426	hsa-miR-132-3p	NM_002501	NFIX	circRNA	chr19	13073424	13073446	AGO2	gcuGGUACCGACAU-CUGACAAu	cacUUAAGUUUCCAGGACUGUUu	0.8903	5.482
MIMAT0000426	hsa-miR-132-3p	NM_000175	GPI	circRNA	chr19	34400532	34400553	AGO2	gcUGGUACCGACAUCUGACAAu	ucACCAAAUCCCAAGACUGUUu	0.9878	-0.238
MIMAT0000426	hsa-miR-132-3p	NM_001184722	GPI	circRNA	chr19	34400532	34400553	AGO2	gcUGGUACCGACAUCUGACAAu	ucACCAAAUCCCAAGACUGUUu	0.9878	-0.238
MIMAT0000426	hsa-miR-132-3p	NM_005499	UBA2	circRNA	chr19	34458888	34458907	AGO2	gcuGGUACCGACAUCUGACAAu	uguCCAU-AAAGU-GACUGUUc	1.0898	4.162
MIMAT0000426	hsa-miR-132-3p	NM_001410	MEGF8	circRNA	chr19	42376718	42376742	AGO2	gcugguaCCGACAU---CUGACAAu	uggugcgGGCCGGAAGGGACUGUUg	0.5414	2.723
MIMAT0000426	hsa-miR-132-3p	hsa_circ_0000938	hsa_circ_000898	circRNA	chr19	44071457	44071476	NA	gcUGGUACCGACAUCUGACAAu	gaACC-UGUCU-UUGACUGUUg	1.2061	0.174
MIMAT0000426	hsa-miR-132-3p	hsa_circ_0000938	hsa_circ_000898	circRNA	chr19	44073346	44073367	NA	gcuGGUA-CCGACAUCUGACAAu	ggcUUAUGGGCU-UGGACUGUUc	1.5243	-0.148
MIMAT0000426	hsa-miR-132-3p	hsa_circ_0000938	hsa_circ_000898	circRNA	chr19	44096174	44096197	AGO1	gcUGGUACCGA-CAU-CUGACAAu	uuAUUAUUUUUCCUAUGACUGUUu	1.011	-0.218
MIMAT0000426	hsa-miR-132-3p	NM_012423	RPL13A	circRNA	chr19	49491812	49491833	AGO1,AGO1-4,AGO2	gcugguaccgacaUCUGACAAu	cugagcccaauaaAGACUGUUa	-0.0139	2.758
MIMAT0000426	hsa-miR-132-3p	NM_207333	ZNF320	circRNA	chr19	52894185	52894207	AGO1	gcUGGUACCGAC-AUCUGACAAu	ucACCAUAUUGGCCAGACUGUUc	1.2698	-0.067
MIMAT0000426	hsa-miR-132-3p	hsa_circ_0000962	hsa_circ_001634	circRNA	chr19	57215834	57215857	NA	gcuGGUACCGAC-A-UCUGACAAu	guuCCAUGUUUGAUCUGACUGUUu	1.3385	-0.421
MIMAT0000426	hsa-miR-132-3p	hsa_circ_0000962	hsa_circ_001634	circRNA	chr19	57220259	57220280	AGO2	gcUGGUACCGACAUCUGACAAu	cgACAAUACAUCUUGACUGUUu	1.317	-0.183
MIMAT0000426	hsa-miR-132-3p	hsa_circ_0000962	hsa_circ_001634	circRNA	chr19	57239939	57239959	NA	gcuGGUACCGACAUCUGACAAu	gcuCUGUCGC-CCAGACUGUUc	0.868	-0.339
MIMAT0000426	hsa-miR-132-3p	hsa_circ_0000962	hsa_circ_001634	circRNA	chr19	57241314	57241338	NA	gcugguaccGACAU---CUGACAAu	ggacuugauUUGUAACUGACUGUUc	0.9638	-0.054
MIMAT0000426	hsa-miR-132-3p	NM_138347	ZNF551	circRNA	chr19	57682135	57682156	AGO2	gcUGGUACCGACAUCUGACAAu	agGCCCGGGAUAGGGACUGUUg	1.1019	-0.781
MIMAT0000426	hsa-miR-132-3p	NM_138347	ZNF551	circRNA	chr19	57703691	57703715	NA	gcugguACCGACA---UCUGACAAu	agcagcUGGCCUUCAAGGACUGUUu	0.7605	-0.852
MIMAT0000426	hsa-miR-132-3p	NM_138347	ZNF551	circRNA	chr19	57721932	57721952	NA	gcUGGUACCGACAUCUGACAAu	ccAGUAGGGC-CUUGACUGUUa	1.1497	-0.736
MIMAT0000426	hsa-miR-132-3p	NM_138347	ZNF551	circRNA	chr19	57739404	57739425	NA	gcugguaccgaCAUCUGACAAu	ugggaaaugaaGAAGACUGUUu	0.6375	-0.223
MIMAT0000426	hsa-miR-132-3p	NM_138347	ZNF551	circRNA	chr19	57746207	57746229	NA	gcugguaCCGAC-AUCUGACAAu	auuuugcGACUGAAAGACUGUUc	0.4461	-0.173
MIMAT0000426	hsa-miR-132-3p	NM_138347	ZNF551	circRNA	chr19	57748371	57748393	NA	gcuggUACCGACAU-CUGACAAu	ugcaaAUAUCAGGAUGACUGUUa	0.7395	-0.259
MIMAT0000426	hsa-miR-132-3p	NM_138347	ZNF551	circRNA	chr19	57750972	57750991	NA	gcuGGUACCGACAUCUGACAAu	uccCCAUGGC--AAGACUGUUu	1.5822	-1.422
MIMAT0000426	hsa-miR-132-3p	NM_174856	IDH3B	circRNA	chr20	2658588	2658610	AGO2	gcuGGUA-CCGACAUCUGACAAu	cuuCCUUAGGGGACAGACUGUUg	0.9656	0
MIMAT0000426	hsa-miR-132-3p	NM_021873	CDC25B	circRNA	chr20	3805582	3805603	AGO1-4	gcugGUACCGACAUCUGACAAu	aggaCACUUCCGUAGACUGUUu	0.9667	0.089
MIMAT0000426	hsa-miR-132-3p	NM_003092	SNRPB2	circRNA	chr20	16741389	16741414	NA	gcUGGUACCGA-CAU---CUGACAAu	ucACAGAAGCUAGUAGAUGACUGUUg	1.072	-0.399
MIMAT0000426	hsa-miR-132-3p	NM_003092	SNRPB2	circRNA	chr20	16741638	16741659	AGO3	gcuGGUACCGACAUCUGACAAu	ccuUCAUGAGGCAGGACUGUUc	1.0854	-0.277
MIMAT0000426	hsa-miR-132-3p	NM_014071	NCOA6	circRNA	chr20	34715147	34715168	AGO2	gcugguaccgacaUCUGACAAu	aauggggaaagcaGGACUGUUg	-0.5909	1.09
MIMAT0000426	hsa-miR-132-3p	NM_032013	NDRG3	circRNA	chr20	36651859	36651880	AGO2	gcugguaccgacaUCUGACAAu	gggcuuuucagacAGACUGUUu	0.4812	0.889
MIMAT0000426	hsa-miR-132-3p	NM_001167822	BLCAP	circRNA	chr20	37518310	37518329	AGO1,AGO1-4,AGO2	gcUGGUACCGACAUCUGACAAu	gaAACAUGUCU-U-GACUGUUa	1.2594	0.737
MIMAT0000426	hsa-miR-132-3p	NM_006811	SERINC3	circRNA	chr20	44503844	44503865	AGO1,AGO2	gcUGGUACCGACAUCUGACAAu	agAUAAUUUUAUUGGACUGUUu	1.0565	1.532
MIMAT0000426	hsa-miR-132-3p	NM_198941	SERINC3	circRNA	chr20	44503844	44503865	AGO1,AGO2	gcUGGUACCGACAUCUGACAAu	agAUAAUUUUAUUGGACUGUUu	1.0565	1.532
MIMAT0000426	hsa-miR-132-3p	NM_199203	TMEM189-UBE2V1	circRNA	chr20	50096789	50096813	AGO1-4	gcuGGUACCG--ACA-UCUGACAAu	aguCCCUCGCAAUUUCCGACUGUUg	0.9013	6.166
MIMAT0000426	hsa-miR-132-3p	NM_006045	ATP9A	circRNA	chr20	51597129	51597149	AGO2	gcUGGUACCGACAUCUGACAAu	ggGCCAUGUCAGU-GACUGUUg	1.6633	0.168
MIMAT0000426	hsa-miR-132-3p	NM_025219	DNAJC5	circRNA	chr20	63931140	63931160	NA	gcugguacCGACAUCUGACAAu	ugguggcaGCUG-GGACUGUUg	0.7482	1.113
MIMAT0000426	hsa-miR-132-3p	NM_025219	DNAJC5	circRNA	chr20	63934214	63934235	AGO2	gcugguaccgaCAUCUGACAAu	cucuuucuugaGUGGACUGUUu	0.0909	-0.729
MIMAT0000426	hsa-miR-132-3p	TCONS_l2_00017148	TCONS_l2_00017148	circRNA	chr21	14885444	14885465	NA	gcugguaccgacAUCUGACAAu	uaauaaaauacaUAGACUGUUu	0.4623	-0.175
MIMAT0000426	hsa-miR-132-3p	TCONS_l2_00017148	TCONS_l2_00017148	circRNA	chr21	14919327	14919347	NA	gcugguaccgACAUCUGACAAu	aagucuuauaUG-AGACUGUUc	0.5698	0.044
MIMAT0000426	hsa-miR-132-3p	TCONS_l2_00017148	TCONS_l2_00017148	circRNA	chr21	14939055	14939076	NA	gcUGGUACCGACAUCUGACAAu	caGCUGAGGGUCCUGACUGUUa	1.0565	0.027
MIMAT0000426	hsa-miR-132-3p	TCONS_l2_00017148	TCONS_l2_00017148	circRNA	chr21	14949027	14949049	NA	gcUGGUACC---GACAUCUGACAAu	auACC-UGGAACCUGU-GACUGUUa	1.3259	-0.279
MIMAT0000426	hsa-miR-132-3p	TCONS_l2_00017148	TCONS_l2_00017148	circRNA	chr21	14961214	14961238	NA	gcuGGUACC-GACAU--CUGACAAu	uguCUCUGGUUUGAAAUGACUGUUa	1.1873	2.254
MIMAT0000426	hsa-miR-132-3p	NM_003489	NRIP1	circRNA	chr21	14967751	14967771	AGO1	gcuGGUACCGACAUCUGACAAu	gcuCUA-GGCUGCAGACUGUUg	1.4372	5.353
MIMAT0000426	hsa-miR-132-3p	TCONS_l2_00017148	TCONS_l2_00017148	circRNA	chr21	14967751	14967771	AGO1	gcuGGUACCGACAUCUGACAAu	gcuCUA-GGCUGCAGACUGUUg	1.4372	5.353
MIMAT0000426	hsa-miR-132-3p	NM_003489	NRIP1	circRNA	chr21	14967932	14967953	AGO1-4	gcugguaccgacaUCUGACAAu	ccucaaaaaagccAGACUGUUg	0.3903	4.531
MIMAT0000426	hsa-miR-132-3p	TCONS_l2_00017148	TCONS_l2_00017148	circRNA	chr21	14967932	14967953	AGO1-4	gcugguaccgacaUCUGACAAu	ccucaaaaaagccAGACUGUUg	0.3903	4.531
MIMAT0000426	hsa-miR-132-3p	TCONS_l2_00017148	TCONS_l2_00017148	circRNA	chr21	14974028	14974049	NA	gcUGGUACCGACAUCUGACAAu	ugAUAAAUGAUGAUGACUGUUu	1.011	0.201
MIMAT0000426	hsa-miR-132-3p	TCONS_l2_00017148	TCONS_l2_00017148	circRNA	chr21	14975178	14975198	NA	gcUGGUACCGACAUCUGACAAu	aaGCAAUACCACU-GACUGUUg	0.7539	-0.176
MIMAT0000426	hsa-miR-132-3p	TCONS_l2_00017148	TCONS_l2_00017148	circRNA	chr21	14988105	14988126	NA	gcugguaccgacaUCUGACAAu	gucaggaauccagAGACUGUUc	-0.1503	0.175
MIMAT0000426	hsa-miR-132-3p	NM_003489	NRIP1	circRNA	chr21	14996514	14996533	NA	gcuggUACCGACAUCUGACAAu	auaaaAUGG--GGAGACUGUUu	1.0289	-0.261
MIMAT0000426	hsa-miR-132-3p	TCONS_l2_00017148	TCONS_l2_00017148	circRNA	chr21	14996514	14996533	NA	gcuggUACCGACAUCUGACAAu	auaaaAUGG--GGAGACUGUUu	1.0289	-0.261
MIMAT0000426	hsa-miR-132-3p	TCONS_l2_00017148	TCONS_l2_00017148	circRNA	chr21	15028467	15028489	NA	gcugGUACCGACAU-CUGACAAu	uggaUGUAGUUUUAUGACUGUUu	1.0831	-0.013
MIMAT0000426	hsa-miR-132-3p	TCONS_l2_00017148	TCONS_l2_00017148	circRNA	chr21	15043418	15043440	NA	gcugguaccgaCA-UCUGACAAu	auuguagaaaaGUAAGACUGUUa	0.2302	0.078
MIMAT0000426	hsa-miR-132-3p	NM_004540	NCAM2	circRNA	chr21	21256478	21256500	NA	gcugguACCGAC-AUCUGACAAu	auaaguUUGAUGAUGGACUGUUc	0.8304	-0.198
MIMAT0000426	hsa-miR-132-3p	NM_004540	NCAM2	circRNA	chr21	21261313	21261334	NA	gcugguaccgacAUCUGACAAu	cuggacguaaauUGGACUGUUg	-0.1364	-0.112
MIMAT0000426	hsa-miR-132-3p	NM_004540	NCAM2	circRNA	chr21	21267309	21267330	NA	gcUGGUACCGACAUCUGACAAu	uuACUAAGGCAAUAGACUGUUu	1.3503	-0.006
MIMAT0000426	hsa-miR-132-3p	NM_004540	NCAM2	circRNA	chr21	21268703	21268724	NA	gcugguaccgacAUCUGACAAu	ucggagaagggaUGGACUGUUu	0.0315	-0.195
MIMAT0000426	hsa-miR-132-3p	NM_004540	NCAM2	circRNA	chr21	21539831	21539854	AGO2	gcuGGUACCGAC--AUCUGACAAu	gguCUUUGACAGAUUUGACUGUUc	0.9091	0.419
MIMAT0000426	hsa-miR-132-3p	NR_040016	TMEM50B	circRNA	chr21	33450633	33450653	AGO1	gcuGGUACCGACAUCUGACAAu	uuuUCAUUGC-AUAGACUGUUa	1.1352	0.976
MIMAT0000426	hsa-miR-132-3p	NM_138927	SON	circRNA	chr21	33552952	33552976	AGO1-4,AGO2	gcUGGU-ACCGAC-AU-CUGACAAu	guAUCAGAGGCUGCUGUGACUGUUc	1.5081	0.862
MIMAT0000426	hsa-miR-132-3p	NM_033656	BRWD1	circRNA	chr21	39188245	39188264	NA	gcuggUACCGACAUCUGACAAu	uuuagAUAGUU-U-GACUGUUc	0.6112	-0.035
MIMAT0000426	hsa-miR-132-3p	NM_033656	BRWD1	circRNA	chr21	39196108	39196129	AGO1,AGO1-4,AGO2	gcugguaccgacauCUGACAAu	ugugacuaaaucauGACUGUUa	0.3049	3.339
MIMAT0000426	hsa-miR-132-3p	NM_033656	BRWD1	circRNA	chr21	39294016	39294032	NA	gcugguaCCGA--CAUCUGACAAu	#NAME?	-0.4071	5.408
MIMAT0000426	hsa-miR-132-3p	NM_001040424	PRDM15	circRNA	chr21	41798301	41798323	AGO2	gcuggUACCG-ACAUCUGACAAu	ugugaAAGGCAUUAAGACUGUUu	0.9612	-0.064
MIMAT0000426	hsa-miR-132-3p	NM_001040424	PRDM15	circRNA	chr21	41800465	41800487	NA	gcUGGUAC-CGACAUCUGACAAu	acAUUAUGUGUUCAAGACUGUUa	1.286	-0.077
MIMAT0000426	hsa-miR-132-3p	NM_003325	HIRA	circRNA	chr22	19439140	19439159	NA	gcUGGUACCGACAUCUGACAAu	guAACA-GGGUG-AGACUGUUu	1.1396	0.08
MIMAT0000426	hsa-miR-132-3p	NM_001166242	C22orf39	circRNA	chr22	19441454	19441473	AGO1,AGO2	gcUGGUACCGACAUCUGACAAu	uuAUC-UGGC-AUAGACUGUUa	1.3127	0.114
MIMAT0000426	hsa-miR-132-3p	NM_003325	HIRA	circRNA	chr22	19441454	19441473	AGO1,AGO2	gcUGGUACCGACAUCUGACAAu	uuAUC-UGGC-AUAGACUGUUa	1.3127	0.114
MIMAT0000426	hsa-miR-132-3p	NM_005207	CRKL	circRNA	chr22	20952587	20952612	AGO2	gcuGGU-ACC-GA--CAUCUGACAAu	uccCCACUGGUCUGGGAAGACUGUUg	1.2018	-0.18
MIMAT0000426	hsa-miR-132-3p	NM_004914	RAB36	circRNA	chr22	23163687	23163708	AGO2	gcugguaccgacaUCUGACAAu	cagagagcaggaaAGACUGUUa	0.1752	0.167
MIMAT0000426	hsa-miR-132-3p	NM_213720	CHCHD10	circRNA	chr22	23766199	23766223	AGO1-4,AGO2	gcUGGUAC--CGA-CAUCUGACAAu	agAUCAGGCAGUUCCUGGACUGUUc	1.174	4.817
MIMAT0000426	hsa-miR-132-3p	NM_173510	CCDC117	circRNA	chr22	28787986	28788007	AGO2	gcugguaccgacAUCUGACAAu	aagucuguuaauUGGACUGUUg	0.1297	0.936
MIMAT0000426	hsa-miR-132-3p	NM_001033024	FBXO7	circRNA	chr22	32484037	32484057	AGO2	gcUGGUACCGACAUCUGACAAu	guAUCA-AUCAGCUGACUGUUc	0.7727	2.346
MIMAT0000426	hsa-miR-132-3p	NM_012179	FBXO7	circRNA	chr22	32484037	32484057	AGO2	gcUGGUACCGACAUCUGACAAu	guAUCA-AUCAGCUGACUGUUc	0.7727	2.346
MIMAT0000426	hsa-miR-132-3p	hsa_circ_0001222	hsa_circ_001284	circRNA	chr22	32484037	32484057	AGO2	gcUGGUACCGACAUCUGACAAu	guAUCA-AUCAGCUGACUGUUc	0.7727	2.346
MIMAT0000426	hsa-miR-132-3p	NM_014876	JOSD1	circRNA	chr22	38687744	38687765	AGO2	gcugguaccgACAUCUGACAAu	aggacagacgUGUGGACUGUUa	0.9734	0.549
MIMAT0000426	hsa-miR-132-3p	NM_001429	EP300	circRNA	chr22	41180008	41180028	AGO1-4,AGO2	gcUGGUACCGACAUCUGACAAu	ggAUCACUG-UAUAGACUGUUa	1.2383	6.558
MIMAT0000426	hsa-miR-132-3p	hsa_circ_0089786	hsa_circ_0089786	circRNA	chrX	1386726	1386747	AGO2	gcugguaccGACAUCUGACAAu	acacgggcaCCGUCGACUGUUg	0.63	3.491
MIMAT0000426	hsa-miR-132-3p	hsa_circ_0089787	hsa_circ_0089787	circRNA	chrX	1386726	1386747	AGO2	gcugguaccGACAUCUGACAAu	acacgggcaCCGUCGACUGUUg	0.63	3.491
MIMAT0000426	hsa-miR-132-3p	hsa_circ_0089788	hsa_circ_0089788	circRNA	chrX	1386726	1386747	AGO2	gcugguaccGACAUCUGACAAu	acacgggcaCCGUCGACUGUUg	0.63	3.491
MIMAT0000426	hsa-miR-132-3p	hsa_circ_0089789	hsa_circ_0089789	circRNA	chrX	1386726	1386747	AGO2	gcugguaccGACAUCUGACAAu	acacgggcaCCGUCGACUGUUg	0.63	3.491
MIMAT0000426	hsa-miR-132-3p	NR_027783	SAT1	circRNA	chrX	23785790	23785811	AGO1-4,AGO2	gcuggUACCGACAUCUGACAAu	ugaagAGGGUUGGAGACUGUUc	1.3214	5.992
MIMAT0000426	hsa-miR-132-3p	NM_001415	EIF2S3	circRNA	chrX	24077486	24077507	AGO1,AGO2	gcuGGUACCGAC-AUCUGACAAu	ccuCCA-GGCUGAAAGACUGUUg	1.6656	0.54
MIMAT0000426	hsa-miR-132-3p	NM_001142386	PDK3	circRNA	chrX	24543115	24543136	AGO2	gcugguaccgacAUCUGACAAu	uauaucucaggaUUGACUGUUg	-0.0552	0.306
MIMAT0000426	hsa-miR-132-3p	NM_001142386	PDK3	circRNA	chrX	24544517	24544538	AGO2	gcugguaccGACAUCUGACAAu	gcccagcuuCUCCCGACUGUUg	0.2864	-0.095
MIMAT0000426	hsa-miR-132-3p	NM_001039590	USP9X	circRNA	chrX	41232769	41232790	AGO1,AGO2	gcugGUACCGACAUCUGACAAu	aguaUAUUAAUGUUGACUGUUa	1.0255	7.099
MIMAT0000426	hsa-miR-132-3p	NM_007213	PRAF2	circRNA	chrX	49071359	49071380	AGO1,AGO2	gcugguaccgacauCUGACAAu	gagucggguauccuGACUGUUg	0.3193	0.978
MIMAT0000426	hsa-miR-132-3p	NM_001146702	KDM5C	circRNA	chrX	53196805	53196833	AGO1-4	gcUGGUACCGACA-------UCUGACAAu	gcACCUUGGCUGUCAUGCGAGGACUGUUg	1.1742	2.763
MIMAT0000426	hsa-miR-132-3p	NM_006306	SMC1A	circRNA	chrX	53378300	53378323	AGO1,AGO2	gcuggUACC-G-ACAUCUGACAAu	uugugAUGGACAUUAAGACUGUUu	0.8596	0.612
MIMAT0000426	hsa-miR-132-3p	NM_031407	HUWE1	circRNA	chrX	53583806	53583827	AGO1,AGO1-4,AGO2	gcugguaccgACAUCUGACAAu	acagaagauaUGGUGACUGUUu	0.4934	4.252
MIMAT0000426	hsa-miR-132-3p	NM_031407	HUWE1	circRNA	chrX	53607619	53607640	AGO1,AGO2	gcugguaccgacaUCUGACAAu	ugugaaucagaaaGGACUGUUg	0.4401	4.463
MIMAT0000426	hsa-miR-132-3p	NM_001184819	GNL3L	circRNA	chrX	54562442	54562464	AGO2	gcUGGU-ACCGACAUCUGACAAu	guGCCAUUGGCUGUGGACUGUUc	1.5854	0.22
MIMAT0000426	hsa-miR-132-3p	NM_001184819	GNL3L	circRNA	chrX	54565041	54565062	NA	gcugguaccGACAUCUGACAAu	uuucgucuuUUGAAGACUGUUa	0.5136	0.046
MIMAT0000426	hsa-miR-132-3p	NM_001145408	NONO	circRNA	chrX	71300304	71300324	AGO1-4,AGO2	gcugguaccgACAUCUGACAAu	aagucucuaaUGU-GACUGUUg	0.3984	1.284
MIMAT0000426	hsa-miR-132-3p	TCONS_00016926	TCONS_00016926	circRNA	chrX	73822639	73822659	AGO1-4,AGO2	gcugguaccgaCAUCUGACAAu	aucaaacagaaGU-GACUGUUa	0.3917	0.139
MIMAT0000426	hsa-miR-132-3p	TCONS_00016926	TCONS_00016926	circRNA	chrX	73825913	73825933	AGO2	gcugguaccGACAUCUGACAAu	ugagagaacCUG-GGACUGUUg	0.695	0.54
MIMAT0000426	hsa-miR-132-3p	NM_016500	CXorf26	circRNA	chrX	76178081	76178103	AGO2	gcugguACC-GACAUCUGACAAu	augaacUGGUCUAAAGACUGUUa	0.695	0.435
MIMAT0000426	hsa-miR-132-3p	NM_000052	ATP7A	circRNA	chrX	77988378	77988398	AGO2	gcUGGUACCGACAUCUGACAAu	acACCUUGUUUCU-GACUGUUa	1.1685	2.152
MIMAT0000426	hsa-miR-132-3p	hsa_circ_0001933	hsa_circ_001615	circRNA	chrX	77988378	77988398	AGO2	gcUGGUACCGACAUCUGACAAu	acACCUUGUUUCU-GACUGUUa	1.1685	2.152
MIMAT0000426	hsa-miR-132-3p	NM_000052	ATP7A	circRNA	chrX	77989858	77989880	AGO1	gcuggUACCGACA-UCUGACAAu	ugcaaAUAGCAAUGGGACUGUUg	0.868	2.642
MIMAT0000426	hsa-miR-132-3p	hsa_circ_0001933	hsa_circ_001615	circRNA	chrX	77989858	77989880	AGO1	gcuggUACCGACA-UCUGACAAu	ugcaaAUAGCAAUGGGACUGUUg	0.868	2.642
MIMAT0000426	hsa-miR-132-3p	NM_207318	FAM199X	circRNA	chrX	104190089	104190110	NA	gcugguaccgACAUCUGACAAu	uggguaaacgUUUUGACUGUUu	0.4412	1.266
MIMAT0000426	hsa-miR-132-3p	NM_207318	FAM199X	circRNA	chrX	104193705	104193728	AGO2	gcugguaccGACAU--CUGACAAu	aauuuaauuCUGAAAGGACUGUUa	0.4438	0.876
MIMAT0000426	hsa-miR-132-3p	NM_019045	WDR44	circRNA	chrX	118392757	118392778	AGO2	gcugguaccgacaUCUGACAAu	gagcaauauacccGGACUGUUa	0.4401	1.687
MIMAT0000426	hsa-miR-132-3p	NM_013995	LAMP2	circRNA	chrX	120441811	120441832	AGO2	gcugguaccgaCAUCUGACAAu	ugcaacaaagaGCAGACUGUUu	-0.0139	3.437
MIMAT0000426	hsa-miR-132-3p	NM_001395	DUSP9	circRNA	chrX	153650490	153650510	AGO1-4,AGO2	gcugguaccGACAUCUGACAAu	cugccucuuCUG-CGACUGUUa	0.8437	0.374
MIMAT0000426	hsa-miR-132-3p	NM_001636	SLC25A6	circRNA	chrY	1386726	1386747	AGO2	gcugguaccGACAUCUGACAAu	acacgggcaCCGUCGACUGUUg	0.63	3.438

## Sheet: hsa-miR-132-3p_IncRNA
miRNAid	miRNAname	geneID	geneName	geneType	chromosome	start	end	RBP	miRseq	targetSeq	TDMDScore	phyloP	pancancerNum
MIMAT0000426	hsa-miR-132-3p	ENSG00000225206	MIR137HG	lncRNA	chr1	98045314	98045333	AGO1,AGO1-4	gcugGUACCGACAUCUGACAAu	ggggCA-GGCAGU-GACUGUUc	1.2061	1.43	1
MIMAT0000426	hsa-miR-132-3p	ENSG00000258634	AL160006.1	lncRNA	chr1	110062420	110062441	AGO2	gcugGUAC-CGACAUCUGACAAu	gguaUAUGUGCUGU-GACUGUUa	1.6201	-0.292	3
MIMAT0000426	hsa-miR-132-3p	ENSG00000235499	AC073046.1	lncRNA	chr2	73986290	73986311	AGO1-4	gcugguaCCGACAUCUGACAAu	ccuuguaGACUCUUGACUGUUc	0.5453	0.299	4
MIMAT0000426	hsa-miR-132-3p	ENSG00000203875	SNHG5	lncRNA	chr6	85677161	85677183	AGO2	gcUGGUACCGA-CAUCUGACAAu	ccACGAGGUUUACUUGACUGUUg	1.0377	-0.512	7
MIMAT0000426	hsa-miR-132-3p	ENSG00000234771	SLC25A25-AS1	lncRNA	chr9	128111212	128111235	AGO1,AGO2,AGO3,AGO4	gcuggUACCGAC--AUCUGACAAu	uguugAUGGGUGUCUGGACUGUUu	1.2261	0.17	10
MIMAT0000426	hsa-miR-132-3p	ENSG00000269821	KCNQ1OT1	lncRNA	chr11	2639426	2639447	NA	gcUGGUACCGACAUCUGACAAu	caGCUGAGGGUCCUGACUGUUa	1.0565	0.156	4
MIMAT0000426	hsa-miR-132-3p	ENSG00000269821	KCNQ1OT1	lncRNA	chr11	2670722	2670743	AGO1-4	gcUGGUACCGACAUCUGACAAu	agAUAAUAUCUGCAGACUGUUc	1.388	-0.363	4
MIMAT0000426	hsa-miR-132-3p	ENSG00000269821	KCNQ1OT1	lncRNA	chr11	2672418	2672438	NA	gcuGGUACCGACAUCUGACAAu	agcCCCUGG-GGUGGACUGUUc	1.3237	-0.282	4
MIMAT0000426	hsa-miR-132-3p	ENSG00000269821	KCNQ1OT1	lncRNA	chr11	2673334	2673357	AGO1-4,AGO2	gcugguACCGA-CA-UCUGACAAu	cuuuguUUGCUAAUGAGACUGUUu	0.7686	0.362	4
MIMAT0000426	hsa-miR-132-3p	ENSG00000269821	KCNQ1OT1	lncRNA	chr11	2674611	2674631	NA	gcugguACCGACAUCUGACAAu	cauguuUCGCUGU-GACUGUUu	1.1083	0.035	4
MIMAT0000426	hsa-miR-132-3p	ENSG00000269821	KCNQ1OT1	lncRNA	chr11	2675919	2675942	NA	gcUGGUACCGACA--UCUGACAAu	uuACCAUGUGUGUAAAGACUGUUg	1.7331	-0.214	4
MIMAT0000426	hsa-miR-132-3p	ENSG00000269821	KCNQ1OT1	lncRNA	chr11	2696055	2696076	AGO2	gcugGUACCGACAUCUGACAAu	auggCAAGGGUCAAGACUGUUu	0.8414	-0.076	4
MIMAT0000426	hsa-miR-132-3p	ENSG00000269821	KCNQ1OT1	lncRNA	chr11	2696355	2696377	NA	gcUG-GUACCGACAUCUGACAAu	ccACAUAUCAGUGGGGACUGUUc	1.1518	-0.72	4
MIMAT0000426	hsa-miR-132-3p	ENSG00000245532	NEAT1	lncRNA	chr11	65427156	65427176	AGO1-4,AGO2	gcuGGUACCGACAUCUGACAAu	gucUCCUGGGUG-GGACUGUUc	1.0898	-0.019	8
MIMAT0000426	hsa-miR-132-3p	ENSG00000245532	NEAT1	lncRNA	chr11	65429223	65429244	AGO1,AGO1-4,AGO2	gcugguaccgacauCUGACAAu	uucgagaaggaaauGACUGUUa	-0.1957	-0.014	8
MIMAT0000426	hsa-miR-132-3p	ENSG00000245532	NEAT1	lncRNA	chr11	65436626	65436648	AGO1,AGO1-4,AGO2	gcUGGUAC-CGACAUCUGACAAu	cuGUCUUGCACUGUGGACUGUUg	1.3747	-0.443	8
MIMAT0000426	hsa-miR-132-3p	ENSG00000250899	AC125807.2	lncRNA	chr12	3044201	3044224	AGO1	gcUGGUAC-C-GACAUCUGACAAu	caGCCAUGAGCCAGCAGACUGUUu	1.6257	-0.137	2
MIMAT0000426	hsa-miR-132-3p	ENSG00000280036	AC020661.4	lncRNA	chr15	41017549	41017570	NA	gcugguaccgacauCUGACAAu	caagaacagagaauGACUGUUg	0.5533	0.553	2
MIMAT0000426	hsa-miR-132-3p	ENSG00000280036	AC020661.4	lncRNA	chr15	41018327	41018346	AGO1,AGO2,AGO3	gcugguaCCGACAUCUGACAAu	ugugggaGGCAG--GACUGUUu	0.5868	0.197	2
MIMAT0000426	hsa-miR-132-3p	ENSG00000278730	AC005332.6	lncRNA	chr17	68127441	68127462	AGO2	gcugguaccgaCAUCUGACAAu	uucagcaaagaGGAGACUGUUg	-0.3539	0.045	1
MIMAT0000426	hsa-miR-132-3p	ENSG00000163597	SNHG16	lncRNA	chr17	76564708	76564729	AGO1-4,AGO2	gcuggUACC-GACAUCUGACAAu	cuaggAUGGAUUGU-GACUGUUg	1.5078	0.155	5
MIMAT0000426	hsa-miR-132-3p	ENSG00000163597	SNHG16	lncRNA	chr17	76564811	76564830	AGO1-4,AGO2	gcUGGUACCGACAUCUGACAAu	agACCAAGGAGG--GACUGUUu	1.3718	0.31	5
MIMAT0000426	hsa-miR-132-3p	ENSG00000229807	XIST	lncRNA	chrX	73822639	73822659	AGO1-4,AGO2	gcugguaccgaCAUCUGACAAu	aucaaacagaaGU-GACUGUUa	0.3917	0.139	1
MIMAT0000426	hsa-miR-132-3p	ENSG00000229807	XIST	lncRNA	chrX	73825913	73825933	AGO2	gcugguaccGACAUCUGACAAu	ugagagaacCUG-GGACUGUUg	0.695	0.54	1
MIMAT0000426	hsa-miR-132-3p	ENSG00000229807	XIST	lncRNA	chrX	73843153	73843173	AGO1-4,AGO2	gcugguaccGACAUCUGACAAu	aaacuucucCUG-GGACUGUUa	0.742	0.471	1
MIMAT0000426	hsa-miR-132-3p	ENSG00000229807	XIST	lncRNA	chrX	73843820	73843841	AGO2	gcuGGUACCGACAUCUGACAAu	gucCUGUUGUUUUGGACUGUUa	1.0576	0.144	1
MIMAT0000426	hsa-miR-132-3p	ENSG00000229807	XIST	lncRNA	chrX	73847188	73847209	AGO1-4,AGO2	gcuGGU-ACCGACAUCUGACAAu	aauUCACUCUCU-UGGACUGUUa	0.9135	0.118	1
MIMAT0000426	hsa-miR-132-3p	ENSG00000229807	XIST	lncRNA	chrX	73848199	73848220	AGO1-4,AGO2	gcugguaccGACAUCUGACAAu	caggggguaCUUGGGACUGUUa	0.2056	-0.39	1
