# Supplementary material for: CBX1 as a Prognostic Biomarker and Therapeutic Target in Liver Hepatocellular Carcinoma: Insight into DNA Methylation and Non-Coding RNA Networks from Comprehensive Bioinformatics Analysis
Source: Medicina (Kaunas). 2025 May 26;61(6):983. doi: 10.3390/medicina61060983 (PMC12195192; doi:10.3390/medicina61060983)
Supplement: Supplementary file 1 [file medicina-61-00983-s001.zip › Supplementary table 2.xlsx]

## Sheet: ENCORI_hg38_ceRNA_CBX1
geneID	geneName	geneType	ceRNAid	ceRNAname	ceRNAgeneType	hitNum	pval	fdr
ENSG00000108468	CBX1	protein_coding	ENSG00000197045	GMFB	protein_coding	43	3.26511e-08	1.27013e-05
ENSG00000108468	CBX1	protein_coding	ENSG00000139154	AEBP2	protein_coding	34	6.93502e-08	1.34886e-05
ENSG00000108468	CBX1	protein_coding	ENSG00000168795	ZBTB5	protein_coding	36	1.02956e-07	1.34886e-05
ENSG00000108468	CBX1	protein_coding	ENSG00000118482	PHF3	protein_coding	30	1.33465e-07	1.34886e-05
ENSG00000108468	CBX1	protein_coding	ENSG00000001561	ENPP4	protein_coding	27	1.39386e-07	1.34886e-05
ENSG00000108468	CBX1	protein_coding	ENSG00000239264	TXNDC5	protein_coding	36	1.78206e-07	1.34886e-05
ENSG00000108468	CBX1	protein_coding	ENSG00000259040	BLOC1S5-TXNDC5	protein_coding	36	1.78206e-07	1.34886e-05
ENSG00000108468	CBX1	protein_coding	ENSG00000113658	SMAD5	protein_coding	44	2.6695e-07	1.34886e-05
ENSG00000108468	CBX1	protein_coding	ENSG00000169504	CLIC4	protein_coding	43	3.61259e-07	1.56144e-05
ENSG00000108468	CBX1	protein_coding	ENSG00000118985	ELL2	protein_coding	35	5.83958e-07	2.2716e-05
ENSG00000108468	CBX1	protein_coding	ENSG00000082258	CCNT2	protein_coding	40	6.28646e-07	2.2716e-05
ENSG00000108468	CBX1	protein_coding	ENSG00000123684	LPGAT1	protein_coding	47	6.67564e-07	2.2716e-05
ENSG00000108468	CBX1	protein_coding	ENSG00000091436	MAP3K20	protein_coding	33	7.22049e-07	2.2716e-05
ENSG00000108468	CBX1	protein_coding	ENSG00000112419	PHACTR2	protein_coding	44	8.06486e-07	2.2716e-05
ENSG00000108468	CBX1	protein_coding	ENSG00000146072	TNFRSF21	protein_coding	26	9.61857e-07	2.49442e-05
ENSG00000108468	CBX1	protein_coding	ENSG00000105137	SYDE1	protein_coding	21	9.92383e-07	2.49442e-05
ENSG00000108468	CBX1	protein_coding	ENSG00000167981	ZNF597	protein_coding	14	1.02602e-06	2.49442e-05
ENSG00000108468	CBX1	protein_coding	ENSG00000145780	FEM1C	protein_coding	31	1.08139e-06	2.49442e-05
ENSG00000108468	CBX1	protein_coding	ENSG00000076356	PLXNA2	protein_coding	42	1.16648e-06	2.49442e-05
ENSG00000108468	CBX1	protein_coding	ENSG00000144893	MED12L	protein_coding	17	1.39856e-06	2.7202e-05
ENSG00000108468	CBX1	protein_coding	ENSG00000071127	WDR1	protein_coding	29	1.50716e-06	2.79183e-05
ENSG00000108468	CBX1	protein_coding	ENSG00000110367	DDX6	protein_coding	38	1.53374e-06	2.79183e-05
ENSG00000108468	CBX1	protein_coding	ENSG00000178567	EPM2AIP1	protein_coding	26	1.82591e-06	3.08817e-05
ENSG00000108468	CBX1	protein_coding	ENSG00000009413	REV3L	protein_coding	40	1.94131e-06	3.14654e-05
ENSG00000108468	CBX1	protein_coding	ENSG00000136536	MARCHF7	protein_coding	21	2.18887e-06	3.40588e-05
ENSG00000108468	CBX1	protein_coding	ENSG00000170485	NPAS2	protein_coding	19	2.47043e-06	3.69614e-05
ENSG00000108468	CBX1	protein_coding	ENSG00000128951	DUT	protein_coding	15	2.7257e-06	3.92703e-05
ENSG00000108468	CBX1	protein_coding	ENSG00000143384	MCL1	protein_coding	42	2.73198e-06	3.92703e-05
ENSG00000108468	CBX1	protein_coding	ENSG00000175348	TMEM9B	protein_coding	24	2.81048e-06	3.92703e-05
ENSG00000108468	CBX1	protein_coding	ENSG00000163902	RPN1	protein_coding	16	3.31709e-06	4.30116e-05
ENSG00000108468	CBX1	protein_coding	ENSG00000159216	RUNX1	protein_coding	30	3.34165e-06	4.30116e-05
ENSG00000108468	CBX1	protein_coding	ENSG00000183943	PRKX	protein_coding	20	3.51584e-06	4.30116e-05
ENSG00000108468	CBX1	protein_coding	ENSG00000166848	TERF2IP	protein_coding	18	3.80994e-06	4.49111e-05
ENSG00000108468	CBX1	protein_coding	ENSG00000143756	FBXO28	protein_coding	35	4.11377e-06	4.70664e-05
ENSG00000108468	CBX1	protein_coding	ENSG00000119862	LGALSL	protein_coding	25	4.26751e-06	4.74303e-05
ENSG00000108468	CBX1	protein_coding	ENSG00000069667	RORA	protein_coding	33	4.26907e-06	4.74303e-05
ENSG00000108468	CBX1	protein_coding	ENSG00000113300	CNOT6	protein_coding	40	4.55872e-06	4.79282e-05
ENSG00000108468	CBX1	protein_coding	ENSG00000079387	SENP1	protein_coding	21	4.59521e-06	4.79282e-05
ENSG00000108468	CBX1	protein_coding	ENSG00000111707	SUDS3	protein_coding	28	4.65537e-06	4.79282e-05
ENSG00000108468	CBX1	protein_coding	ENSG00000182220	ATP6AP2	protein_coding	23	4.71874e-06	4.79282e-05
ENSG00000108468	CBX1	protein_coding	ENSG00000117500	TMED5	protein_coding	35	5.16811e-06	4.9034e-05
ENSG00000108468	CBX1	protein_coding	ENSG00000182481	KPNA2	protein_coding	10	5.31379e-06	4.92158e-05
ENSG00000108468	CBX1	protein_coding	ENSG00000183337	BCOR	protein_coding	24	5.31993e-06	4.92158e-05
ENSG00000108468	CBX1	protein_coding	ENSG00000116741	RGS2	protein_coding	18	5.81389e-06	5.14001e-05
ENSG00000108468	CBX1	protein_coding	ENSG00000143815	LBR	protein_coding	32	6.06262e-06	5.2408e-05
ENSG00000108468	CBX1	protein_coding	ENSG00000174748	RPL15	protein_coding	27	6.15085e-06	5.2408e-05
ENSG00000108468	CBX1	protein_coding	ENSG00000144285	SCN1A	protein_coding	14	6.37092e-06	5.27295e-05
ENSG00000108468	CBX1	protein_coding	ENSG00000179388	EGR3	protein_coding	23	6.51675e-06	5.28128e-05
ENSG00000108468	CBX1	protein_coding	ENSG00000100852	ARHGAP5	protein_coding	41	6.57075e-06	5.28128e-05
ENSG00000108468	CBX1	protein_coding	ENSG00000198791	CNOT7	protein_coding	25	7.73625e-06	6.0188e-05
ENSG00000108468	CBX1	protein_coding	ENSG00000151012	SLC7A11	protein_coding	45	8.0548e-06	6.14376e-05
ENSG00000108468	CBX1	protein_coding	ENSG00000134308	YWHAQ	protein_coding	27	8.083e-06	6.14376e-05
ENSG00000108468	CBX1	protein_coding	ENSG00000011198	ABHD5	protein_coding	13	8.35175e-06	6.14376e-05
ENSG00000108468	CBX1	protein_coding	ENSG00000166619	BLCAP	protein_coding	33	8.61841e-06	6.20845e-05
ENSG00000108468	CBX1	protein_coding	ENSG00000179454	KLHL28	protein_coding	33	8.61841e-06	6.20845e-05
ENSG00000108468	CBX1	protein_coding	ENSG00000113387	SUB1	protein_coding	23	8.92341e-06	6.20845e-05
ENSG00000108468	CBX1	protein_coding	ENSG00000110057	UNC93B1	protein_coding	7	9.56288e-06	6.52625e-05
ENSG00000108468	CBX1	protein_coding	ENSG00000187605	TET3	protein_coding	46	1.01272e-05	6.79221e-05
ENSG00000108468	CBX1	protein_coding	ENSG00000165699	TSC1	protein_coding	28	1.03094e-05	6.79721e-05
ENSG00000108468	CBX1	protein_coding	ENSG00000145675	PIK3R1	protein_coding	36	1.04924e-05	6.80257e-05
ENSG00000108468	CBX1	protein_coding	ENSG00000145349	CAMK2D	protein_coding	27	1.05619e-05	6.80257e-05
ENSG00000108468	CBX1	protein_coding	ENSG00000155850	SLC26A2	protein_coding	30	1.17733e-05	7.3868e-05
ENSG00000108468	CBX1	protein_coding	ENSG00000106261	ZKSCAN1	protein_coding	41	1.18745e-05	7.3868e-05
ENSG00000108468	CBX1	protein_coding	ENSG00000131370	SH3BP5	protein_coding	23	1.21188e-05	7.3868e-05
ENSG00000108468	CBX1	protein_coding	ENSG00000174574	AKIRIN1	protein_coding	32	1.22333e-05	7.3868e-05
ENSG00000108468	CBX1	protein_coding	ENSG00000164032	H2AZ1	protein_coding	15	1.26e-05	7.42636e-05
ENSG00000108468	CBX1	protein_coding	ENSG00000035499	DEPDC1B	protein_coding	18	1.28979e-05	7.48848e-05
ENSG00000108468	CBX1	protein_coding	ENSG00000107984	DKK1	protein_coding	18	1.28979e-05	7.48848e-05
ENSG00000108468	CBX1	protein_coding	ENSG00000185722	ANKFY1	protein_coding	36	1.29501e-05	7.48848e-05
ENSG00000108468	CBX1	protein_coding	ENSG00000078114	NEBL	protein_coding	34	1.45869e-05	8.10615e-05
ENSG00000108468	CBX1	protein_coding	ENSG00000080503	SMARCA2	protein_coding	20	1.49732e-05	8.20363e-05
ENSG00000108468	CBX1	protein_coding	ENSG00000161800	RACGAP1	protein_coding	20	1.49732e-05	8.20363e-05
ENSG00000108468	CBX1	protein_coding	ENSG00000139163	ETNK1	protein_coding	39	1.57972e-05	8.41796e-05
ENSG00000108468	CBX1	protein_coding	ENSG00000132294	EFR3A	protein_coding	36	1.59367e-05	8.41796e-05
ENSG00000108468	CBX1	protein_coding	ENSG00000152332	UHMK1	protein_coding	44	1.59604e-05	8.41796e-05
ENSG00000108468	CBX1	protein_coding	ENSG00000198815	FOXJ3	protein_coding	37	1.61784e-05	8.41796e-05
ENSG00000108468	CBX1	protein_coding	ENSG00000100426	ZBED4	protein_coding	23	1.63285e-05	8.41796e-05
ENSG00000108468	CBX1	protein_coding	ENSG00000196660	SLC30A10	protein_coding	14	1.80135e-05	8.98366e-05
ENSG00000108468	CBX1	protein_coding	ENSG00000107897	ACBD5	protein_coding	26	1.80524e-05	8.98366e-05
ENSG00000108468	CBX1	protein_coding	ENSG00000142178	SIK1	protein_coding	34	1.80677e-05	8.98366e-05
ENSG00000108468	CBX1	protein_coding	ENSG00000255330	AL096711.2	protein_coding	22	2.00875e-05	9.64696e-05
ENSG00000108468	CBX1	protein_coding	ENSG00000124145	SDC4	protein_coding	29	2.04671e-05	9.70939e-05
ENSG00000108468	CBX1	protein_coding	ENSG00000095015	MAP3K1	protein_coding	33	2.0907e-05	9.79858e-05
ENSG00000108468	CBX1	protein_coding	ENSG00000140948	ZCCHC14	protein_coding	40	2.22948e-05	0.000103246
ENSG00000108468	CBX1	protein_coding	ENSG00000040199	PHLPP2	protein_coding	34	2.23074e-05	0.000103246
ENSG00000108468	CBX1	protein_coding	ENSG00000111711	GOLT1B	protein_coding	27	2.28077e-05	0.000103246
ENSG00000108468	CBX1	protein_coding	ENSG00000107771	CCSER2	protein_coding	32	2.38627e-05	0.000106696
ENSG00000108468	CBX1	protein_coding	ENSG00000130164	LDLR	protein_coding	37	2.41106e-05	0.000106696
ENSG00000108468	CBX1	protein_coding	ENSG00000198363	ASPH	protein_coding	37	2.41106e-05	0.000106696
ENSG00000108468	CBX1	protein_coding	ENSG00000120539	MASTL	protein_coding	13	2.50766e-05	0.000108387
ENSG00000108468	CBX1	protein_coding	ENSG00000124496	TRERF1	protein_coding	13	2.50766e-05	0.000108387
ENSG00000108468	CBX1	protein_coding	ENSG00000131459	GFPT2	protein_coding	13	2.50766e-05	0.000108387
ENSG00000108468	CBX1	protein_coding	ENSG00000143322	ABL2	protein_coding	47	2.51702e-05	0.000108387
ENSG00000108468	CBX1	protein_coding	ENSG00000198408	OGA	protein_coding	29	2.58811e-05	0.000108387
ENSG00000108468	CBX1	protein_coding	ENSG00000114030	KPNA1	protein_coding	35	2.85723e-05	0.000116996
ENSG00000108468	CBX1	protein_coding	ENSG00000119927	GPAM	protein_coding	23	2.89776e-05	0.00011742
ENSG00000108468	CBX1	protein_coding	ENSG00000264364	DYNLL2	protein_coding	23	2.89776e-05	0.00011742
ENSG00000108468	CBX1	protein_coding	ENSG00000006210	CX3CL1	protein_coding	14	2.90017e-05	0.00011742
ENSG00000108468	CBX1	protein_coding	ENSG00000141441	GAREM1	protein_coding	14	2.90017e-05	0.00011742
ENSG00000108468	CBX1	protein_coding	ENSG00000083312	TNPO1	protein_coding	48	2.9601e-05	0.00011742
ENSG00000108468	CBX1	protein_coding	ENSG00000101849	TBL1X	protein_coding	30	2.98046e-05	0.00011742
ENSG00000108468	CBX1	protein_coding	ENSG00000176018	LYSMD3	protein_coding	30	2.98046e-05	0.00011742
ENSG00000108468	CBX1	protein_coding	ENSG00000108395	TRIM37	protein_coding	25	3.04787e-05	0.00011742
ENSG00000108468	CBX1	protein_coding	ENSG00000164930	FZD6	protein_coding	29	3.25858e-05	0.000121883
ENSG00000108468	CBX1	protein_coding	ENSG00000148358	GPR107	protein_coding	35	3.49003e-05	0.000129297
ENSG00000108468	CBX1	protein_coding	ENSG00000166747	AP1G1	protein_coding	35	3.49003e-05	0.000129297
ENSG00000108468	CBX1	protein_coding	ENSG00000118971	CCND2	protein_coding	48	3.50991e-05	0.000129297
ENSG00000108468	CBX1	protein_coding	ENSG00000187239	FNBP1	protein_coding	30	3.72147e-05	0.000134042
ENSG00000108468	CBX1	protein_coding	ENSG00000123395	ATG101	protein_coding	7	3.7874e-05	0.000135165
ENSG00000108468	CBX1	protein_coding	ENSG00000214753	HNRNPUL2	protein_coding	23	3.81869e-05	0.000135165
ENSG00000108468	CBX1	protein_coding	ENSG00000117862	TXNDC12	protein_coding	18	3.82594e-05	0.000135165
ENSG00000108468	CBX1	protein_coding	ENSG00000285839	AL445685.3	protein_coding	18	3.82594e-05	0.000135165
ENSG00000108468	CBX1	protein_coding	ENSG00000069956	MAPK6	protein_coding	25	3.93658e-05	0.000135516
ENSG00000108468	CBX1	protein_coding	ENSG00000121892	PDS5A	protein_coding	29	4.08537e-05	0.000139404
ENSG00000108468	CBX1	protein_coding	ENSG00000174804	FZD4	protein_coding	34	4.12027e-05	0.000139404
ENSG00000108468	CBX1	protein_coding	ENSG00000130787	HIP1R	protein_coding	11	4.3549e-05	0.000146039
ENSG00000108468	CBX1	protein_coding	ENSG00000143207	COP1	protein_coding	11	4.3549e-05	0.000146039
ENSG00000108468	CBX1	protein_coding	ENSG00000169446	MMGT1	protein_coding	28	4.4184e-05	0.000146039
ENSG00000108468	CBX1	protein_coding	ENSG00000080815	PSEN1	protein_coding	21	4.4291e-05	0.000146039
ENSG00000108468	CBX1	protein_coding	ENSG00000132383	RPA1	protein_coding	16	4.5387e-05	0.00014713
ENSG00000108468	CBX1	protein_coding	ENSG00000110987	BCL7A	protein_coding	30	4.6286e-05	0.000148804
ENSG00000108468	CBX1	protein_coding	ENSG00000169813	HNRNPF	protein_coding	19	4.64914e-05	0.000148804
ENSG00000108468	CBX1	protein_coding	ENSG00000164164	OTUD4	protein_coding	42	4.80397e-05	0.00015193
ENSG00000108468	CBX1	protein_coding	ENSG00000134970	TMED7	protein_coding	33	4.8048e-05	0.00015193
ENSG00000108468	CBX1	protein_coding	ENSG00000099194	SCD	protein_coding	45	4.83586e-05	0.00015193
ENSG00000108468	CBX1	protein_coding	ENSG00000119669	IRF2BPL	protein_coding	23	4.99768e-05	0.000154293
ENSG00000108468	CBX1	protein_coding	ENSG00000067715	SYT1	protein_coding	24	5.08584e-05	0.000155779
ENSG00000108468	CBX1	protein_coding	ENSG00000164951	PDP1	protein_coding	24	5.08584e-05	0.000155779
ENSG00000108468	CBX1	protein_coding	ENSG00000187164	SHTN1	protein_coding	24	5.08584e-05	0.000155779
ENSG00000108468	CBX1	protein_coding	ENSG00000145391	SETD7	protein_coding	41	5.21203e-05	0.00015596
ENSG00000108468	CBX1	protein_coding	ENSG00000124875	CXCL6	protein_coding	10	5.28421e-05	0.000156913
ENSG00000108468	CBX1	protein_coding	ENSG00000185052	SLC24A3	protein_coding	10	5.28421e-05	0.000156913
ENSG00000108468	CBX1	protein_coding	ENSG00000165410	CFL2	protein_coding	32	5.53499e-05	0.000161888
ENSG00000108468	CBX1	protein_coding	ENSG00000137492	THAP12	protein_coding	12	5.72369e-05	0.000166158
ENSG00000108468	CBX1	protein_coding	ENSG00000162441	LZIC	protein_coding	12	5.72369e-05	0.000166158
ENSG00000108468	CBX1	protein_coding	ENSG00000123609	NMI	protein_coding	9	5.84535e-05	0.000167194
ENSG00000108468	CBX1	protein_coding	ENSG00000171295	ZNF440	protein_coding	9	5.84535e-05	0.000167194
ENSG00000108468	CBX1	protein_coding	ENSG00000162599	NFIA	protein_coding	39	5.87206e-05	0.000167194
ENSG00000108468	CBX1	protein_coding	ENSG00000117525	F3	protein_coding	21	5.90343e-05	0.000167194
ENSG00000108468	CBX1	protein_coding	ENSG00000138398	PPIG	protein_coding	21	5.90343e-05	0.000167194
ENSG00000108468	CBX1	protein_coding	ENSG00000184009	ACTG1	protein_coding	21	5.90343e-05	0.000167194
ENSG00000108468	CBX1	protein_coding	ENSG00000185127	C6orf120	protein_coding	27	5.92922e-05	0.000167194
ENSG00000108468	CBX1	protein_coding	ENSG00000177614	PGBD5	protein_coding	6	6.02056e-05	0.000167194
ENSG00000108468	CBX1	protein_coding	ENSG00000136478	TEX2	protein_coding	17	6.02495e-05	0.000167194
ENSG00000108468	CBX1	protein_coding	ENSG00000147642	SYBU	protein_coding	17	6.02495e-05	0.000167194
ENSG00000108468	CBX1	protein_coding	ENSG00000159023	EPB41	protein_coding	26	6.2422e-05	0.000167194
ENSG00000108468	CBX1	protein_coding	ENSG00000100614	PPM1A	protein_coding	35	6.25211e-05	0.000167194
ENSG00000108468	CBX1	protein_coding	ENSG00000196090	PTPRT	protein_coding	13	6.59953e-05	0.000173461
ENSG00000108468	CBX1	protein_coding	ENSG00000176624	MEX3C	protein_coding	30	7.07898e-05	0.000184814
ENSG00000108468	CBX1	protein_coding	ENSG00000162105	SHANK2	protein_coding	20	7.18681e-05	0.000186378
ENSG00000108468	CBX1	protein_coding	ENSG00000174456	C12orf76	protein_coding	20	7.18681e-05	0.000186378
ENSG00000108468	CBX1	protein_coding	ENSG00000177565	TBL1XR1	protein_coding	43	7.29591e-05	0.000186718
ENSG00000108468	CBX1	protein_coding	ENSG00000103994	ZNF106	protein_coding	34	7.40645e-05	0.000188308
ENSG00000108468	CBX1	protein_coding	ENSG00000154556	SORBS2	protein_coding	27	7.43995e-05	0.000188308
ENSG00000108468	CBX1	protein_coding	ENSG00000142875	PRKACB	protein_coding	35	7.55094e-05	0.000189504
ENSG00000108468	CBX1	protein_coding	ENSG00000148798	INA	protein_coding	11	7.67053e-05	0.000191272
ENSG00000108468	CBX1	protein_coding	ENSG00000213463	SYNJ2BP	protein_coding	26	7.87707e-05	0.000195171
ENSG00000108468	CBX1	protein_coding	ENSG00000106537	TSPAN13	protein_coding	22	8.20535e-05	0.000202018
ENSG00000108468	CBX1	protein_coding	ENSG00000171940	ZNF217	protein_coding	32	8.26192e-05	0.000202131
ENSG00000108468	CBX1	protein_coding	ENSG00000061987	MON2	protein_coding	24	8.38236e-05	0.000203796
ENSG00000108468	CBX1	protein_coding	ENSG00000116001	TIA1	protein_coding	23	8.39193e-05	0.000203796
ENSG00000108468	CBX1	protein_coding	ENSG00000144747	TMF1	protein_coding	28	8.60365e-05	0.000206594
ENSG00000108468	CBX1	protein_coding	ENSG00000123983	ACSL3	protein_coding	30	8.70602e-05	0.000207769
ENSG00000108468	CBX1	protein_coding	ENSG00000010404	IDS	protein_coding	34	8.95319e-05	0.000212365
ENSG00000108468	CBX1	protein_coding	ENSG00000241489	AC244197.3	protein_coding	34	8.95319e-05	0.000212365
ENSG00000108468	CBX1	protein_coding	ENSG00000157741	UBN2	protein_coding	44	9.08717e-05	0.000212946
ENSG00000108468	CBX1	protein_coding	ENSG00000085365	SCAMP1	protein_coding	27	9.29344e-05	0.000216476
ENSG00000108468	CBX1	protein_coding	ENSG00000130766	SESN2	protein_coding	27	9.29344e-05	0.000216476
ENSG00000108468	CBX1	protein_coding	ENSG00000147475	ERLIN2	protein_coding	27	9.29344e-05	0.000216476
ENSG00000108468	CBX1	protein_coding	ENSG00000197442	MAP3K5	protein_coding	12	9.36639e-05	0.000216476
ENSG00000108468	CBX1	protein_coding	ENSG00000153339	TRAPPC8	protein_coding	16	9.39635e-05	0.000216476
ENSG00000108468	CBX1	protein_coding	ENSG00000164379	FOXQ1	protein_coding	16	9.39635e-05	0.000216476
ENSG00000108468	CBX1	protein_coding	ENSG00000177888	ZBTB41	protein_coding	29	9.69185e-05	0.000217927
ENSG00000108468	CBX1	protein_coding	ENSG00000101654	RNMT	protein_coding	32	0.000100454	0.000224578
ENSG00000108468	CBX1	protein_coding	ENSG00000003137	CYP26B1	protein_coding	21	0.000102407	0.000227636
ENSG00000108468	CBX1	protein_coding	ENSG00000157259	GATAD1	protein_coding	21	0.000102407	0.000227636
ENSG00000108468	CBX1	protein_coding	ENSG00000171451	DSEL	protein_coding	14	0.000104647	0.000229987
ENSG00000108468	CBX1	protein_coding	ENSG00000138336	TET1	protein_coding	23	0.000107716	0.000235402
ENSG00000108468	CBX1	protein_coding	ENSG00000206538	VGLL3	protein_coding	35	0.000109249	0.000237418
ENSG00000108468	CBX1	protein_coding	ENSG00000138758	SEPTIN11	protein_coding	42	0.0001125	0.000243125
ENSG00000108468	CBX1	protein_coding	ENSG00000164733	CTSB	protein_coding	31	0.000115038	0.000247236
ENSG00000108468	CBX1	protein_coding	ENSG00000054267	ARID4B	protein_coding	27	0.000115575	0.000247236
ENSG00000108468	CBX1	protein_coding	ENSG00000132824	SERINC3	protein_coding	27	0.000115575	0.000247236
ENSG00000108468	CBX1	protein_coding	ENSG00000104164	BLOC1S6	protein_coding	29	0.000119116	0.000251827
ENSG00000108468	CBX1	protein_coding	ENSG00000123091	RNF11	protein_coding	29	0.000119116	0.000251827
ENSG00000108468	CBX1	protein_coding	ENSG00000165434	PGM2L1	protein_coding	32	0.000121754	0.000254636
ENSG00000108468	CBX1	protein_coding	ENSG00000115963	RND3	protein_coding	26	0.000123633	0.000257183
ENSG00000108468	CBX1	protein_coding	ENSG00000166326	TRIM44	protein_coding	26	0.000123633	0.000257183
ENSG00000108468	CBX1	protein_coding	ENSG00000115415	STAT1	protein_coding	20	0.000126233	0.000259813
ENSG00000108468	CBX1	protein_coding	ENSG00000164105	SAP30	protein_coding	8	0.000126369	0.000259813
ENSG00000108468	CBX1	protein_coding	ENSG00000185730	ZNF696	protein_coding	8	0.000126369	0.000259813
ENSG00000108468	CBX1	protein_coding	ENSG00000134255	CEPT1	protein_coding	11	0.000129458	0.000262287
ENSG00000108468	CBX1	protein_coding	ENSG00000136143	SUCLA2	protein_coding	11	0.000129458	0.000262287
ENSG00000108468	CBX1	protein_coding	ENSG00000111371	SLC38A1	protein_coding	45	0.000129906	0.000262287
ENSG00000108468	CBX1	protein_coding	ENSG00000151553	FAM160B1	protein_coding	35	0.000130885	0.000262287
ENSG00000108468	CBX1	protein_coding	ENSG00000008083	JARID2	protein_coding	28	0.000131392	0.000262287
ENSG00000108468	CBX1	protein_coding	ENSG00000080371	RAB21	protein_coding	28	0.000131392	0.000262287
ENSG00000108468	CBX1	protein_coding	ENSG00000134109	EDEM1	protein_coding	40	0.000131864	0.000262287
ENSG00000108468	CBX1	protein_coding	ENSG00000120156	TEK	protein_coding	16	0.000132244	0.000262287
ENSG00000108468	CBX1	protein_coding	ENSG00000137776	SLTM	protein_coding	16	0.000132244	0.000262287
ENSG00000108468	CBX1	protein_coding	ENSG00000111300	NAA25	protein_coding	21	0.000133358	0.000262287
ENSG00000108468	CBX1	protein_coding	ENSG00000183496	MEX3B	protein_coding	21	0.000133358	0.000262287
ENSG00000108468	CBX1	protein_coding	ENSG00000128590	DNAJB9	protein_coding	24	0.000135031	0.000262287
ENSG00000108468	CBX1	protein_coding	ENSG00000135341	MAP3K7	protein_coding	24	0.000135031	0.000262287
ENSG00000108468	CBX1	protein_coding	ENSG00000036257	CUL3	protein_coding	18	0.000137375	0.000262287
ENSG00000108468	CBX1	protein_coding	ENSG00000105854	PON2	protein_coding	18	0.000137375	0.000262287
ENSG00000108468	CBX1	protein_coding	ENSG00000102054	RBBP7	protein_coding	15	0.000145147	0.000272764
ENSG00000108468	CBX1	protein_coding	ENSG00000106771	TMEM245	protein_coding	44	0.000147706	0.000276239
ENSG00000108468	CBX1	protein_coding	ENSG00000114850	SSR3	protein_coding	33	0.000152416	0.000283683
ENSG00000108468	CBX1	protein_coding	ENSG00000171109	MFN1	protein_coding	19	0.000153554	0.000284441
ENSG00000108468	CBX1	protein_coding	ENSG00000159658	EFCAB14	protein_coding	36	0.00015514	0.000286016
ENSG00000108468	CBX1	protein_coding	ENSG00000155961	RAB39B	protein_coding	13	0.000155905	0.000286071
ENSG00000108468	CBX1	protein_coding	ENSG00000164109	MAD2L1	protein_coding	13	0.000155905	0.000286071
ENSG00000108468	CBX1	protein_coding	ENSG00000152291	TGOLN2	protein_coding	42	0.000155969	0.000286071
ENSG00000108468	CBX1	protein_coding	ENSG00000106144	CASP2	protein_coding	30	0.00015852	0.000286811
ENSG00000108468	CBX1	protein_coding	ENSG00000164983	TMEM65	protein_coding	25	0.000162958	0.000293475
ENSG00000108468	CBX1	protein_coding	ENSG00000149657	LSM14B	protein_coding	20	0.000165253	0.000296237
ENSG00000108468	CBX1	protein_coding	ENSG00000189367	KIAA0408	protein_coding	20	0.000165253	0.000296237
ENSG00000108468	CBX1	protein_coding	ENSG00000090060	PAPOLA	protein_coding	31	0.000169057	0.000300288
ENSG00000108468	CBX1	protein_coding	ENSG00000137845	ADAM10	protein_coding	31	0.000169057	0.000300288
ENSG00000108468	CBX1	protein_coding	ENSG00000048405	ZNF800	protein_coding	21	0.000172417	0.000303485
ENSG00000108468	CBX1	protein_coding	ENSG00000107164	FUBP3	protein_coding	21	0.000172417	0.000303485
ENSG00000108468	CBX1	protein_coding	ENSG00000117519	CNN3	protein_coding	21	0.000172417	0.000303485
ENSG00000108468	CBX1	protein_coding	ENSG00000064012	CASP8	protein_coding	10	0.000172841	0.000303485
ENSG00000108468	CBX1	protein_coding	ENSG00000151413	NUBPL	protein_coding	10	0.000172841	0.000303485
ENSG00000108468	CBX1	protein_coding	ENSG00000147853	AK3	protein_coding	22	0.000175286	0.000303485
ENSG00000108468	CBX1	protein_coding	ENSG00000015171	ZMYND11	protein_coding	27	0.000176462	0.000303485
ENSG00000108468	CBX1	protein_coding	ENSG00000135052	GOLM1	protein_coding	27	0.000176462	0.000303485
ENSG00000108468	CBX1	protein_coding	ENSG00000162407	PLPP3	protein_coding	27	0.000176462	0.000303485
ENSG00000108468	CBX1	protein_coding	ENSG00000150907	FOXO1	protein_coding	32	0.00017722	0.000303485
ENSG00000108468	CBX1	protein_coding	ENSG00000162378	ZYG11B	protein_coding	32	0.00017722	0.000303485
ENSG00000108468	CBX1	protein_coding	ENSG00000114127	XRN1	protein_coding	29	0.000177933	0.000303485
ENSG00000108468	CBX1	protein_coding	ENSG00000115020	PIKFYVE	protein_coding	33	0.000182857	0.000305285
ENSG00000108468	CBX1	protein_coding	ENSG00000144959	NCEH1	protein_coding	33	0.000182857	0.000305285
ENSG00000108468	CBX1	protein_coding	ENSG00000138018	SELENOI	protein_coding	42	0.000183122	0.000305285
ENSG00000108468	CBX1	protein_coding	ENSG00000150347	ARID5B	protein_coding	34	0.00018591	0.000306436
ENSG00000108468	CBX1	protein_coding	ENSG00000083642	PDS5B	protein_coding	26	0.000190487	0.000312656
ENSG00000108468	CBX1	protein_coding	ENSG00000100664	EIF5	protein_coding	30	0.000192238	0.000314204
ENSG00000108468	CBX1	protein_coding	ENSG00000163714	U2SURP	protein_coding	28	0.000197498	0.000321451
ENSG00000108468	CBX1	protein_coding	ENSG00000087470	DNM1L	protein_coding	19	0.000202285	0.00032787
ENSG00000108468	CBX1	protein_coding	ENSG00000100023	PPIL2	protein_coding	19	0.000202285	0.00032787
ENSG00000108468	CBX1	protein_coding	ENSG00000244405	ETV5	protein_coding	19	0.000202285	0.00032787
ENSG00000108468	CBX1	protein_coding	ENSG00000075790	BCAP29	protein_coding	25	0.000202854	0.00032787
ENSG00000108468	CBX1	protein_coding	ENSG00000197713	RPE	protein_coding	15	0.000205003	0.00032787
ENSG00000108468	CBX1	protein_coding	ENSG00000112773	TENT5A	protein_coding	38	0.000205205	0.00032787
ENSG00000108468	CBX1	protein_coding	ENSG00000162885	B3GALNT2	protein_coding	11	0.000210423	0.000332742
ENSG00000108468	CBX1	protein_coding	ENSG00000168078	PBK	protein_coding	11	0.000210423	0.000332742
ENSG00000108468	CBX1	protein_coding	ENSG00000129351	ILF3	protein_coding	32	0.000212845	0.000333858
ENSG00000108468	CBX1	protein_coding	ENSG00000176887	SOX11	protein_coding	24	0.00021287	0.000333858
ENSG00000108468	CBX1	protein_coding	ENSG00000071537	SEL1L	protein_coding	37	0.000213141	0.000333858
ENSG00000108468	CBX1	protein_coding	ENSG00000110436	SLC1A2	protein_coding	37	0.000213141	0.000333858
ENSG00000108468	CBX1	protein_coding	ENSG00000155090	KLF10	protein_coding	20	0.000214657	0.000333858
ENSG00000108468	CBX1	protein_coding	ENSG00000172059	KLF11	protein_coding	20	0.000214657	0.000333858
ENSG00000108468	CBX1	protein_coding	ENSG00000110092	CCND1	protein_coding	40	0.000215613	0.000333858
ENSG00000108468	CBX1	protein_coding	ENSG00000198947	DMD	protein_coding	17	0.00021724	0.000333858
ENSG00000108468	CBX1	protein_coding	ENSG00000133657	ATP13A3	protein_coding	36	0.000218688	0.000333858
ENSG00000108468	CBX1	protein_coding	ENSG00000010818	HIVEP2	protein_coding	23	0.000219796	0.000333858
ENSG00000108468	CBX1	protein_coding	ENSG00000091542	ALKBH5	protein_coding	23	0.000219796	0.000333858
ENSG00000108468	CBX1	protein_coding	ENSG00000140945	CDH13	protein_coding	23	0.000219796	0.000333858
ENSG00000108468	CBX1	protein_coding	ENSG00000113657	DPYSL3	protein_coding	21	0.000221371	0.000333858
ENSG00000108468	CBX1	protein_coding	ENSG00000183723	CMTM4	protein_coding	35	0.000221592	0.000333858
ENSG00000108468	CBX1	protein_coding	ENSG00000168264	IRF2BP2	protein_coding	34	0.000221659	0.000333858
ENSG00000108468	CBX1	protein_coding	ENSG00000259976	AC093010.2	lncRNA	14	0.00022208	0.000333858
ENSG00000108468	CBX1	protein_coding	ENSG00000131931	THAP1	protein_coding	12	0.000228968	0.000337381
ENSG00000108468	CBX1	protein_coding	ENSG00000132604	TERF2	protein_coding	12	0.000228968	0.000337381
ENSG00000108468	CBX1	protein_coding	ENSG00000115461	IGFBP5	protein_coding	39	0.00022972	0.000337381
ENSG00000108468	CBX1	protein_coding	ENSG00000131871	SELENOS	protein_coding	13	0.000231436	0.000337381
ENSG00000108468	CBX1	protein_coding	ENSG00000129116	PALLD	protein_coding	30	0.000232349	0.000337381
ENSG00000108468	CBX1	protein_coding	ENSG00000156011	PSD3	protein_coding	41	0.000234421	0.000338995
ENSG00000108468	CBX1	protein_coding	ENSG00000092421	SEMA6A	protein_coding	26	0.000234873	0.000338995
ENSG00000108468	CBX1	protein_coding	ENSG00000196549	MME	protein_coding	26	0.000234873	0.000338995
ENSG00000108468	CBX1	protein_coding	ENSG00000108424	KPNB1	protein_coding	28	0.000240749	0.000344306
ENSG00000108468	CBX1	protein_coding	ENSG00000136379	ABHD17C	protein_coding	18	0.000244371	0.000348206
ENSG00000108468	CBX1	protein_coding	ENSG00000131711	MAP1B	protein_coding	46	0.000245196	0.000348206
ENSG00000108468	CBX1	protein_coding	ENSG00000106070	GRB10	protein_coding	31	0.000245292	0.000348206
ENSG00000108468	CBX1	protein_coding	ENSG00000106609	TMEM248	protein_coding	31	0.000245292	0.000348206
ENSG00000108468	CBX1	protein_coding	ENSG00000180488	MIGA1	protein_coding	31	0.000245292	0.000348206
ENSG00000108468	CBX1	protein_coding	ENSG00000006576	PHTF2	protein_coding	25	0.000251323	0.000351671
ENSG00000108468	CBX1	protein_coding	ENSG00000144357	UBR3	protein_coding	25	0.000251323	0.000351671
ENSG00000108468	CBX1	protein_coding	ENSG00000137693	YAP1	protein_coding	37	0.000251634	0.000351671
ENSG00000108468	CBX1	protein_coding	ENSG00000112796	ENPP5	protein_coding	16	0.000251663	0.000351671
ENSG00000108468	CBX1	protein_coding	ENSG00000114757	PEX5L	protein_coding	16	0.000251663	0.000351671
ENSG00000108468	CBX1	protein_coding	ENSG00000142892	PIGK	protein_coding	16	0.000251663	0.000351671
ENSG00000108468	CBX1	protein_coding	ENSG00000131263	RLIM	protein_coding	32	0.000254879	0.000351671
ENSG00000108468	CBX1	protein_coding	ENSG00000137770	CTDSPL2	protein_coding	32	0.000254879	0.000351671
ENSG00000108468	CBX1	protein_coding	ENSG00000170027	YWHAG	protein_coding	36	0.000258706	0.000351876
ENSG00000108468	CBX1	protein_coding	ENSG00000138036	DYNC2LI1	protein_coding	8	0.000259435	0.000351876
ENSG00000108468	CBX1	protein_coding	ENSG00000145388	METTL14	protein_coding	8	0.000259435	0.000351876
ENSG00000108468	CBX1	protein_coding	ENSG00000106346	USP42	protein_coding	19	0.000264233	0.000355663
ENSG00000108468	CBX1	protein_coding	ENSG00000148229	POLE3	protein_coding	24	0.000265214	0.000355753
ENSG00000108468	CBX1	protein_coding	ENSG00000145882	PCYOX1L	protein_coding	7	0.000268942	0.000359514
ENSG00000108468	CBX1	protein_coding	ENSG00000164219	PGGT1B	protein_coding	7	0.000268942	0.000359514
ENSG00000108468	CBX1	protein_coding	ENSG00000164346	NSA2	protein_coding	7	0.000268942	0.000359514
ENSG00000108468	CBX1	protein_coding	ENSG00000181007	ZFP82	protein_coding	7	0.000268942	0.000359514
ENSG00000108468	CBX1	protein_coding	ENSG00000198668	CALM1	protein_coding	39	0.000269811	0.000359514
ENSG00000108468	CBX1	protein_coding	ENSG00000166501	PRKCB	protein_coding	23	0.000275642	0.000362246
ENSG00000108468	CBX1	protein_coding	ENSG00000118260	CREB1	protein_coding	30	0.000279907	0.000366612
ENSG00000108468	CBX1	protein_coding	ENSG00000170677	SOCS6	protein_coding	22	0.000281661	0.000367672
ENSG00000108468	CBX1	protein_coding	ENSG00000198780	FAM169A	protein_coding	22	0.000281661	0.000367672
ENSG00000108468	CBX1	protein_coding	ENSG00000087053	MTMR2	protein_coding	21	0.000282322	0.000367672
ENSG00000108468	CBX1	protein_coding	ENSG00000006695	COX10	protein_coding	15	0.000285308	0.00036872
ENSG00000108468	CBX1	protein_coding	ENSG00000106608	URGCP	protein_coding	15	0.000285308	0.00036872
ENSG00000108468	CBX1	protein_coding	ENSG00000120093	HOXB3	protein_coding	15	0.000285308	0.00036872
ENSG00000108468	CBX1	protein_coding	ENSG00000139508	SLC46A3	protein_coding	15	0.000285308	0.00036872
ENSG00000108468	CBX1	protein_coding	ENSG00000110321	EIF4G2	protein_coding	26	0.000288357	0.00036872
ENSG00000108468	CBX1	protein_coding	ENSG00000074266	EED	protein_coding	10	0.000290379	0.000369142
ENSG00000108468	CBX1	protein_coding	ENSG00000121879	PIK3CA	protein_coding	10	0.000290379	0.000369142
ENSG00000108468	CBX1	protein_coding	ENSG00000141101	NOB1	protein_coding	10	0.000290379	0.000369142
ENSG00000108468	CBX1	protein_coding	ENSG00000158258	CLSTN2	protein_coding	10	0.000290379	0.000369142
ENSG00000108468	CBX1	protein_coding	ENSG00000031691	CENPQ	protein_coding	17	0.000290957	0.000369142
ENSG00000108468	CBX1	protein_coding	ENSG00000138640	FAM13A	protein_coding	17	0.000290957	0.000369142
ENSG00000108468	CBX1	protein_coding	ENSG00000184254	ALDH1A3	protein_coding	17	0.000290957	0.000369142
ENSG00000108468	CBX1	protein_coding	ENSG00000007168	PAFAH1B1	protein_coding	42	0.000293063	0.000369142
ENSG00000108468	CBX1	protein_coding	ENSG00000110911	SLC11A2	protein_coding	31	0.000294097	0.000369142
ENSG00000108468	CBX1	protein_coding	ENSG00000132388	UBE2G1	protein_coding	31	0.000294097	0.000369142
ENSG00000108468	CBX1	protein_coding	ENSG00000150938	CRIM1	protein_coding	31	0.000294097	0.000369142
ENSG00000108468	CBX1	protein_coding	ENSG00000104765	BNIP3L	protein_coding	32	0.00030433	0.000373452
ENSG00000108468	CBX1	protein_coding	ENSG00000159140	SON	protein_coding	32	0.00030433	0.000373452
ENSG00000108468	CBX1	protein_coding	ENSG00000173065	FAM222B	protein_coding	32	0.00030433	0.000373452
ENSG00000108468	CBX1	protein_coding	ENSG00000102910	LONP2	protein_coding	25	0.00030994	0.000376771
ENSG00000108468	CBX1	protein_coding	ENSG00000093000	NUP50	protein_coding	33	0.000310501	0.000376771
ENSG00000108468	CBX1	protein_coding	ENSG00000138767	CNOT6L	protein_coding	35	0.000310829	0.000376771
ENSG00000108468	CBX1	protein_coding	ENSG00000092964	DPYSL2	protein_coding	34	0.000312627	0.000376771
ENSG00000108468	CBX1	protein_coding	ENSG00000123095	BHLHE41	protein_coding	14	0.000315054	0.000378259
ENSG00000108468	CBX1	protein_coding	ENSG00000146242	TPBG	protein_coding	14	0.000315054	0.000378259
ENSG00000108468	CBX1	protein_coding	ENSG00000159921	GNE	protein_coding	14	0.000315054	0.000378259
ENSG00000108468	CBX1	protein_coding	ENSG00000198887	SMC5	protein_coding	14	0.000315054	0.000378259
ENSG00000108468	CBX1	protein_coding	ENSG00000136450	SRSF1	protein_coding	39	0.000316242	0.000378259
ENSG00000108468	CBX1	protein_coding	ENSG00000159217	IGF2BP1	protein_coding	41	0.000320391	0.000378821
ENSG00000108468	CBX1	protein_coding	ENSG00000118432	CNR1	protein_coding	18	0.00032135	0.000378821
ENSG00000108468	CBX1	protein_coding	ENSG00000131508	UBE2D2	protein_coding	18	0.00032135	0.000378821
ENSG00000108468	CBX1	protein_coding	ENSG00000121644	DESI2	protein_coding	27	0.000322832	0.000378821
ENSG00000108468	CBX1	protein_coding	ENSG00000055609	KMT2C	protein_coding	45	0.000328	0.000383159
ENSG00000108468	CBX1	protein_coding	ENSG00000173530	TNFRSF10D	protein_coding	24	0.000328788	0.000383159
ENSG00000108468	CBX1	protein_coding	ENSG00000070882	OSBPL3	protein_coding	19	0.000342357	0.000397543
ENSG00000108468	CBX1	protein_coding	ENSG00000100503	NIN	protein_coding	31	0.000351544	0.000406996
ENSG00000108468	CBX1	protein_coding	ENSG00000001629	ANKIB1	protein_coding	22	0.000353865	0.000408467
ENSG00000108468	CBX1	protein_coding	ENSG00000006125	AP2B1	protein_coding	32	0.000362338	0.00041701
ENSG00000108468	CBX1	protein_coding	ENSG00000105855	ITGB8	protein_coding	35	0.000366779	0.000420876
ENSG00000108468	CBX1	protein_coding	ENSG00000072364	AFF4	protein_coding	46	0.000383688	0.000438984
ENSG00000108468	CBX1	protein_coding	ENSG00000103319	EEF2K	protein_coding	27	0.00039175	0.000446894
ENSG00000108468	CBX1	protein_coding	ENSG00000072415	MPP5	protein_coding	30	0.000402324	0.000457614
ENSG00000108468	CBX1	protein_coding	ENSG00000080822	CLDND1	protein_coding	24	0.000405632	0.000460032
ENSG00000108468	CBX1	protein_coding	ENSG00000078403	MLLT10	protein_coding	22	0.000442044	0.00049987
ENSG00000108468	CBX1	protein_coding	ENSG00000029993	HMGB3	protein_coding	21	0.000450433	0.00050788
ENSG00000108468	CBX1	protein_coding	ENSG00000009307	CSDE1	protein_coding	27	0.000473584	0.00053244
ENSG00000108468	CBX1	protein_coding	ENSG00000023516	AKAP11	protein_coding	37	0.000478022	0.000535881
ENSG00000108468	CBX1	protein_coding	ENSG00000105866	SP4	protein_coding	13	0.000480067	0.000536627
ENSG00000108468	CBX1	protein_coding	ENSG00000107864	CPEB3	protein_coding	30	0.00048008	0.000536627
ENSG00000108468	CBX1	protein_coding	ENSG00000057019	DCBLD2	protein_coding	32	0.000509338	0.000566093
ENSG00000108468	CBX1	protein_coding	ENSG00000066084	DIP2B	protein_coding	26	0.000520498	0.000576848
ENSG00000108468	CBX1	protein_coding	ENSG00000081087	OSTM1	protein_coding	26	0.000520498	0.000576848
ENSG00000108468	CBX1	protein_coding	ENSG00000085832	EPS15	protein_coding	26	0.000520498	0.000576848
ENSG00000108468	CBX1	protein_coding	ENSG00000003989	SLC7A2	protein_coding	43	0.000559145	0.000614428
ENSG00000108468	CBX1	protein_coding	ENSG00000070018	LRP6	protein_coding	27	0.000570394	0.000625023
ENSG00000108468	CBX1	protein_coding	ENSG00000060982	BCAT1	protein_coding	38	0.000619832	0.000677288
ENSG00000108468	CBX1	protein_coding	ENSG00000105810	CDK6	protein_coding	49	0.000638656	0.000695902
ENSG00000108468	CBX1	protein_coding	ENSG00000099250	NRP1	protein_coding	29	0.000649502	0.000705744
ENSG00000108468	CBX1	protein_coding	ENSG00000076053	RBM7	protein_coding	17	0.000658475	0.000713501
ENSG00000108468	CBX1	protein_coding	ENSG00000048828	FAM120A	protein_coding	21	0.000701381	0.000757881
ENSG00000108468	CBX1	protein_coding	ENSG00000052802	MSMO1	protein_coding	20	0.000713138	0.000768451
ENSG00000108468	CBX1	protein_coding	ENSG00000107854	TNKS2	protein_coding	29	0.0007713	0.000828828
ENSG00000108468	CBX1	protein_coding	ENSG00000085449	WDFY1	protein_coding	27	0.000818517	0.000877144
ENSG00000108468	CBX1	protein_coding	ENSG00000052723	SIKE1	protein_coding	33	0.0008331	0.000890318
ENSG00000108468	CBX1	protein_coding	ENSG00000064393	HIPK2	protein_coding	40	0.000846991	0.000902684
ENSG00000108468	CBX1	protein_coding	ENSG00000103540	CCP110	protein_coding	17	0.000848739	0.000902684
ENSG00000108468	CBX1	protein_coding	ENSG00000065135	GNAI3	protein_coding	21	0.000867685	0.000919699
ENSG00000108468	CBX1	protein_coding	ENSG00000070961	ATP2B1	protein_coding	37	0.000877142	0.000927196
ENSG00000108468	CBX1	protein_coding	ENSG00000022355	GABRA1	protein_coding	19	0.000894908	0.000943412
ENSG00000108468	CBX1	protein_coding	ENSG00000104497	SNX16	protein_coding	24	0.000897443	0.000943528
ENSG00000108468	CBX1	protein_coding	ENSG00000055917	PUM2	protein_coding	30	0.000944423	0.000990244
ENSG00000108468	CBX1	protein_coding	ENSG00000100030	MAPK1	protein_coding	42	0.00094817	0.0009915
ENSG00000108468	CBX1	protein_coding	ENSG00000048392	RRM2B	protein_coding	25	0.000995548	0.00103825
ENSG00000108468	CBX1	protein_coding	ENSG00000102753	KPNA3	protein_coding	25	0.000995548	0.00103825
ENSG00000108468	CBX1	protein_coding	ENSG00000089818	NECAP1	protein_coding	28	0.00103256	0.00107111
ENSG00000108468	CBX1	protein_coding	ENSG00000003056	M6PR	protein_coding	24	0.00108261	0.00112004
ENSG00000108468	CBX1	protein_coding	ENSG00000103404	USP31	protein_coding	35	0.00109377	0.00112858
ENSG00000108468	CBX1	protein_coding	ENSG00000011426	ANLN	protein_coding	20	0.00110148	0.00113353
ENSG00000108468	CBX1	protein_coding	ENSG00000105887	MTPN	protein_coding	38	0.00111399	0.00114338
ENSG00000108468	CBX1	protein_coding	ENSG00000094975	SUCO	protein_coding	27	0.00115829	0.00118572
ENSG00000108468	CBX1	protein_coding	ENSG00000089902	RCOR1	protein_coding	32	0.00132672	0.00135458
ENSG00000108468	CBX1	protein_coding	ENSG00000004799	PDK4	protein_coding	20	0.0013568	0.00138166
ENSG00000108468	CBX1	protein_coding	ENSG00000078237	TIGAR	protein_coding	19	0.00138826	0.00141001
ENSG00000108468	CBX1	protein_coding	ENSG00000064989	CALCRL	protein_coding	23	0.00140536	0.00142366
ENSG00000108468	CBX1	protein_coding	ENSG00000101577	LPIN2	protein_coding	25	0.0016903	0.00170786
ENSG00000108468	CBX1	protein_coding	ENSG00000072401	UBE2D1	protein_coding	18	0.00173726	0.00175076
ENSG00000108468	CBX1	protein_coding	ENSG00000068366	ACSL4	protein_coding	31	0.00179027	0.00179952
ENSG00000108468	CBX1	protein_coding	ENSG00000102531	FNDC3A	protein_coding	31	0.00179027	0.00179952
ENSG00000108468	CBX1	protein_coding	ENSG00000100697	DICER1	protein_coding	38	0.00221824	0.00221824
